# Supplementary material for: TCTP regulates genotoxic stress and tumorigenicity via intercellular vesicular signaling
Source: EMBO Rep. 2024 Mar 28;25(4):20. doi: 10.1038/s44319-024-00108-7 (PMC11014985; doi:10.1038/s44319-024-00108-7)
Supplement: Supplementary file 2 — Dataset EV1 [file 44319_2024_108_MOESM2_ESM.xlsx]

## Sheet: Legend
Dataset EV1. miRNA expression analysis in EVs before and after CLIP with anti-TCTP antibodies.
miRNA expression analysis before and after Cross-linking immunoprecipitation (CLIP) of EVs from γ-irradiated (10 Gy) thymocytes (WT mice). The results represent the intensity of the signal following hybridization of the RNA on the microarray chip containing 1075 miRNA spots (fluorescent intensity expressed in arbitrary units). miRNA expression levels ranked decreasingly. Column display: (A-H) sig…

## Sheet: Data
Dataset EV1
	NORM_LOG2INT POSITIV				DIRECT INT POSITIV					NORM_LOG2INT				DIRECT INT
miRname	TOTAL	IP	%		TOTAL	IP	%		miRname	TOTAL	IP	%		TOTAL	IP	%
mmu-miR-3085-3p	6.22183	7.06553	0.135603		74.6376	133.948	0.794649		mmu-miR-1937b_v16.0	12.7842	8.05121	-0.370223		7054	265.25	-0.962397
mmu-let-7f-1-3p	6.54545	6.60548	0.00917162		93.4062	97.375	0.0424891		mmu-miR-1937c_v16.0	10.7768	7.86453	-0.270235		1754.44	233.055	-0.867163
mmu-miR-149-5p	6.2845	6.46862	0.0292973		77.9515	88.5625	0.136123		mmu-miR-3092-3p	7.61117	7.08387	-0.0692796		195.52	135.662	-0.306147
mmu-miR-290-3p	5.9995	6.46862	0.0781931		63.978	88.5625	0.384265		mmu-let-7c-5p	9.08589	6.84549	-0.24658		543.406	115	-0.788372
mmu-miR-7b-5p	6.00352	6.46862	0.0774723		64.1562	88.5625	0.380419		mmu-miR-1947-3p	9.68517	6.60548	-0.31798		823.239	97.375	-0.881717
mmu-miR-223-3p	6.29798	6.46862	0.0270949		78.6831	88.5625	0.12556		mmu-miR-142-3p	6.90426	6.5343	-0.0535837		119.781	92.6875	-0.226194
mmu-miR-702_v18.0	6.09898	6.44692	0.0570487		68.5452	87.2403	0.272741		mmu-miR-574-5p	12.2404	6.4753	-0.470989		4838.66	88.9734	-0.981612
mmu-miR-190b-5p	5.93074	6.37826	0.0754588		61	83.1857	0.3637		mmu-miR-877-3p	11.1962	6.46862	-0.422246		2346.28	88.5625	-0.962254
mmu-miR-98-5p	5.99365	6.36121	0.0613254		63.7188	82.2081	0.290171		mmu-let-7f-5p	8.56165	6.46862	-0.244465		377.844	88.5625	-0.765611
mmu-miR-30b-3p	6.02514	6.3537	0.0545318		65.125	81.7814	0.255761		mmu-let-7i-5p	9.21606	6.46862	-0.298114		594.719	88.5625	-0.851085
mmu-miR-190a-5p	5.97071	6.34977	0.0634862		62.714	81.559	0.300492		mghv-miR-M1-3-5p	7.66578	6.40868	-0.163989		203.062	84.9579	-0.581617
mmu-miR-196a-5p	6.01783	6.34873	0.0549856		64.796	81.5	0.257793		mmu-miR-669k-5p	7.42872	6.40148	-0.13828		172.293	84.5349	-0.509354
mmu-miR-135a-5p	5.95347	6.34873	0.0663914		61.9688	81.5	0.315179		mghv-miR-M1-2-3p	8.47555	6.37826	-0.247451		355.955	83.1857	-0.766303
mmu-miR-3059-3p	6.08414	6.34873	0.0434875		67.8437	81.5	0.20129		mmu-let-7b-3p	7.03909	6.34873	-0.0980755		131.516	81.5	-0.380302
mmu-miR-140-5p	6.08414	6.34873	0.0434875		67.8437	81.5	0.20129		mmu-let-7b-5p	8.9561	6.34873	-0.291128		496.656	81.5	-0.835903
mmu-miR-34b-5p	5.92481	6.3128	0.0654857		60.75	79.4956	0.308569		mmu-let-7a-5p	8.2698	6.34873	-0.2323		308.645	81.5	-0.735943
mmu-miR-298-5p	6.20579	6.30788	0.0164498		73.8125	79.2246	0.0733227		mghv-miR-M1-6-3p	6.46487	6.24639	-0.0337936		88.3321	75.9193	-0.140524
mmu-miR-33-5p	5.87573	6.30395	0.0728781		58.7181	79.009	0.345565		mmu-miR-297c-5p	6.68922	6.24417	-0.0665318		103.194	75.8025	-0.265439
mmu-miR-872-5p	5.95128	6.27563	0.0544996		61.875	77.4733	0.252094		mmu-miR-669n	11.5929	6.2402	-0.461721		3088.88	75.5938	-0.975527
mmu-miR-137-5p	5.90238	6.27023	0.0623235		59.8125	77.1841	0.290434		mmu-miR-1894-3p	6.85545	6.2402	-0.0897472		115.797	75.5938	-0.347187
mmu-miR-191-3p	6.03686	6.26597	0.0379519		65.6563	76.9565	0.172112		mmu-miR-296-5p	6.49411	6.2402	-0.0390986		90.1406	75.5938	-0.16138
mmu-miR-300-5p	5.93281	6.26597	0.0561565		61.0875	76.9565	0.259774		mmu-let-7g-5p	8.26796	6.2402	-0.245256		308.25	75.5938	-0.754765
mmu-miR-196b-5p	6.02514	6.2402	0.035693		65.125	75.5938	0.160749		mmu-miR-467c-5p	7.4981	6.2402	-0.167763		180.781	75.5938	-0.58185
mmu-miR-122-5p	6.13121	6.2402	0.0177748		70.0937	75.5938	0.0784663		mmu-miR-291b-5p	7.34016	6.19877	-0.155499		162.035	73.4541	-0.546678
mmu-miR-2136	5.88417	6.2402	0.0605055		59.0625	75.5938	0.279894		mmu-miR-466c-5p	7.66213	6.17697	-0.193831		202.549	72.3527	-0.64279
mmu-miR-135b-5p	5.86659	6.2402	0.0636839		58.3471	75.5938	0.295588		mmu-miR-20a-5p	7.56363	6.15735	-0.185927		189.181	71.375	-0.622717
mmu-miR-380-3p	5.99743	6.2184	0.0368441		63.886	74.4603	0.165517		mmu-miR-1897-5p	8.36625	6.15735	-0.264026		329.984	71.375	-0.783702
mmu-miR-29a-5p	5.97154	6.19877	0.0380517		62.75	73.4541	0.170583		mmu-miR-669l-5p	9.77025	6.15735	-0.369786		873.25	71.375	-0.918265
mmu-miR-882	5.86186	6.1966	0.0571047		58.1562	73.3438	0.26115		mmu-miR-15a-5p	7.20457	6.15735	-0.145356		147.5	71.375	-0.516102
mmu-miR-7a-5p	6.00631	6.19499	0.0314138		64.2805	73.2618	0.139721		mmu-miR-1896	6.31334	6.15735	-0.0247086		79.5252	71.375	-0.102486
mmu-miR-1186a	5.85175	6.17697	0.0555775		57.75	72.3527	0.25286		mmu-miR-466i-5p	12.8022	6.15735	-0.51904		7142.41	71.375	-0.990007
mmu-miR-450a-2-3p	5.89442	6.17697	0.0479365		59.4835	72.3527	0.216349		mmu-miR-294-3p	6.58825	6.15735	-0.0654042		96.2188	71.375	-0.258201
mmu-miR-449b	5.90914	6.15735	0.0420034		60.0938	71.375	0.187728		mmu-miR-20b-5p	7.86177	6.15735	-0.216798		232.609	71.375	-0.693155
mmu-miR-3066-5p	5.90839	6.15735	0.0421357		60.0625	71.375	0.188345		mmu-miR-1187	12.0228	6.14277	-0.489075		4161.34	70.6574	-0.983021
mmu-miR-29c-5p	6.01332	6.15735	0.0239509		64.5938	71.375	0.104983		mmu-miR-483-3p	8.98139	6.14073	-0.316282		505.438	70.5578	-0.860403
mmu-miR-30c-1-3p	5.99365	6.15735	0.0273124		63.7188	71.375	0.120157		mmu-miR-672-5p	8.88778	6.12505	-0.310846		473.684	69.795	-0.852655
mmu-miR-599	5.83605	6.15735	0.0550538		57.125	71.375	0.249453		mmu-miR-467e-5p	6.33874	6.12412	-0.0338577		80.9375	69.75	-0.138224
mmu-miR-154-5p	5.96795	6.15735	0.0317362		62.5938	71.375	0.14029		mmu-miR-32-3p	10.3063	6.10844	-0.407313		1266.25	68.9959	-0.945512
mmu-miR-28a-5p	5.91698	6.15735	0.0406236		60.421	71.375	0.181295		mmu-miR-497-5p	6.12961	6.09276	-0.00601146		70.0156	68.25	-0.0252176
mmu-miR-34c-5p	5.9643	6.15735	0.032367		62.4357	71.375	0.143175		mmu-miR-106b-5p	6.36741	6.09276	-0.0431349		82.5625	68.25	-0.173354
mmu-miR-365-3p	5.96071	6.15735	0.0329892		62.2805	71.375	0.146025		mmu-miR-18b-5p	6.30092	6.09276	-0.0330376		78.8438	68.25	-0.134364
mmu-miR-219-2-3p	5.86186	6.15735	0.050408		58.1562	71.375	0.227297		mghv-miR-M1-2-5p	8.87786	6.09276	-0.313713		470.438	68.25	-0.854922
mmu-miR-544-3p	5.83605	6.15735	0.0550538		57.125	71.375	0.249453		mmu-miR-1927	8.7703	6.09276	-0.305297		436.641	68.25	-0.843693
mmu-miR-1933-5p	5.93737	6.15735	0.0370489		61.2812	71.375	0.164712		mmu-miR-211-5p	7.2169	6.09276	-0.155765		148.766	68.25	-0.541225
mmu-miR-199b-5p	6.00912	6.14073	0.0219027		64.4058	70.5578	0.0955203		mmu-miR-361-5p	6.14428	6.09276	-0.00838557		70.7315	68.25	-0.035083
mmu-miR-592-5p	5.82972	6.13933	0.0531089		56.875	70.4893	0.239373		mmu-miR-335-3p	6.87714	6.07735	-0.116297		117.55	67.5248	-0.425567
mmu-miR-433-5p	6.02579	6.12505	0.016473		65.1543	69.795	0.071226		mmu-miR-743a-5p	6.17144	6.07597	-0.0154703		72.0758	67.4604	-0.0640355
mmu-miR-741-3p	5.85513	6.12505	0.0460998		57.8856	69.795	0.205741		mmu-miR-34a-5p	6.71339	6.06789	-0.0961503		104.938	67.0838	-0.360726
mmu-miR-509-3p	5.88417	6.12412	0.040779		59.0625	69.75	0.180952		mmu-miR-669o-5p	8.52864	6.06743	-0.288581		369.297	67.0625	-0.818405
mmu-miR-126-3p	6.08879	6.12412	0.00580297		68.0625	69.75	0.0247934		mmu-miR-669e-3p	8.43895	6.06743	-0.28102		347.039	67.0625	-0.806758
mmu-miR-201-5p	5.85175	6.11239	0.0445408		57.75	69.1852	0.198011		mmu-let-7d-5p	6.88051	6.06743	-0.118171		117.826	67.0625	-0.430833
mmu-miR-669a-5p	6.01732	6.10844	0.0151426		64.773	68.9959	0.0651951		mmu-miR-204-5p	6.95741	6.05437	-0.129795		124.277	66.458	-0.465241
mmu-miR-100-3p	5.86882	6.10086	0.0395374		58.4375	68.6344	0.174493		mmu-miR-16-2-3p	7.06505	6.04931	-0.14377		133.903	66.2251	-0.505426
mmu-miR-374b-3p	5.90839	6.10019	0.0324614		60.0625	68.6024	0.142184		mmu-miR-705	6.19789	6.04303	-0.0249865		73.4093	65.9375	-0.101783
mmu-miR-3084-5p	6.06474	6.09276	0.00461922		66.9375	68.25	0.0196078		mmu-miR-291a-3p	6.21796	6.04303	-0.0281331		74.4375	65.9375	-0.11419
mmu-miR-3103-5p	5.82416	6.09276	0.0461172		56.6563	68.25	0.204633		mmu-miR-3099-3p	7.19937	6.04303	-0.160617		146.969	65.9375	-0.55135
mmu-miR-429-3p	5.99365	6.09276	0.016536		63.7188	68.25	0.0711133		mmu-miR-1249-3p	6.22519	6.04303	-0.0292621		74.8116	65.9375	-0.118619
mmu-miR-669h-5p	5.95128	6.09276	0.0237717		61.875	68.25	0.10303		mmu-miR-199a-3p	6.57601	6.04303	-0.0810498		95.4062	65.9375	-0.308877
mmu-miR-3104-3p	6.05596	6.09276	0.00607615		66.5312	68.25	0.0258337		mmu-miR-3082-5p	12.1966	6.04303	-0.504531		4693.94	65.9375	-0.985953
mmu-miR-376b-5p	5.92555	6.09276	0.0282172		60.7812	68.25	0.122879		mmu-miR-1912-5p	6.07208	6.04303	-0.004785		67.2789	65.9375	-0.0199379
mmu-miR-99a-3p	5.87421	6.09276	0.037204		58.6562	68.25	0.163559		mmu-miR-1934-3p	6.39311	6.04303	-0.0547596		84.0462	65.9375	-0.215462
mmu-miR-715_v16.0	5.8649	6.09276	0.038851		58.2788	68.25	0.171094		mmu-miR-148a-3p	6.15735	6.04303	-0.0185664		71.375	65.9375	-0.0761821
mmu-miR-302d-3p	5.85175	6.09276	0.0411857		57.75	68.25	0.181818		mmu-miR-16-5p	9.73909	6.04303	-0.379508		854.594	65.9375	-0.922843
mmu-miR-449a-5p	6.03053	6.09276	0.0103184		65.3689	68.25	0.0440752		mmu-miR-207	11.2417	6.04303	-0.462447		2421.59	65.9375	-0.972771
mmu-miR-1970	5.88417	6.09276	0.0354488		59.0625	68.25	0.155556		mmu-miR-27a-3p	6.59712	6.04303	-0.0839903		96.8125	65.9375	-0.318915
mmu-miR-450b-3p	5.85175	6.09276	0.0411857		57.75	68.25	0.181818		mmu-miR-466h-5p	7.91191	6.04303	-0.236211		240.837	65.9375	-0.726215
mmu-miR-1264-5p	5.87805	6.09276	0.0365268		58.8125	68.25	0.160468		mmu-miR-3070b-3p	7.68047	6.03552	-0.214174		205.141	65.5951	-0.680244
mmu-miR-29b-1-5p	5.9993	6.09276	0.0155788		63.9688	68.25	0.0669272		mmu-miR-466j	8.54043	6.03339	-0.29355		372.328	65.4985	-0.824084
mmu-miR-700-3p	5.9643	6.09267	0.0215226		62.4357	68.2458	0.0930561		mmu-miR-3102-3p.2-3p	7.60929	6.03339	-0.207102		195.266	65.4985	-0.664567
mmu-miR-221-3p	5.9901	6.0863	0.0160593		63.5625	67.9453	0.068952		mmu-miR-3101-3p	6.53076	6.03339	-0.076158		92.4602	65.4985	-0.291603
mmu-miR-193b-5p	5.86186	6.0801	0.0372294		58.1562	67.6536	0.163308		mmu-miR-3112-3p	6.06474	6.03339	-0.00516954		66.9375	65.4985	-0.0214971
mmu-miR-92a-2-5p	5.96071	6.0801	0.0200292		62.2805	67.6536	0.0862739		mmu-miR-195a-5p	7.01672	6.03339	-0.140141		129.492	65.4985	-0.494188
mmu-miR-1957a	5.79766	6.0801	0.0487152		55.625	67.6536	0.216245		mmu-miR-107-3p	6.41785	6.02944	-0.06052		85.5	65.3196	-0.236028
mmu-miR-466l-5p	5.86804	6.0801	0.0361378		58.4057	67.6536	0.158339		mmu-let-7d-3p	7.72328	6.02837	-0.219455		211.319	65.271	-0.691126
mmu-miR-542-5p	5.8104	6.07927	0.046274		56.1184	67.615	0.204864		mmu-miR-194-2-3p	6.19898	6.02622	-0.0278687		73.4647	65.1739	-0.112854
mmu-miR-29b-3p	5.97154	6.07868	0.0179414		62.75	67.5873	0.0770892		mmu-miR-206-3p	6.58825	6.02375	-0.0856816		96.2188	65.0625	-0.323806
mmu-miR-881-3p	5.91956	6.06789	0.0250571		60.5294	67.0838	0.108284		mmu-miR-3098-5p	6.72067	6.02375	-0.103698		105.469	65.0625	-0.383111
mmu-miR-1961	5.80896	6.06743	0.0444951		56.0625	67.0625	0.19621		mmu-miR-130b-3p	6.89652	6.02375	-0.126552		119.141	65.0625	-0.453902
mmu-miR-148b-5p	6.02514	6.06743	0.00701972		65.125	67.0625	0.0297505		mmu-miR-200b-3p	6.12961	6.02375	-0.0172688		70.0156	65.0625	-0.0707431
mmu-miR-1954	5.92555	6.06743	0.0239437		60.7812	67.0625	0.103342		mmu-miR-652-3p	6.87613	6.02375	-0.123962		117.469	65.0625	-0.446129
mmu-let-7e-5p	6.02514	6.06743	0.00701972		65.125	67.0625	0.0297505		mmu-miR-344d-1-5p	6.13378	6.02375	-0.0179384		70.2188	65.0625	-0.0734312
mmu-miR-10a-5p	5.8986	6.06743	0.0286225		59.6563	67.0625	0.124149		mmu-miR-432	6.31288	6.02375	-0.0457998		79.5	65.0625	-0.181604
mmu-miR-873a-5p	5.97513	6.06743	0.0154478		62.9062	67.0625	0.0660705		mmu-miR-324-3p	6.53644	6.02327	-0.0785094		92.8252	65.0408	-0.29932
mmu-miR-291b-3p	5.93854	6.05523	0.0196489		61.331	66.4976	0.0842414		mmu-miR-466l-3p	6.33539	6.02143	-0.0495572		80.75	64.9576	-0.195572
mmu-miR-710	5.98722	6.05523	0.0113586		63.4358	66.4976	0.0482671		mmu-miR-96-5p	6.08346	6.01364	-0.0114772		67.8115	64.6078	-0.0472439
mmu-miR-136-3p	5.83605	6.04879	0.0364529		57.125	66.2015	0.158888		mmu-miR-1943-3p	10.0184	6.01134	-0.399972		1037.18	64.5053	-0.937807
mghv-miR-M1-7-3p	5.94837	6.04814	0.0167727		61.75	66.1715	0.0716028		mmu-miR-345-5p	6.18053	6.0091	-0.0277375		72.5312	64.4049	-0.112039
mmu-miR-26a-2-3p	5.86301	6.04681	0.0313481		58.2027	66.1105	0.135867		mmu-miR-463-5p	6.01472	6.00657	-0.00135523		64.6562	64.292	-0.00563415
mmu-miR-381-5p	5.87573	6.04559	0.028909		58.7181	66.0549	0.124951		mmu-miR-18b-3p	6.20884	6.00352	-0.0330699		73.9688	64.1562	-0.132657
mmu-miR-322-5p	5.94837	6.04303	0.0159136		61.75	65.9375	0.0678138		mmu-miR-764-5p	8.42718	6.00352	-0.287601		344.219	64.1562	-0.813618
mmu-miR-190a-3p	5.80896	6.04303	0.0402934		56.0625	65.9375	0.176143		mmu-miR-466f-5p	6.53769	6.00352	-0.0817066		92.9054	64.1562	-0.309445
mmu-miR-15b-3p	5.99365	6.04303	0.00823893		63.7188	65.9375	0.034821		mmu-miR-598-3p	6.06002	6.00352	-0.0093238		66.7187	64.1562	-0.0384075
mmu-miR-505-5p	5.85175	6.04303	0.0326874		57.75	65.9375	0.141775		mmu-miR-468-3p	9.72694	6.00352	-0.382795		847.422	64.1562	-0.924292
mmu-miR-1191	5.90839	6.04303	0.022787		60.0625	65.9375	0.0978148		mmu-miR-1892	7.14402	6.00352	-0.159644		141.438	64.1562	-0.546399
mmu-miR-3094-3p	5.88413	6.04303	0.0270048		59.0608	65.9375	0.116435		mmu-miR-500-3p	7.43749	6.00352	-0.192803		173.344	64.1562	-0.62989
mmu-miR-1a-1-5p	5.86186	6.04303	0.0309057		58.1562	65.9375	0.133799		mmu-miR-365-2-5p	6.18302	6.00352	-0.0290307		72.6563	64.1562	-0.116989
mghv-miR-M1-13-5p	5.89021	6.04303	0.0259438		59.3104	65.9375	0.111736		mmu-miR-93-5p	6.60363	6.00352	-0.0908756		97.25	64.1562	-0.340296
mmu-miR-590-3p	5.85175	6.04303	0.0326874		57.75	65.9375	0.141775		mmu-miR-539-5p	6.15987	6.00352	-0.0253826		71.5	64.1562	-0.10271
mmu-miR-302c-3p	5.96795	6.04303	0.0125806		62.5938	65.9375	0.0534199		mmu-miR-15b-5p	9.17082	6.00352	-0.345368		576.359	64.1562	-0.888687
mmu-miR-186-5p	5.88417	6.04303	0.0269973		59.0625	65.9375	0.116402		mmu-miR-194-1-3p	6.06474	6.00352	-0.0100952		66.9375	64.1562	-0.04155
mmu-miR-100-5p	5.97154	6.04303	0.0119707		62.75	65.9375	0.0507968		mmu-miR-3095-3p	6.80413	6.00352	-0.117666		111.75	64.1562	-0.425895
mmu-miR-505-3p	5.88264	6.04303	0.027264		59	65.9375	0.117585		mmu-miR-3072-5p	7.46962	6.00122	-0.196583		177.247	64.0541	-0.638617
mmu-miR-337-5p	5.90238	6.04303	0.0238298		59.8125	65.9375	0.102403		mmu-miR-21a-5p	7.25009	5.99693	-0.172848		152.228	63.864	-0.580473
mmu-miR-466a-5p	5.96795	6.04303	0.0125806		62.5938	65.9375	0.0534199		mmu-miR-670-5p	6.28046	5.99539	-0.0453902		77.7334	63.7959	-0.179299
mmu-miR-3100-5p	5.87805	6.04303	0.0280665		58.8125	65.9375	0.121148		mghv-miR-M1-14-5p	6.20884	5.99539	-0.0343789		73.9688	63.7959	-0.13753
mmu-miR-301a-3p	5.92555	6.04303	0.0198248		60.7812	65.9375	0.0848329		mmu-miR-2145_v16.0	14.102	5.98726	-0.575433		17584.7	63.4375	-0.996392
mmu-miR-205-3p	5.8572	6.04303	0.0317257		57.9688	65.9375	0.137466		mmu-miR-1968-5p	6.02098	5.98726	-0.00559974		64.9375	63.4375	-0.0230991
mmu-miR-669g	5.92591	6.04303	0.0197637		60.7962	65.9375	0.0845662		mmu-miR-181d-3p	6.03686	5.98726	-0.0082156		65.6563	63.4375	-0.0337934
mmu-miR-344d-3-5p	5.84784	6.04303	0.0333776		57.5937	65.9375	0.144872		mmu-miR-669e-5p	9.11032	5.98726	-0.342804		552.688	63.4375	-0.88522
mmu-miR-3092-5p	5.95347	6.04303	0.015043		61.9688	65.9375	0.0640444		mmu-miR-383-5p	6.12831	5.98726	-0.0230149		69.9526	63.4375	-0.0931362
mmu-miR-469_v16.0	5.99313	6.04303	0.00832562		63.696	65.9375	0.0351907		mmu-miR-511-5p	6.60872	5.98681	-0.0941037		97.5937	63.4176	-0.350188
mmu-miR-582-5p_v17.0	5.83684	6.04303	0.0353253		57.1563	65.9375	0.153636		mmu-miR-381-3p	5.9947	5.98681	-0.00131579		63.7653	63.4176	-0.00545247
mmu-miR-295-3p	5.89021	6.04303	0.0259438		59.3104	65.9375	0.111736		mmu-miR-872-3p	6.67287	5.98681	-0.102813		102.031	63.4176	-0.378449
mmu-miR-199a-5p	5.93146	6.04303	0.0188087		61.0307	65.9375	0.0803982		mmu-miR-1940	6.10918	5.98681	-0.0200298		69.0312	63.4176	-0.0813201
mmu-miR-133a-5p	5.80896	6.04303	0.0402934		56.0625	65.9375	0.176143		mmu-miR-142-5p	6.03676	5.98681	-0.008274		65.6517	63.4176	-0.034029
mmu-miR-30d-3p	5.97154	6.04303	0.0119715		62.7498	65.9375	0.0508001		mmu-miR-18a-3p	6.89785	5.97868	-0.133253		119.25	63.0614	-0.471183
mmu-miR-19a-5p	5.82416	6.04303	0.0375786		56.6563	65.9375	0.163817		mmu-miR-467b-5p	6.01472	5.97868	-0.0059908		64.6562	63.0614	-0.0246668
mmu-miR-1948-5p	5.87805	6.04303	0.0280665		58.8125	65.9375	0.121148		mmu-miR-3097-5p	6.13378	5.97868	-0.0252861		70.2188	63.0614	-0.10193
mmu-miR-302a-3p	6.01472	6.04303	0.00470668		64.6562	65.9375	0.0198163		mmu-miR-2861	7.19261	5.97868	-0.168774		146.282	63.0614	-0.568906
mmu-miR-653-3p	5.82416	6.04303	0.0375786		56.6563	65.9375	0.163817		mmu-miR-181d-5p	6.27872	5.97868	-0.0477858		77.6395	63.0614	-0.187767
mmu-miR-326-3p	6.01332	6.04303	0.0049398		64.5938	65.9375	0.0208031		mmu-miR-1971	6.39174	5.97868	-0.0646227		83.9662	63.0614	-0.248967
mmu-miR-344d-2-5p	5.95128	6.04303	0.0154156		61.875	65.9375	0.0656566		mmu-miR-181a-1-3p	6.02773	5.97119	-0.00938042		65.2419	62.7344	-0.0384343
mmu-miR-365-1-5p	6.02098	6.04303	0.00366175		64.9375	65.9375	0.0153994		mmu-miR-302c-5p	6.02098	5.97011	-0.00844946		64.9375	62.6875	-0.0346487
mmu-miR-367-3p	5.88646	6.04303	0.0265981		59.1563	65.9375	0.114633		mmu-miR-342-5p	6.12961	5.97011	-0.0260211		70.0156	62.6875	-0.104664
mmu-miR-376a-5p	5.92481	6.04303	0.0199525		60.75	65.9375	0.0853909		mmu-miR-465b-5p	6.37721	5.97011	-0.0638374		83.125	62.6875	-0.245865
mmu-miR-1942	5.92555	6.04303	0.0198248		60.7812	65.9375	0.0848329		mmu-miR-3076-5p	6.99653	5.97011	-0.146705		127.692	62.6875	-0.509074
mmu-miR-499-5p	5.96073	6.04303	0.0138073		62.2813	65.9375	0.0587055		mmu-miR-1306-3p	7.44009	5.97011	-0.197576		173.656	62.6875	-0.639014
mmu-miR-186-3p	5.88417	6.03339	0.0253596		59.0625	65.4985	0.10897		mmu-miR-2183	7.65531	5.97011	-0.220135		201.594	62.6875	-0.68904
mmu-miR-130b-5p	5.89139	6.03339	0.0241038		59.3586	65.4985	0.103437		mmu-miR-3096a-5p	9.90697	5.97011	-0.397383		960.051	62.6875	-0.934704
mmu-miR-543-3p	5.77479	6.03339	0.0447815		54.75	65.4985	0.19632		mmu-miR-671-3p	5.97154	5.97011	-0.000240752		62.75	62.6875	-0.000996016
mmu-miR-665-3p	5.79766	6.03339	0.0406594		55.625	65.4985	0.177502		mmu-miR-200a-3p	5.99365	5.97011	-0.00392752		63.7188	62.6875	-0.0161844
mmu-miR-290-5p	5.90914	6.03143	0.0206948		60.0938	65.4096	0.0884601		mmu-miR-1949	6.93701	5.97011	-0.139383		122.531	62.6875	-0.488396
mmu-miR-31-5p	5.85175	6.02821	0.0301554		57.75	65.2638	0.130109		mmu-miR-652-5p	5.99435	5.97011	-0.00404506		63.75	62.6875	-0.0166667
mmu-miR-466k	5.80171	6.02375	0.0382725		55.7812	65.0625	0.166387		mmu-miR-671-5p	7.77756	5.97011	-0.232394		219.422	62.6875	-0.714306
mmu-miR-674-5p	5.88417	6.02375	0.0237219		59.0625	65.0625	0.101587		mmu-miR-195a-3p	8.9434	5.97011	-0.332457		492.302	62.6875	-0.872665
mmu-miR-677-5p	5.88264	6.02375	0.0239877		59	65.0625	0.102754		mmu-miR-683	6.6924	5.97011	-0.107927		103.422	62.6875	-0.393866
mmu-miR-324-5p	5.90238	6.02375	0.0205645		59.8125	65.0625	0.0877743		mmu-miR-181b-5p	7.80452	5.97011	-0.235045		223.56	62.6875	-0.719595
mmu-miR-136-5p	5.9373	6.02375	0.014562		61.2779	65.0625	0.0617608		mmu-miR-504-3p	9.22513	5.97011	-0.352843		598.469	62.6875	-0.895254
mmu-miR-29c-3p	5.98014	6.02375	0.00729327		63.125	65.0625	0.0306931		mmu-miR-103-3p	6.37884	5.97011	-0.0640761		83.2187	62.6875	-0.246714
mmu-miR-26b-3p	5.93074	6.02375	0.0156839		61	65.0625	0.0665984		mmu-miR-128-3p	10.2205	5.97011	-0.415869		1193.09	62.6875	-0.947458
mmu-miR-201-3p	5.84784	6.02327	0.0299995		57.5937	65.0408	0.129303		mmu-miR-99a-5p	5.99365	5.97011	-0.00392752		63.7188	62.6875	-0.0161844
mmu-miR-1298-5p	5.83579	6.02327	0.0321256		57.1149	65.0408	0.138771		mmu-miR-27b-3p	6.09276	5.97011	-0.0201307		68.25	62.6875	-0.0815018
mmu-miR-3094-5p	5.86186	6.02327	0.0275357		58.1562	65.0408	0.11838		mmu-miR-29a-3p	6.74483	5.97011	-0.114862		107.25	62.6875	-0.415501
mmu-miR-29b-2-5p	5.80171	6.02327	0.0381895		55.7812	65.0408	0.165997		mmu-miR-155-5p	6.4476	5.97011	-0.0740576		87.2812	62.6875	-0.281776
mmu-miR-9-5p	5.86992	6.02327	0.0261246		58.4821	65.0408	0.112148		mmu-miR-3100-3p	6.11939	5.97011	-0.0243955		69.5217	62.6875	-0.0983031
mmu-miR-3090-5p	5.80896	6.02258	0.036773		56.0625	65.0094	0.159588		mmu-miR-871-5p	6.45943	5.97011	-0.0757537		88	62.6875	-0.287642
mmu-miR-92b-3p	5.87719	6.01851	0.0240457		58.7772	64.8263	0.102915		mmu-miR-666-3p	6.10722	5.97011	-0.0224507		68.9375	62.6875	-0.0906618
mmu-miR-216a-3p	5.86799	6.01747	0.025474		58.4036	64.7796	0.10917		mmu-miR-337-3p	6.01472	5.97011	-0.00741715		64.6562	62.6875	-0.0304495
mmu-miR-542-3p	5.90839	6.0165	0.0182981		60.0625	64.7364	0.0778171		mmu-miR-3473a	7.10983	5.97011	-0.160303		138.125	62.6875	-0.546154
mmu-miR-664-5p	5.92555	6.01546	0.0151727		60.7812	64.6896	0.0643011		mmu-miR-1897-3p	5.98554	5.97011	-0.00257888		63.3618	62.6875	-0.0106424
mmu-miR-18a-5p	5.94837	6.01515	0.0112263		61.75	64.6754	0.0473752		mmu-miR-3106-5p	6.10918	5.97011	-0.0227644		69.0312	62.6875	-0.0918968
mmu-miR-292-3p	5.83796	6.01515	0.0303513		57.2005	64.6754	0.130679		mmu-miR-3065-5p	5.99435	5.97011	-0.00404506		63.75	62.6875	-0.0166667
mmu-miR-137-3p	5.80171	6.01364	0.0365285		55.7812	64.6078	0.158235		mmu-miR-721	6.12283	5.97011	-0.0249431		69.6875	62.6875	-0.100448
mmu-miR-92a-1-5p	5.80896	6.01364	0.0352338		56.0625	64.6078	0.152424		mmu-miR-3472	5.97154	5.97011	-0.000240752		62.75	62.6875	-0.000996016
mmu-miR-376c-5p	5.90914	6.01364	0.0176833		60.0938	64.6078	0.0751166		mmu-miR-1929-5p	6.03135	5.96964	-0.0102311		65.4058	62.6672	-0.0418705
mmu-miR-27b-5p	5.81737	6.01364	0.0337384		56.39	64.6078	0.145731		mmu-miR-448-5p	6.38748	5.96609	-0.0659708		83.7188	62.5133	-0.253294
mmu-miR-421-3p	5.93074	6.01364	0.0139778		61	64.6078	0.059144		mmu-miR-143-5p	5.96795	5.96253	-0.000907779		62.5938	62.3591	-0.00374814
mmu-miR-203-3p	5.88417	6.00352	0.0202828		59.0625	64.1562	0.0862434		mmu-miR-1951	6.03891	5.96106	-0.012892		65.7497	62.2957	-0.0525338
mmu-miR-206-5p	5.89021	6.00352	0.0192361		59.3104	64.1562	0.0817033		mmu-miR-151-5p	5.99365	5.96106	-0.00543685		63.7188	62.2957	-0.0223341
mmu-miR-330-3p	5.79557	6.00352	0.0358802		55.5445	64.1562	0.155043		mmu-miR-141-5p	6.18302	5.96106	-0.0358976		72.6563	62.2957	-0.142598
mmu-miR-471-5p	5.87805	6.00352	0.021345		58.8125	64.1562	0.0908608		mmu-miR-23a-3p	7.73618	5.95374	-0.230403		213.217	61.9804	-0.709309
mmu-miR-1964-3p	5.87962	6.00352	0.0210725		58.8765	64.1562	0.0896755		mmu-miR-1190	6.07208	5.95374	-0.0194896		67.2789	61.9804	-0.0787544
mmu-miR-496a-5p	5.93074	6.00352	0.0122718		61	64.1562	0.0517418		mmu-miR-363-3p	5.98014	5.95201	-0.0047033		63.125	61.9063	-0.0193069
mmu-miR-1983	5.8986	6.00352	0.0177867		59.6563	64.1562	0.0754322		mmu-miR-3062-3p	6.15987	5.95201	-0.0337439		71.5	61.9063	-0.134178
mmu-miR-1907	5.90914	6.00352	0.015971		60.0938	64.1562	0.0676027		mmu-miR-328-3p	8.44896	5.95201	-0.295533		349.453	61.9063	-0.822848
mmu-miR-344b-3p	5.93074	6.00352	0.0122718		61	64.1562	0.0517418		mmu-miR-3068-5p	5.9993	5.95201	-0.0078813		63.9688	61.9063	-0.0322423
mghv-miR-M1-4-5p	5.8305	6.00352	0.0296744		56.9057	64.1562	0.127413		mghv-miR-M1-12-3p	6.18302	5.95201	-0.0373607		72.6563	61.9063	-0.147957
mmu-miR-24-1-5p	5.77149	6.00352	0.0402025		54.625	64.1562	0.174485		mmu-miR-1224-5p	11.3012	5.95201	-0.47333		2523.53	61.9063	-0.975468
mmu-miR-411-5p	5.83612	6.00352	0.0286831		57.1278	64.1562	0.123031		mmu-miR-30d-5p	6.92296	5.95201	-0.14025		121.344	61.9063	-0.489827
mghv-miR-M1-9	5.95347	6.00352	0.00840669		61.9688	64.1562	0.0353001		mmu-miR-192-5p	6.17305	5.94689	-0.0366369		72.1562	61.6869	-0.145093
mmu-miR-879-3p	5.82972	6.00352	0.0298119		56.875	64.1562	0.128022		mmu-miR-23b-3p	6.23242	5.94597	-0.0459609		75.1875	61.6476	-0.180081
mmu-miR-1953	5.90238	6.00352	0.0171359		59.8125	64.1562	0.0726228		mmu-miR-125a-5p	6.06002	5.94469	-0.0190308		66.7187	61.593	-0.0768269
mmu-miR-382-5p	5.99588	6.00352	0.00127384		63.8175	64.1562	0.00530815		mmu-miR-669d-3p	7.47814	5.94469	-0.205057		178.297	61.593	-0.654548
mmu-miR-431-5p	5.80896	6.00352	0.033492		56.0625	64.1562	0.14437		mmu-miR-330-5p	5.98721	5.94469	-0.00710179		63.4353	61.593	-0.0290425
mmu-miR-22-5p	5.81501	6.00352	0.0324175		56.2979	64.1562	0.139585		mmu-miR-7a-1-3p	5.96613	5.94469	-0.00359383		62.5152	61.593	-0.0147521
mmu-miR-667-5p	5.85175	6.00352	0.0259356		57.75	64.1562	0.110931		mmu-miR-211-3p	7.94818	5.94396	-0.252161		246.969	61.5617	-0.750731
mmu-miR-129-5p	5.93737	6.00352	0.0111403		61.2812	64.1562	0.0469148		mmu-miR-152-3p	6.12508	5.93859	-0.0304472		69.7962	61.3328	-0.12126
mmu-miR-1959_v16.0	5.8572	6.00352	0.0249803		57.9688	64.1562	0.106739		mmu-miR-338-5p	6.64746	5.93737	-0.10682		100.25	61.2812	-0.388716
mmu-miR-1969	5.82416	6.00352	0.0307949		56.6563	64.1562	0.132377		mmu-miR-329-5p	6.032	5.93737	-0.015688		65.4356	61.2812	-0.0634875
mmu-miR-106b-3p	5.90238	6.00352	0.0171359		59.8125	64.1562	0.0726228		mmu-miR-3083-3p	6.00352	5.93737	-0.0110176		64.1562	61.2812	-0.0448125
mmu-miR-1933-3p	5.90763	6.00352	0.0162308		60.0309	64.1562	0.0687213		mmu-miR-1982-5p	6.44677	5.93737	-0.0790156		87.231	61.2812	-0.297483
mmu-miR-302b-5p	5.85175	6.00352	0.0259356		57.75	64.1562	0.110931		mmu-miR-182-5p	5.95347	5.93737	-0.00270349		61.9688	61.2812	-0.0110943
mmu-miR-450b-5p	5.88264	6.00352	0.0205477		59	64.1562	0.0873941		mmu-miR-547-5p	6.30092	5.93737	-0.057698		78.8438	61.2812	-0.222751
mmu-miR-1944_v16.0	5.91289	6.00352	0.0153273		60.25	64.1562	0.064834		mmu-miR-487b-5p	6.02583	5.93737	-0.0146798		65.1563	61.2812	-0.0594724
mmu-miR-208b-5p	5.75405	6.00352	0.0433548		53.9687	64.1562	0.188767		mmu-miR-1198-5p	6.34791	5.93737	-0.0646723		81.4537	61.2812	-0.247655
mmu-miR-200c-3p	5.95347	6.00352	0.00840669		61.9688	64.1562	0.0353001		mmu-miR-1264-3p	6.03271	5.93737	-0.015804		65.4678	61.2812	-0.0639489
mmu-miR-210-3p	5.8572	6.00352	0.0249803		57.9688	64.1562	0.106739		mmu-miR-298-3p	6.13121	5.93737	-0.0316153		70.0937	61.2812	-0.125724
mmu-miR-495-3p	5.86186	6.00352	0.0241656		58.1562	64.1562	0.10317		mmu-miR-3061-3p	7.01437	5.93737	-0.153541		129.281	61.2812	-0.525985
mmu-miR-711	5.93737	6.00352	0.0111403		61.2812	64.1562	0.0469148		mmu-miR-1224-3p	6.85846	5.93737	-0.134299		116.038	61.2812	-0.471887
mmu-miR-105	5.97154	6.00352	0.00535445		62.75	64.1562	0.0224104		mmu-miR-351-5p	6.04977	5.93737	-0.0185787		66.2464	61.2812	-0.0749502
mmu-miR-544-5p	5.89442	6.00352	0.0185092		59.4835	64.1562	0.0785559		mmu-miR-3057-3p	6.25974	5.93737	-0.0514988		76.625	61.2812	-0.200245
mmu-miR-369-3p	5.85175	6.00352	0.0259356		57.75	64.1562	0.110931		mmu-miR-378a-5p	6.42294	5.93737	-0.0755989		85.8021	61.2812	-0.285784
mmu-miR-767	5.88417	6.00352	0.0202828		59.0625	64.1562	0.0862434		mmu-miR-504-5p	6.04303	5.93737	-0.0174835		65.9375	61.2812	-0.0706161
mmu-miR-302a-5p	5.93074	6.00352	0.0122718		61	64.1562	0.0517418		mmu-miR-92b-5p	6.44579	5.93737	-0.0788758		87.1719	61.2812	-0.297007
mmu-miR-759	5.84784	6.00352	0.0266214		57.5937	64.1562	0.113945		mmu-miR-1941-5p	6.08879	5.93737	-0.0248677		68.0625	61.2812	-0.0996327
mghv-miR-M1-1-3p	5.92481	6.00352	0.013284		60.75	64.1562	0.05607		mmu-miR-146a-5p	6.23242	5.93737	-0.0473407		75.1875	61.2812	-0.184954
mmu-miR-135a-2-3p	5.86186	6.00352	0.0241656		58.1562	64.1562	0.10317		mmu-miR-3087-3p	6.06608	5.93737	-0.0212168		66.9994	61.2812	-0.0853464
mmu-miR-590-5p	5.87573	6.00352	0.0217479		58.7181	64.1562	0.092615		mmu-miR-222-5p	6.18703	5.93737	-0.0403512		72.8586	61.2812	-0.158902
mmu-miR-1a-2-5p	5.82972	6.00352	0.0298119		56.875	64.1562	0.128022		mmu-miR-295-5p	5.94837	5.93737	-0.00184814		61.75	61.2812	-0.00759109
mmu-miR-146b-5p	5.87805	6.00352	0.021345		58.8125	64.1562	0.0908608		mmu-miR-425-5p	6.06674	5.93737	-0.0213231		67.03	61.2812	-0.0857641
mmu-miR-3104-5p	5.86186	6.00352	0.0241656		58.1562	64.1562	0.10317		mghv-miR-M1-11-5p	6.53649	5.93737	-0.0916572		92.8281	61.2812	-0.339842
mmu-miR-219-5p	5.82416	6.00352	0.0307949		56.6563	64.1562	0.132377		mmu-miR-135a-1-3p	6.01715	5.93737	-0.0132583		64.7654	61.2812	-0.0537964
mmu-miR-301b-3p	5.86186	6.00352	0.0241656		58.1562	64.1562	0.10317		mmu-miR-696	6.06474	5.93737	-0.0210015		66.9375	61.2812	-0.0845005
mmu-miR-450a-5p	5.90238	6.00352	0.0171359		59.8125	64.1562	0.0726228		mmu-miR-329-3p	6.08879	5.93737	-0.0248677		68.0625	61.2812	-0.0996327
mmu-miR-1188-5p	5.88417	6.00275	0.0201529		59.0625	64.1223	0.0856679		mmu-miR-188-5p	7.07414	5.93737	-0.160693		134.75	61.2812	-0.545223
mmu-miR-3086-5p	5.81057	5.99965	0.0325409		56.125	63.9846	0.140037		mmu-miR-125b-5p	6.56701	5.93737	-0.095878		94.8125	61.2812	-0.353659
mmu-miR-3474	5.86186	5.99902	0.0233989		58.1562	63.9567	0.0997392		mmu-miR-720_v18.0	10.0062	5.93737	-0.406633		1028.44	61.2812	-0.940413
mmu-miR-340-3p	5.92629	5.99834	0.0121578		60.8122	63.9264	0.05121		mmu-miR-1982.2-3p	6.56224	5.93737	-0.0952218		94.5	61.2812	-0.351521
mmu-miR-369-5p	5.82972	5.99539	0.0284179		56.875	63.7959	0.121685		mmu-miR-181a-5p	8.38303	5.93737	-0.291739		333.844	61.2812	-0.816437
mmu-miR-184-3p	5.9035	5.99539	0.015566		59.859	63.7959	0.0657684		mmu-miR-30c-2-3p	6.01472	5.93693	-0.0129334		64.6562	61.2623	-0.0524926
mmu-miR-344c-5p	5.9584	5.99539	0.0062077		62.181	63.7959	0.0259696		mmu-miR-669m-3p	6.37879	5.93647	-0.0693419		83.2162	61.243	-0.264049
mmu-miR-361-3p	5.97101	5.99539	0.00408379		62.7267	63.7959	0.0170456		mmu-miR-3060-5p	6.1771	5.93362	-0.0394163		72.3588	61.1219	-0.155294
mmu-miR-485-5p	5.81597	5.99539	0.0308503		56.3353	63.7959	0.132432		mmu-miR-3107-5p	5.93074	5.93047	-4.46109e-05		61	60.9888	-0.000183373
mmu-miR-379-3p	5.80896	5.98726	0.0306939		56.0625	63.4375	0.13155		mmu-miR-1952	6.59288	5.92961	-0.100605		96.5286	60.9522	-0.368558
mmu-miR-1194	5.88417	5.98726	0.0175205		59.0625	63.4375	0.0740741		mmu-miR-669f-3p	9.02726	5.92961	-0.343144		521.767	60.9522	-0.883181
mmu-miR-129-1-3p	5.93074	5.98726	0.00953114		61	63.4375	0.039959		mmu-miR-1930-3p	7.07411	5.92961	-0.161787		134.747	60.9522	-0.547653
mmu-miR-218-5p	5.88264	5.98726	0.0177847		59	63.4375	0.0752119		mmu-miR-3110-3p	6.56509	5.92961	-0.0967968		94.6865	60.9522	-0.356273
mmu-miR-224-5p	5.95128	5.98726	0.00604564		61.875	63.4375	0.0252525		mmu-miR-20b-3p	5.93656	5.92961	-0.00117063		61.2466	60.9522	-0.00480544
mmu-miR-144-5p	5.86186	5.98726	0.0213928		58.1562	63.4375	0.0908114		mmu-miR-92a-3p	8.58255	5.92849	-0.309239		383.359	60.905	-0.841128
mmu-miR-3088-5p	5.82416	5.98726	0.0280042		56.6563	63.4375	0.119691		mmu-miR-125a-3p	6.23242	5.9264	-0.0491012		75.1875	60.817	-0.191129
mmu-miR-1938	5.82416	5.98726	0.0280042		56.6563	63.4375	0.119691		mmu-miR-214-5p	7.89603	5.92569	-0.249535		238.2	60.7871	-0.744806
mghv-miR-M1-4-3p	5.87919	5.98681	0.0183053		58.859	63.4176	0.0774494		mmu-miR-541-5p	5.98014	5.92501	-0.00921817		63.125	60.7585	-0.0374896
mmu-miR-1936	5.8572	5.98681	0.022128		57.9688	63.4176	0.0939967		mmu-miR-370-3p	6.54545	5.92184	-0.0952733		93.4062	60.625	-0.350953
mmu-miR-1839-5p	5.94638	5.98681	0.00679948		61.665	63.4176	0.0284219		mmu-miR-466b-3p	6.31061	5.92184	-0.061606		79.375	60.625	-0.23622
mcmv-miR-m88-1-5p	5.87805	5.98681	0.0185029		58.8125	63.4176	0.0783018		mmu-miR-101a-5p	6.2246	5.92184	-0.0486398		74.7812	60.625	-0.189302
mmu-miR-1946a	5.97513	5.98681	0.00195484		62.9062	63.4176	0.00812913		mmu-miR-883a-3p	5.95347	5.92184	-0.00531254		61.9688	60.625	-0.0216843
mmu-miR-99b-3p	5.98262	5.98681	0.000701063		63.2335	63.4176	0.00291142		mmu-miR-149-3p	5.99654	5.92184	-0.0124575		63.8468	60.625	-0.0504619
mmu-miR-3078-3p	5.83796	5.98678	0.0254928		57.2005	63.4163	0.108667		mmu-miR-344e-5p	5.93737	5.92184	-0.00261612		61.2812	60.625	-0.0107088
mmu-miR-532-5p	5.94837	5.98529	0.00620762		61.75	63.3509	0.025925		mmu-miR-103-1-5p	7.05562	5.92138	-0.160757		133.031	60.6057	-0.544425
mmu-miR-1a-3p	5.88417	5.98216	0.0166523		59.0625	63.2133	0.0702776		mmu-miR-3081-5p	6.08346	5.92138	-0.0266422		67.8115	60.6057	-0.106262
mcmv-miR-m108-1-3p	5.76567	5.97938	0.037065		54.4052	63.0916	0.159662		mmu-miR-568	5.92184	5.92138	-7.77671e-05		60.625	60.6057	-0.00031916
mmu-miR-883a-5p	5.91922	5.97868	0.0100458		60.515	63.0614	0.0420779		mghv-miR-M1-8-3p	5.97154	5.92138	-0.00839962		62.7498	60.6057	-0.0341699
mmu-miR-10b-5p	5.88264	5.97868	0.0163263		59	63.0614	0.068837		mmu-miR-3470a	7.73865	5.92138	-0.234831		213.583	60.6057	-0.716243
mmu-miR-297b-5p	5.96795	5.97868	0.00179932		62.5938	63.0614	0.00747095		mmu-miR-423-5p	6.27263	5.91939	-0.0563145		77.3125	60.5221	-0.217176
mmu-miR-19b-1-5p	5.95962	5.97868	0.00319974		62.2333	63.0614	0.0133055		mmu-miR-19a-3p	6.11199	5.91361	-0.0324562		69.1657	60.2803	-0.128466
mghv-miR-M1-13-3p	5.78458	5.97868	0.0335564		55.1227	63.0614	0.144018		mmu-miR-451a	7.32783	5.91361	-0.192993		160.656	60.2803	-0.624787
mmu-miR-203-5p	5.82416	5.97868	0.0265311		56.6563	63.0614	0.113053		mmu-miR-93-3p	5.9993	5.91361	-0.0142819		63.9688	60.2803	-0.0576607
mmu-miR-27a-5p	5.8425	5.97868	0.0233098		57.3809	63.0614	0.0989969		mmu-miR-1843a-5p	6.37499	5.91361	-0.0723721		82.9969	60.2803	-0.273704
mmu-miR-1935	5.85175	5.97868	0.021692		57.75	63.0614	0.091972		mmu-miR-1928	6.07814	5.91361	-0.0270682		67.5619	60.2803	-0.107777
mmu-miR-3078-5p	5.79766	5.97777	0.0310649		55.625	63.0212	0.132966		mmu-miR-1196-5p	11.5189	5.91361	-0.486615		2934.43	60.2803	-0.979458
mmu-miR-183-5p	5.8572	5.97606	0.0202918		57.9688	62.9466	0.0858712		mmu-miR-3102-5p	7.02998	5.91299	-0.158889		130.688	60.2542	-0.538944
mmu-miR-202-5p	5.84429	5.9737	0.0221426		57.4524	62.844	0.0938447		mmu-miR-669f-5p	7.5253	5.91153	-0.214446		184.222	60.1931	-0.673257
mmu-miR-338-3p	5.9643	5.97162	0.00122655		62.4357	62.7531	0.00508362		mmu-miR-3064-3p	5.94959	5.9081	-0.00697479		61.8025	60.0501	-0.0283539
mmu-miR-1963	5.83605	5.97045	0.0230285		57.125	62.7023	0.0976328		mmu-miR-96-3p	6.13121	5.9081	-0.0363906		70.0937	60.0501	-0.143288
mmu-miR-410-5p	5.86301	5.97045	0.0183238		58.2027	62.7023	0.0773096		mmu-miR-744-3p	6.08347	5.90781	-0.0288755		67.812	60.0381	-0.11464
mmu-miR-143-3p	5.90238	5.97011	0.0114752		59.8125	62.6875	0.0480669		mmu-miR-30b-5p	6.29015	5.9077	-0.0608026		78.2573	60.0335	-0.23287
mmu-miR-3063-5p	5.88417	5.97011	0.0146045		59.0625	62.6875	0.0613757		mmu-miR-193b-3p	5.90839	5.90617	-0.000375442		60.0625	59.9702	-0.0015364
mmu-miR-802-5p	5.8572	5.97011	0.0192758		57.9688	62.6875	0.0814016		mmu-miR-346-5p	8.88369	5.90539	-0.335255		472.344	59.9375	-0.873106
mmu-miR-467a-5p	5.87805	5.97011	0.0156608		58.8125	62.6875	0.0658874		mmu-let-7i-3p	6.29921	5.90539	-0.0625191		78.75	59.9375	-0.238889
mmu-miR-488-3p	5.93109	5.97011	0.00657766		61.015	62.6875	0.0274105		mmu-miR-743b-5p	5.90914	5.90539	-0.000635632		60.0938	59.9375	-0.0026001
mmu-miR-434-5p	5.80896	5.97011	0.0277402		56.0625	62.6875	0.118172		mmu-miR-300-3p	5.92555	5.90539	-0.00340347		60.7812	59.9375	-0.0138817
mmu-miR-3069-5p	5.81057	5.97011	0.0274559		56.125	62.6875	0.116927		mmu-miR-200c-5p	5.98014	5.90539	-0.0125001		63.125	59.9375	-0.050495
mmu-miR-3062-5p	5.86186	5.97011	0.0184657		58.1562	62.6875	0.0779151		mmu-miR-331-3p	5.93737	5.90539	-0.00538737		61.2812	59.9375	-0.0219276
mmu-miR-511-3p	5.86011	5.97011	0.0187702		58.0857	62.6875	0.0792248		mmu-miR-669j	5.95996	5.90539	-0.00915584		62.248	59.9375	-0.0371175
mmu-miR-188-3p	5.84784	5.97011	0.0209078		57.5937	62.6875	0.0884428		mmu-miR-342-3p	6.85545	5.90539	-0.138585		115.797	59.9375	-0.482391
mmu-miR-875-5p	5.84429	5.97011	0.0215273		57.4524	62.6875	0.0911214		mmu-miR-1895	8.57388	5.90539	-0.311235		381.062	59.9375	-0.84271
mmu-miR-194-5p	5.83684	5.97011	0.022832		57.1563	62.6875	0.0967742		mmu-miR-25-3p	8.5272	5.90539	-0.307465		368.93	59.9375	-0.837537
mmu-miR-1943-5p	5.91799	5.97011	0.00880676		60.4633	62.6875	0.0367861		mmu-miR-449a-3p	6.03194	5.90539	-0.020981		65.4328	59.9375	-0.0839844
mmu-miR-876-3p	5.88877	5.97011	0.0138113		59.2513	62.6875	0.0579943		mmu-miR-1962	5.92481	5.90539	-0.00327867		60.75	59.9375	-0.0133745
mmu-miR-144-3p	5.85175	5.97011	0.0202259		57.75	62.6875	0.0854978		mmu-miR-669b-5p	8.67336	5.90539	-0.319135		408.263	59.9375	-0.853189
mmu-miR-3080-5p	5.85175	5.97011	0.0202259		57.75	62.6875	0.0854978		mmu-miR-880-3p	6.04029	5.90539	-0.0223338		65.8125	59.9375	-0.0892688
mmu-miR-3071-5p	5.93074	5.97011	0.00663805		61	62.6875	0.0276639		mcmv-miR-M23-1-3p	5.97154	5.90539	-0.0110786		62.75	59.9375	-0.0448207
mmu-miR-1186b	5.95266	5.97011	0.00293073		61.934	62.6875	0.0121658		mmu-miR-3096b-3p	6.21796	5.90539	-0.050269		74.4375	59.9375	-0.194794
mmu-miR-547-3p	5.86186	5.97011	0.0184657		58.1562	62.6875	0.0779151		mmu-miR-320-3p	5.97154	5.90539	-0.0110786		62.75	59.9375	-0.0448207
mmu-miR-448-3p	5.86186	5.97011	0.0184657		58.1562	62.6875	0.0779151		mmu-miR-24-3p	7.53843	5.90539	-0.216629		185.906	59.9375	-0.677593
mmu-miR-1955-3p	5.79557	5.97011	0.0301151		55.5445	62.6875	0.1286		mmu-miR-26a-5p	7.63821	5.90539	-0.226862		199.219	59.9375	-0.699137
mmu-miR-187-3p	5.78218	5.97011	0.032501		55.0313	62.6875	0.139125		mmu-miR-107-5p	6.12961	5.90539	-0.0365795		70.0156	59.9375	-0.143941
mmu-miR-98-3p	5.78218	5.97011	0.032501		55.0313	62.6875	0.139125		mmu-miR-467g	9.05146	5.90539	-0.347577		530.594	59.9375	-0.887037
mmu-miR-804	5.90238	5.97011	0.0114752		59.8125	62.6875	0.0480669		mmu-miR-3103-3p	6.77879	5.90539	-0.128843		109.804	59.9375	-0.454141
mmu-miR-299a-3p	5.72707	5.97011	0.0424364		52.9688	62.6875	0.183481		mmu-miR-1941-3p	5.92184	5.90539	-0.00277852		60.625	59.9375	-0.0113402
mmu-miR-181c-3p	5.79766	5.97011	0.0297438		55.625	62.6875	0.126966		mmu-miR-134-5p	7.22015	5.90539	-0.182096		149.101	59.9375	-0.598007
mmu-miR-138-5p	5.82297	5.97011	0.0252683		56.6094	62.6875	0.10737		mmu-miR-3060-3p	6.31452	5.90539	-0.0647923		79.5902	59.9375	-0.246924
mmu-miR-25-5p	5.82416	5.97011	0.0250581		56.6563	62.6875	0.106453		mmu-miR-3069-3p	6.59236	5.90539	-0.104208		96.4938	59.9375	-0.378846
mmu-miR-153-5p	5.79766	5.97011	0.0297438		55.625	62.6875	0.126966		mmu-miR-181c-5p	6.30035	5.90539	-0.0626894		78.8125	59.9375	-0.239492
mmu-miR-147-5p	5.83369	5.97011	0.0233849		57.0315	62.6875	0.0991741		mghv-miR-M1-5-3p	7.55003	5.90539	-0.217832		187.406	59.9375	-0.680173
mmu-miR-1197-3p	5.81057	5.97011	0.0274559		56.125	62.6875	0.116927		mmu-miR-669l-3p	7.29749	5.90539	-0.190765		157.312	59.9375	-0.618991
mmu-miR-1945	5.83796	5.97011	0.0226363		57.2005	62.6875	0.0959255		mmu-miR-1839-3p	6.25265	5.90371	-0.0558068		76.2494	59.868	-0.214839
mmu-miR-881-5p	5.90839	5.97011	0.010445		60.0625	62.6875	0.0437045		mmu-miR-1906	7.95982	5.90368	-0.258314		248.969	59.8668	-0.759541
mmu-miR-299b-5p	5.94872	5.97011	0.00359429		61.7653	62.6875	0.0149309		mmu-miR-3109-5p	5.90914	5.90033	-0.00149158		60.0938	59.7277	-0.00609073
mmu-miR-374c-3p	5.82972	5.97011	0.0240806		56.875	62.6875	0.102198		mmu-miR-378a-3p	6.52283	5.90033	-0.095434		91.9532	59.7277	-0.350455
mmu-miR-127-3p	5.88264	5.97011	0.0148679		59	62.6875	0.0625		mmu-miR-32-5p	5.93074	5.89783	-0.00554934		61	59.6242	-0.0225544
mmu-miR-876-5p	5.82972	5.97011	0.0240806		56.875	62.6875	0.102198		mmu-miR-1967	5.97404	5.89783	-0.0127581		62.8588	59.6242	-0.0514587
mmu-miR-133a-3p	5.88417	5.97011	0.0146045		59.0625	62.6875	0.0613757		mmu-miR-343	5.98753	5.89783	-0.014982		63.4492	59.6242	-0.0602852
mmu-miR-490-3p	5.93737	5.97011	0.00551289		61.2812	62.6875	0.0229475		mmu-miR-3067-5p	6.53878	5.89783	-0.0980239		92.9758	59.6242	-0.358713
mmu-miR-20a-3p	5.78218	5.97011	0.032501		55.0313	62.6875	0.139125		mmu-miR-150-5p	6.36969	5.89783	-0.0740802		82.693	59.6242	-0.27897
mmu-let-7c-1-3p	5.88264	5.97011	0.0148679		59	62.6875	0.0625		mmu-miR-190b-3p	5.90914	5.89783	-0.00191524		60.0938	59.6242	-0.00781394
mghv-miR-M1-1-5p	5.80171	5.97011	0.0290255		55.7812	62.6875	0.12381		mmu-let-7a-1-3p	6.10918	5.8921	-0.0355327		69.0312	59.3881	-0.139692
mmu-miR-3065-3p	5.93696	5.97011	0.00558283		61.2637	62.6875	0.0232403		mmu-miR-34c-3p	6.27263	5.8921	-0.0606648		77.3125	59.3881	-0.231843
mmu-miR-129-2-3p	5.82416	5.97011	0.0250581		56.6563	62.6875	0.106453		mmu-miR-328-5p	6.28678	5.8921	-0.0627786		78.0744	59.3881	-0.239339
mmu-miR-1960	5.87421	5.97011	0.0163244		58.6562	62.6875	0.0687267		mmu-miR-3073a-3p	6.01715	5.8921	-0.0207821		64.7654	59.3881	-0.0830272
mmu-miR-697	5.8572	5.97011	0.0192758		57.9688	62.6875	0.0814016		mmu-miR-452-5p	5.89646	5.8921	-0.000739498		59.5679	59.3881	-0.00301785
mmu-miR-1966-5p	5.88264	5.97011	0.0148679		59	62.6875	0.0625		mmu-miR-500-5p	5.93737	5.8921	-0.00762487		61.2812	59.3881	-0.0308927
mmu-miR-208b-3p	5.83605	5.97011	0.0229702		57.125	62.6875	0.0973742		mmu-miR-483-5p	6.6786	5.8921	-0.117764		102.438	59.3881	-0.42025
mmu-miR-3063-3p	5.86996	5.96964	0.0169817		58.4835	62.6672	0.0715372		mmu-miR-30e-5p	6.3727	5.8921	-0.0754155		82.8657	59.3881	-0.283321
mmu-miR-101b-3p	5.89264	5.96285	0.0119139		59.4104	62.373	0.0498652		mmu-miR-2137	7.59963	5.8921	-0.224686		193.962	59.3881	-0.693816
mmu-miR-471-3p	5.85175	5.9625	0.0189264		57.75	62.358	0.0797915		mmu-miR-669h-3p	10.1219	5.89026	-0.418065		1114.25	59.3125	-0.946769
mmu-miR-99b-5p	5.80171	5.96207	0.0276407		55.7812	62.3394	0.117569		mmu-miR-1903	6.17634	5.89026	-0.0463181		72.3209	59.3125	-0.17987
mmu-miR-493-5p	5.83605	5.96106	0.0214202		57.125	62.2957	0.0905147		mmu-miR-1947-5p	6.10918	5.89026	-0.0358335		69.0312	59.3125	-0.140788
mcmv-miR-m01-4-3p	5.78825	5.96106	0.0298556		55.2632	62.2957	0.127253		mmu-miR-141-3p	5.91289	5.89026	-0.0038264		60.25	59.3125	-0.0155602
mmu-miR-130a-3p	5.91922	5.96106	0.0070681		60.515	62.2957	0.0294242		mmu-miR-22-3p	7.15986	5.89026	-0.177321		142.999	59.3125	-0.585223
mmu-miR-223-5p	5.81737	5.96106	0.0247005		56.39	62.2957	0.104729		mmu-miR-487b-3p	5.96795	5.89026	-0.0130166		62.5938	59.3125	-0.0524214
mmu-miR-128-2-5p	5.78992	5.96106	0.0295581		55.3273	62.2957	0.125947		mmu-miR-139-5p	5.98262	5.89026	-0.015437		63.2335	59.3125	-0.0620086
mmu-miR-592-3p	5.80171	5.96106	0.0274662		55.7812	62.2957	0.116785		mmu-miR-17-5p	5.99365	5.89026	-0.0172486		63.7188	59.3125	-0.0691515
mmu-miR-379-5p	5.79701	5.95533	0.0273092		55.6	62.0486	0.115981		mmu-miR-205-5p	7.18647	5.88476	-0.181134		145.661	59.0865	-0.594355
mmu-miR-101a-3p	5.86301	5.95382	0.0154882		58.2027	61.9839	0.0649662		mmu-miR-669a-3-3p	8.16572	5.88454	-0.279361		287.162	59.0777	-0.794271
mmu-miR-425-3p	5.89139	5.95374	0.0105839		59.3586	61.9804	0.044168		mmu-miR-3098-3p	6.90334	5.88454	-0.147581		119.705	59.0777	-0.506475
mmu-miR-668-5p	5.82295	5.95374	0.0224605		56.6088	61.9804	0.0948905		mmu-miR-467e-3p	8.27851	5.88454	-0.289179		310.513	59.0777	-0.809742
mmu-miR-1898	5.89021	5.95374	0.0107852		59.3104	61.9804	0.0450173		mmu-miR-674-3p	5.93737	5.88454	-0.00889839		61.2812	59.0777	-0.0359586
mmu-miR-154-3p	5.80896	5.95374	0.0249228		56.0625	61.9804	0.105559		mmu-miR-5097	6.07729	5.88362	-0.0318671		67.5222	59.0402	-0.125619
mmu-miR-1950	5.83605	5.95374	0.020166		57.125	61.9804	0.0849958		mmu-miR-669p-3p	10.1613	5.87882	-0.421447		1145.09	58.8438	-0.948612
mmu-miR-465a-3p	5.88264	5.95374	0.0120859		59	61.9804	0.050515		mmu-miR-679-3p	6.09568	5.87882	-0.0355765		68.3884	58.8438	-0.139566
mmu-miR-293-3p	5.87031	5.95201	0.0139177		58.4979	61.9063	0.0582652		mmu-miR-675-3p	6.10918	5.87882	-0.0377073		69.0312	58.8438	-0.147578
mmu-miR-23a-5p	5.90238	5.95201	0.00840984		59.8125	61.9063	0.0350052		mmu-miR-485-3p	9.0311	5.87882	-0.349047		523.156	58.8438	-0.887522
mmu-miR-3068-3p	5.82416	5.95201	0.0219516		56.6563	61.9063	0.0926641		mmu-miR-664-3p	6.51914	5.87882	-0.0982226		91.7187	58.8438	-0.358433
mmu-miR-350-5p	5.73894	5.95201	0.0371282		53.4062	61.9063	0.159157		mmu-miR-1894-5p	9.73924	5.87882	-0.396378		854.677	58.8438	-0.931151
mmu-miR-133b-3p	5.94837	5.95201	0.00061293		61.75	61.9063	0.00253036		mmu-miR-494-5p	5.90839	5.87882	-0.00500565		60.0625	58.8438	-0.0202914
mmu-miR-3084-3p	5.83605	5.95201	0.0198701		57.125	61.9063	0.083698		mmu-miR-615-3p	6.5148	5.87882	-0.0976214		91.443	58.8438	-0.356498
mmu-let-7e-3p	5.93737	5.95201	0.00246563		61.2812	61.9063	0.0101989		mmu-miR-34a-3p	6.01053	5.87882	-0.0219134		64.4687	58.8438	-0.0872516
mmu-miR-3475	5.84314	5.95201	0.0186334		57.4062	61.9063	0.0783887		mmu-miR-3099-5p	6.12961	5.87882	-0.0409142		70.0156	58.8438	-0.159563
mmu-miR-146b-3p	5.80896	5.95041	0.0243494		56.0625	61.8375	0.103009		mmu-miR-26b-5p	6.5073	5.87882	-0.0965811		90.9688	58.8438	-0.353143
mmu-miR-148b-3p	5.90763	5.94642	0.00656642		60.0309	61.6669	0.0272533		mmu-miR-3105-3p	5.92555	5.87882	-0.00788739		60.7812	58.8438	-0.0318766
mmu-miR-17-3p	5.92481	5.94469	0.00335555		60.75	61.593	0.0138758		mmu-miR-3093-3p	5.92268	5.87882	-0.00740556		60.6602	58.8438	-0.0299445
mmu-miR-883b-3p	5.83605	5.94469	0.0186159		57.125	61.593	0.0782137		mmu-miR-196b-3p	6.29916	5.87882	-0.0667303		78.7475	58.8438	-0.252754
mcmv-miR-m01-2-3p	5.74651	5.94469	0.0344868		53.6875	61.593	0.147249		mmu-let-7f-2-3p	5.89628	5.87882	-0.00296192		59.5604	58.8438	-0.0120323
mmu-miR-3083-5p	5.83201	5.94469	0.0193208		56.9654	61.593	0.0812343		mmu-miR-877-5p	5.92555	5.87882	-0.00788739		60.7812	58.8438	-0.0318766
mmu-miR-139-3p	5.93074	5.94433	0.00229225		61	61.5775	0.00946771		mmu-miR-654-3p	6.10722	5.87882	-0.0373983		68.9375	58.8438	-0.146419
mmu-miR-339-3p	5.78992	5.93775	0.0255316		55.3273	61.2971	0.107899		mmu-miR-19b-3p	8.27292	5.87882	-0.28939		309.312	58.8438	-0.80976
mmu-miR-1955-5p	5.8305	5.93775	0.0183938		56.9057	61.2971	0.0771694		mmu-miR-3095-5p	6.01014	5.87882	-0.0218498		64.4513	58.8438	-0.0870045
mmu-miR-1931	5.83605	5.93737	0.0173617		57.125	61.2812	0.0727571		mmu-miR-709	7.67021	5.87882	-0.233552		203.687	58.8438	-0.711108
mmu-miR-221-5p	5.90238	5.93737	0.0059296		59.8125	61.2812	0.0245559		mmu-miR-140-3p	6.23826	5.87882	-0.0576193		75.4925	58.8438	-0.220535
mmu-miR-216b-3p	5.79766	5.93737	0.024098		55.625	61.2812	0.101685		mmu-miR-466p-5p	5.9947	5.87882	-0.0193308		63.7653	58.8438	-0.0771823
mmu-miR-688	5.78218	5.93737	0.0268402		55.0313	61.2812	0.113572		mmu-miR-669i	7.04652	5.87882	-0.165713		132.194	58.8438	-0.55487
mmu-miR-215-3p	5.84314	5.93737	0.016128		57.4062	61.2812	0.0675014		mmu-let-7g-3p	7.06465	5.87882	-0.167854		133.866	58.8438	-0.560428
mmu-miR-3074-5p	5.83605	5.93737	0.0173617		57.125	61.2812	0.0727571		mmu-miR-15a-3p	8.1986	5.87882	-0.282949		293.781	58.8438	-0.799702
mmu-miR-467d-5p	5.78218	5.93737	0.0268402		55.0313	61.2812	0.113572		mmu-miR-540-5p	6.38734	5.87882	-0.0796143		83.7108	58.8438	-0.297059
mmu-miR-496a-3p	5.80896	5.93737	0.0221054		56.0625	61.2812	0.0930881		mmu-miR-3102-5p.2-5p	6.44579	5.87882	-0.0879603		87.1719	58.8438	-0.324969
mmu-miR-707	5.77479	5.93737	0.0281546		54.75	61.2812	0.119292		mmu-miR-3089-3p	6.04303	5.87882	-0.0271735		65.9375	58.8438	-0.107583
mmu-miR-1197-5p	5.83605	5.93737	0.0173617		57.125	61.2812	0.0727571		mmu-miR-467a-3p	9.49196	5.87882	-0.380653		720.052	58.8438	-0.918278
mmu-miR-376c-3p	5.90238	5.93737	0.0059296		59.8125	61.2812	0.0245559		mmu-miR-134-3p	5.99435	5.87882	-0.0192742		63.75	58.8438	-0.0769608
mcmv-miR-M95-1-5p	5.82416	5.93737	0.0194381		56.6563	61.2812	0.0816327		mmu-miR-467c-3p	8.46058	5.87882	-0.305152		352.281	58.8438	-0.832964
mmu-miR-668-3p	5.92555	5.93737	0.00199465		60.7812	61.2812	0.00822622		mmu-miR-106a-3p	6.27263	5.87882	-0.0627827		77.3125	58.8438	-0.238884
mmu-miR-470-3p	5.8084	5.93737	0.0222039		56.0408	61.2812	0.0935122		mmu-miR-758-5p	5.99435	5.87882	-0.0192742		63.75	58.8438	-0.0769608
mmu-miR-3110-5p	5.8572	5.93737	0.0136875		57.9688	61.2812	0.0571429		mmu-miR-30c-5p	6.84596	5.87882	-0.141272		115.037	58.8438	-0.488481
mmu-miR-377-3p	5.82416	5.93737	0.0194381		56.6563	61.2812	0.0816327		mmu-miR-145a-5p	5.88417	5.87882	-0.000909769		59.0625	58.8438	-0.0037037
mmu-miR-3081-3p	5.82297	5.93737	0.0196471		56.6094	61.2812	0.0825283		mmu-miR-3112-5p	5.95347	5.87882	-0.0125392		61.9688	58.8438	-0.0504286
mmu-miR-682	5.87805	5.93737	0.0100923		58.8125	61.2812	0.0419766		mmu-miR-216a-5p	5.88264	5.87882	-0.000650348		59	58.8438	-0.00264831
mmu-miR-673-3p	5.86186	5.93737	0.0128818		58.1562	61.2812	0.0537346		mmu-miR-467d-3p	9.01044	5.87882	-0.347555		515.719	58.8438	-0.8859
mmu-miR-217-3p	5.88264	5.93737	0.00930377		59	61.2812	0.0386653		mmu-miR-1939_v16.0	7.07434	5.8774	-0.169196		134.769	58.7858	-0.563803
mmu-miR-741-5p	5.87919	5.93737	0.00989627		58.859	61.2812	0.041153		mcmv-miR-m59-2	6.15133	5.8719	-0.0454254		71.0779	58.5624	-0.176082
mmu-miR-30a-3p	5.86186	5.93737	0.0128818		58.1562	61.2812	0.0537346		mmu-miR-21a-3p	5.94837	5.87159	-0.012908		61.75	58.5495	-0.0518295
mmu-miR-325-5p	5.90839	5.93737	0.00490509		60.0625	61.2812	0.0202914		mmu-miR-1904	6.68299	5.87048	-0.12158		102.75	58.5046	-0.430612
mmu-miR-28a-3p	5.84784	5.93737	0.0153105		57.5937	61.2812	0.064026		mmu-miR-704	6.73455	5.87034	-0.128325		106.489	58.499	-0.450655
mmu-miR-761	5.8649	5.93737	0.0123572		58.2788	61.2812	0.0515182		mmu-miR-762	6.11308	5.87034	-0.0397082		69.2182	58.499	-0.154861
mmu-miR-409-3p	5.79766	5.93737	0.024098		55.625	61.2812	0.101685		mmu-miR-499-3p	7.75278	5.87034	-0.242808		215.684	58.499	-0.728775
mmu-miR-421-5p	5.83605	5.93737	0.0173617		57.125	61.2812	0.0727571		mmu-miR-320-5p	5.88264	5.87034	-0.00209145		59	58.499	-0.00849169
mmu-miR-880-5p	5.86289	5.93737	0.0127038		58.1978	61.2812	0.0529823		mmu-miR-466m-5p	9.89627	5.87023	-0.406824		952.957	58.4944	-0.938618
mmu-miR-3091-5p	5.83684	5.93737	0.0172241		57.1563	61.2812	0.0721706		mmu-miR-713	6.36545	5.86597	-0.078468		82.4504	58.3221	-0.292641
mmu-miR-155-3p	5.80171	5.93737	0.0233837		55.7812	61.2812	0.0985994		mmu-miR-30a-5p	6.08845	5.8645	-0.0367825		68.0466	58.2628	-0.143781
mmu-miR-701-3p	5.83605	5.93737	0.0173617		57.125	61.2812	0.0727571		mmu-miR-297a-5*_v17.0	6.10031	5.8645	-0.0386545		68.6081	58.2628	-0.150789
mmu-miR-453	5.78218	5.93737	0.0268402		55.0313	61.2812	0.113572		mmu-miR-1251-3p	6.16894	5.8645	-0.0493499		71.9508	58.2628	-0.190242
mmu-miR-1968-3p	5.79766	5.93737	0.024098		55.625	61.2812	0.101685		mmu-miR-350-3p	6.15651	5.8645	-0.04743		71.3334	58.2628	-0.183233
mmu-miR-1912-3p	5.8572	5.93737	0.0136875		57.9688	61.2812	0.0571429		mmu-miR-1899	5.87805	5.8645	-0.00230499		58.8125	58.2628	-0.00934739
mmu-miR-718	5.80412	5.93737	0.0229591		55.8744	61.2812	0.0967671		mmu-miR-2139	5.90839	5.86186	-0.00787529		60.0625	58.1562	-0.0317378
mmu-miR-717	5.80171	5.93737	0.0233837		55.7812	61.2812	0.0985994		mmu-miR-1195	6.21991	5.86186	-0.0575647		74.5383	58.1562	-0.21978
mmu-miR-345-3p	5.78218	5.93737	0.0268402		55.0313	61.2812	0.113572		mmu-miR-132-3p	5.8986	5.86186	-0.00622843		59.6563	58.1562	-0.0251441
mmu-miR-551b-5p	5.8572	5.93737	0.0136875		57.9688	61.2812	0.0571429		mmu-miR-467b-3p	8.46862	5.8608	-0.30794		354.25	58.1134	-0.835954
mmu-miR-693-5p	5.87421	5.93737	0.0107522		58.6562	61.2812	0.0447523		mmu-miR-493-3p	5.8649	5.85763	-0.00123939		58.2788	57.9859	-0.00502573
mmu-miR-1199-3p	5.85175	5.93737	0.0146323		57.75	61.2812	0.0611472		mmu-miR-3067-3p	6.22519	5.85602	-0.0593018		74.8116	57.9214	-0.225769
mmu-miR-31-3p	5.86882	5.93737	0.0116806		58.4375	61.2812	0.0486631		mmu-miR-680	6.16679	5.85019	-0.0513401		71.8438	57.6875	-0.197042
mmu-miR-291a-5p	5.90008	5.93737	0.00632103		59.7174	61.2812	0.0261877		mmu-miR-34b-3p	7.65531	5.85019	-0.2358		201.594	57.6875	-0.713843
mmu-miR-1b-3p	5.80171	5.93737	0.0233837		55.7812	61.2812	0.0985994		mmu-miR-16-1-3p	8.41178	5.85019	-0.304524		340.563	57.6875	-0.830611
mmu-miR-301a-5p	5.79766	5.93737	0.024098		55.625	61.2812	0.101685		mmu-miR-3066-3p	5.95347	5.85019	-0.0173482		61.9688	57.6875	-0.0690872
mmu-miR-187-5p	5.76235	5.93737	0.0303731		54.2802	61.2812	0.128981		mmu-miR-434-3p	5.98014	5.85019	-0.0217307		63.125	57.6875	-0.0861386
mmu-miR-9-3p	5.80171	5.93737	0.0233837		55.7812	61.2812	0.0985994		mmu-miR-325-3p	5.8649	5.85019	-0.00250868		58.2788	57.6875	-0.0101465
mmu-miR-181a-2-3p	5.85019	5.93737	0.0149025		57.6877	61.2812	0.0622935		mmu-miR-341-3p	5.88371	5.85019	-0.00569796		59.0437	57.6875	-0.0229699
mmu-miR-3109-3p	5.92555	5.93737	0.00199465		60.7812	61.2812	0.00822622		mmu-miR-3090-3p	6.18302	5.85019	-0.0538294		72.6563	57.6875	-0.206022
mmu-miR-410-3p	5.87421	5.93737	0.0107522		58.6562	61.2812	0.0447523		mmu-miR-411-3p	6.08879	5.85019	-0.039187		68.0625	57.6875	-0.152433
mmu-miR-431-3p	5.86186	5.93737	0.0128818		58.1562	61.2812	0.0537346		mmu-miR-196a-2-3p	5.93074	5.85019	-0.0135819		61	57.6875	-0.0543033
mmu-miR-302b-3p	5.87805	5.93737	0.0100923		58.8125	61.2812	0.0419766		mmu-miR-210-5p	6.15987	5.85019	-0.0502745		71.5	57.6875	-0.193182
mmu-miR-676-3p	5.82972	5.93737	0.0184659		56.875	61.2812	0.0774725		mmu-miR-466g	10.8309	5.85019	-0.459863		1821.52	57.6875	-0.96833
mmu-miR-423-3p	5.92629	5.93737	0.00187043		60.8122	61.2812	0.00771291		mmu-miR-7a-2-3p	6.74062	5.85019	-0.1321		106.938	57.6875	-0.460549
mmu-miR-687	5.79766	5.93737	0.024098		55.625	61.2812	0.101685		mmu-miR-669c-3p	8.84459	5.85019	-0.338557		459.712	57.6875	-0.874514
mmu-miR-470-5p	5.90839	5.93737	0.00490509		60.0625	61.2812	0.0202914		mcmv-miR-M87-1	6.02227	5.85019	-0.0285742		64.9955	57.6875	-0.112439
mmu-miR-181b-2-3p	5.73844	5.93737	0.0346671		53.3878	61.2812	0.147851		mmu-miR-297a-3p	7.37835	5.85019	-0.207114		166.381	57.6875	-0.653281
mmu-miR-653-5p	5.87421	5.93737	0.0107522		58.6562	61.2812	0.0447523		mmu-miR-3113-5p	5.94287	5.85019	-0.0155958		61.5152	57.6875	-0.0622233
mmu-miR-679-5p	5.86186	5.93737	0.0128818		58.1562	61.2812	0.0537346		mmu-miR-296-3p	5.8572	5.84928	-0.00135349		57.9688	57.6511	-0.00547998
mmu-miR-1193-5p	5.74315	5.93737	0.0338181		53.5625	61.2812	0.144107		mmu-miR-669b-3p	7.39834	5.84915	-0.209396		168.703	57.6462	-0.658297
mghv-miR-M1-3-3p	5.86186	5.93737	0.0128818		58.1562	61.2812	0.0537346		mmu-miR-212-3p	5.86186	5.84915	-0.00216803		58.1562	57.6462	-0.00877032
mmu-miR-412-3p	5.8088	5.93737	0.0221335		56.0563	61.2812	0.0932089		mmu-miR-466o-3p	6.06035	5.84332	-0.0358124		66.7341	57.4134	-0.139669
mghv-miR-M1-12-5p	5.90238	5.93737	0.0059296		59.8125	61.2812	0.0245559		mcmv-miR-m01-2-5p	6.95274	5.84332	-0.159567		123.875	57.4134	-0.536522
mghv-miR-M1-5-5p	5.80171	5.93737	0.0233837		55.7812	61.2812	0.0985994		mmu-miR-202-3p	5.94872	5.84332	-0.0177195		61.7653	57.4134	-0.0704583
mmu-miR-412-5p	5.78218	5.93737	0.0268402		55.0313	61.2812	0.113572		mmu-miR-466h-3p	10.8959	5.83871	-0.464135		1905.38	57.2304	-0.969964
mmu-miR-222-3p	5.93074	5.93737	0.001119		61	61.2812	0.00461066		mmu-miR-802-3p	5.88264	5.83644	-0.0078533		59	57.1406	-0.0315148
mmu-miR-224-3p	5.83684	5.93737	0.0172241		57.1563	61.2812	0.0721706		mmu-miR-466f-3p	10.9318	5.83644	-0.466104		1953.44	57.1406	-0.970749
mmu-miR-376a-3p	5.87302	5.93737	0.0109581		58.6076	61.2812	0.0456191		mmu-miR-666-5p	5.90914	5.83644	-0.0123027		60.0938	57.1406	-0.049142
mmu-miR-692	5.88417	5.93737	0.00904177		59.0625	61.2812	0.0375661		mmu-miR-466n-3p	5.85175	5.83638	-0.0026266		57.75	57.138	-0.0105973
mmu-miR-323-3p	5.76812	5.93737	0.0293437		54.4974	61.2812	0.12448		mmu-miR-1934-5p	5.98507	5.83638	-0.0248429		63.3409	57.138	-0.0979285
mmu-let-7a-2-3p	5.90238	5.93737	0.0059296		59.8125	61.2812	0.0245559		mmu-miR-760-3p	5.94287	5.83638	-0.0179192		61.5152	57.138	-0.0711559
mmu-miR-204-3p	5.82972	5.93737	0.0184659		56.875	61.2812	0.0774725		mmu-miR-3070a-5p	5.90839	5.83638	-0.0121884		60.0625	57.138	-0.0486908
mmu-miR-1902	5.90238	5.93714	0.00589072		59.8125	61.2715	0.024393		mmu-miR-878-3p	5.8986	5.83418	-0.0109207		59.6563	57.0512	-0.0436684
mmu-miR-695	5.78218	5.93693	0.0267629		55.0313	61.2623	0.113227		mmu-miR-215-5p	5.88646	5.82988	-0.00961182		59.1563	56.8812	-0.0384589
mmu-miR-3057-5p	5.8572	5.93027	0.0124743		57.9688	60.9802	0.0519487		mmu-miR-7b-3p	8.00763	5.82951	-0.272006		257.357	56.8665	-0.779036
mmu-miR-124-3p	5.7486	5.93021	0.0315925		53.7652	60.9779	0.134151		mmu-miR-491-5p	5.82972	5.82951	-3.68566e-05		56.875	56.8665	-0.000148921
mmu-miR-326-5p	5.82416	5.92961	0.0181046		56.6563	60.9522	0.0758256		mmu-miR-706	6.91947	5.82951	-0.157521		121.051	56.8665	-0.530227
mmu-miR-1249-5p	5.82972	5.92961	0.0171337		56.875	60.9522	0.0716878		mmu-miR-3113-3p	6.10918	5.82951	-0.0457786		69.0312	56.8665	-0.17622
mmu-miR-125b-2-3p	5.83796	5.92961	0.0156992		57.2005	60.9522	0.0655891		mmu-miR-582-3p_v17.0	5.89139	5.82257	-0.0116806		59.3586	56.5938	-0.0465793
mghv-miR-M1-8-5p	5.90839	5.92961	0.00359061		60.0625	60.9522	0.0148136		mmu-miR-681	6.33874	5.82257	-0.0814304		80.9375	56.5938	-0.300772
mmu-miR-193a-3p	5.86186	5.92961	0.0115569		58.1562	60.9522	0.0480772		mmu-miR-138-1-3p	5.87805	5.82257	-0.00943852		58.8125	56.5938	-0.0377258
mmu-miR-193a-5p	5.70172	5.92846	0.0397683		52.046	60.9039	0.170194		mmu-miR-3102-3p	6.06608	5.82257	-0.0401422		66.9994	56.5938	-0.15531
mmu-miR-1247-5p	5.74651	5.92614	0.031258		53.6875	60.8059	0.132589		mmu-miR-490-5p	5.88417	5.82257	-0.0104687		59.0625	56.5938	-0.0417989
mmu-miR-3087-5p	5.82416	5.92446	0.0172211		56.6563	60.7352	0.0719951		mmu-miR-1188-3p	9.08032	5.82257	-0.35877		541.313	56.5938	-0.895451
mmu-miR-1958	5.85834	5.92372	0.0111609		58.0144	60.7042	0.0463638		mmu-miR-690	6.07815	5.82257	-0.042049		67.5625	56.5938	-0.16235
mmu-miR-375-3p	5.91922	5.92329	0.000687366		60.515	60.6859	0.00282417		mmu-miR-3064-5p	6.48382	5.82257	-0.101984		89.5	56.5938	-0.367668
mmu-miR-1198-3p	5.78709	5.92184	0.0232854		55.2188	60.625	0.0979061		mmu-miR-214-3p	6.15102	5.82257	-0.053397		71.0625	56.5938	-0.203606
mmu-miR-301b-5p	5.78094	5.92184	0.0243739		54.9839	60.625	0.102596		mmu-miR-33-3p	6.56139	5.82257	-0.1126		94.4439	56.5938	-0.400769
mmu-miR-340-5p	5.78458	5.92184	0.0237296		55.1227	60.625	0.0998185		mghv-miR-M1-10-5p	5.94837	5.82257	-0.0211481		61.75	56.5938	-0.083502
mmu-miR-26a-1-3p	5.81618	5.92184	0.0181661		56.3438	60.625	0.0759845		mmu-miR-466m-3p	8.35138	5.81537	-0.303664		326.599	56.3118	-0.827581
mmu-miR-185-3p	5.90763	5.92184	0.00240514		60.0309	60.625	0.00989739		mmu-miR-467f	10.888	5.81012	-0.466376		1895.08	56.1073	-0.970393
mmu-miR-146a-3p	5.86186	5.92184	0.010232		58.1562	60.625	0.0424503		mmu-miR-335-5p	5.8305	5.81012	-0.00349629		56.9057	56.1073	-0.0140305
mmu-miR-3088-3p	5.72707	5.92184	0.0340089		52.9688	60.625	0.144543		mmu-miR-744-5p	6.49592	5.81012	-0.105574		90.2539	56.1073	-0.37834
mcmv-miR-m01-3-5p	5.82297	5.92184	0.0169796		56.6094	60.625	0.0709357		mmu-miR-466i-3p	10.7916	5.80816	-0.461787		1772.5	56.0312	-0.968389
mmu-miR-323-5p	5.72366	5.92184	0.0346247		52.8437	60.625	0.14725		mcmv-miR-M23-1-5p	5.81618	5.80816	-0.00137958		56.3438	56.0312	-0.00554631
mmu-miR-363-5p	5.79766	5.92184	0.0214189		55.625	60.625	0.0898876		mmu-miR-466d-3p	6.41639	5.80192	-0.0957658		85.4136	55.7896	-0.346831
mmu-miR-376b-3p	5.83605	5.92138	0.0146212		57.125	60.6057	0.0609304		mmu-miR-691	6.25974	5.79766	-0.073818		76.625	55.625	-0.274062
mmu-miR-654-5p	5.77683	5.92138	0.0250217		54.8277	60.6057	0.105383		mmu-miR-2182_v18.0	8.11582	5.79766	-0.285634		277.399	55.625	-0.799477
mmu-miR-126-5p	5.85175	5.92138	0.0118992		57.75	60.6057	0.0494485		mmu-miR-494-3p	7.93498	5.79766	-0.269354		244.719	55.625	-0.772698
mmu-miR-182-3p	5.88646	5.92138	0.00593255		59.1563	60.6057	0.0245012		mmu-miR-574-3p	10.5209	5.79766	-0.448938		1469.26	55.625	-0.962141
mmu-miR-770-3p	5.86186	5.92138	0.0101534		58.1562	60.6057	0.0421176		mmu-miR-3077-5p	5.88417	5.79766	-0.014702		59.0625	55.625	-0.0582011
mmu-miR-294-5p	5.75405	5.92138	0.02908		53.9687	60.6057	0.122977		mmu-miR-667-3p	6.37499	5.79766	-0.0905608		82.9969	55.625	-0.329794
mmu-miR-200b-5p	5.78218	5.92138	0.0240742		55.0313	60.6057	0.101295		mmu-miR-700-5p	7.74544	5.78828	-0.252686		214.59	55.2645	-0.742465
mmu-miR-362-3p	5.88264	5.92138	0.00658503		59	60.6057	0.0272144		mmu-miR-503-3p	5.98689	5.78828	-0.0331746		63.4212	55.2645	-0.128612
mmu-miR-532-3p	5.78094	5.9211	0.0242456		54.9839	60.5938	0.102029		mmu-miR-375-5p	5.78218	5.7789	-0.000567384		55.0313	54.9063	-0.00227144
mmu-miR-23b-5p	5.82972	5.9157	0.0147484		56.875	60.3676	0.061408		mmu-miR-678	5.82416	5.77167	-0.00901336		56.6563	54.6318	-0.0357329
mmu-miR-495-5p	5.81597	5.9143	0.0169075		56.3353	60.3089	0.070536		mmu-miR-698-3p	6.62627	5.75858	-0.130947		98.7885	54.1385	-0.451976
mmu-miR-135b-3p	5.75521	5.91382	0.0275587		54.0122	60.2888	0.116208
mmu-miR-367-5p	5.84429	5.91382	0.0118962		57.4524	60.2888	0.049371
mmu-miR-546	5.7168	5.91361	0.0344267		52.5932	60.2803	0.146162
mmu-miR-344f-3p	5.74056	5.91361	0.0301457		53.4664	60.2803	0.127442
mmu-miR-384-3p	5.82297	5.91361	0.0155668		56.6094	60.2803	0.0648461
mmu-miR-380-5p	5.75553	5.91361	0.0274665		54.024	60.2803	0.115805
mmu-miR-1251-5p	5.73252	5.91022	0.0309973		53.1694	60.1385	0.131073
mmu-miR-1956	5.82251	5.90949	0.0149388		56.5913	60.1081	0.0621455
mmu-miR-374c-5p	5.8572	5.9081	0.0086888		57.9688	60.0501	0.0359053
mmu-miR-383-3p	5.82972	5.90721	0.0132925		56.875	60.0135	0.0551819
mmu-miR-293-5p	5.85175	5.90605	0.00927989		57.75	59.9652	0.0383577
mmu-miR-3108-3p	5.83506	5.90539	0.012052		57.0859	59.9375	0.0499524
mmu-miR-743a-3p	5.78992	5.90539	0.0199427		55.3273	59.9375	0.0833254
mmu-miR-3082-3p	5.75405	5.90539	0.0263005		53.9687	59.9375	0.110596
mmu-miR-503-5p	5.70431	5.90539	0.0352495		52.1398	59.9375	0.149554
mghv-miR-M1-11-3p	5.73894	5.90539	0.0290037		53.4062	59.9375	0.122294
mmu-miR-488-5p	5.82972	5.90539	0.0129791		56.875	59.9375	0.0538462
mmu-miR-501-3p	5.77683	5.90539	0.0222531		54.8277	59.9375	0.0931964
mmu-miR-3074-2-3p	5.86186	5.90539	0.00742506		58.1562	59.9375	0.0306287
mmu-miR-147-3p	5.90238	5.90539	0.000510284		59.8125	59.9375	0.00208986
mmu-miR-670-3p	5.78218	5.90539	0.0213082		55.0313	59.9375	0.0891539
mmu-miR-701-5p	5.71853	5.90539	0.0326752		52.6562	59.9375	0.138279
mmu-miR-539-3p	5.88417	5.90539	0.00360569		59.0625	59.9375	0.0148148
mmu-miR-465a-5p	5.80896	5.90539	0.016599		56.0625	59.9375	0.0691193
mmu-miR-132-5p	5.89021	5.90539	0.00257614		59.3104	59.9375	0.0105733
mmu-miR-455-5p	5.79766	5.90539	0.0185809		55.625	59.9375	0.0775281
mmu-miR-3074-1-3p	5.80895	5.90539	0.0166021		56.0618	59.9375	0.0691327
mmu-miR-3101-5p	5.77315	5.90539	0.0229051		54.688	59.9375	0.0959901
mmu-miR-433-3p	5.77683	5.90539	0.0222531		54.8277	59.9375	0.0931964
mmu-miR-719	5.79766	5.90539	0.0185809		55.625	59.9375	0.0775281
mmu-miR-1900	5.90238	5.90539	0.000510284		59.8125	59.9375	0.00208986
mmu-miR-344-5p	5.83605	5.90539	0.0118807		57.125	59.9375	0.0492341
mmu-miR-449c-5p	5.80896	5.90539	0.016599		56.0625	59.9375	0.0691193
mmu-miR-3075-3p	5.77149	5.90539	0.0231998		54.625	59.9375	0.097254
mmu-miR-873a-3p	5.70995	5.90539	0.0342283		52.3438	59.9375	0.145075
mmu-miR-3471	5.83684	5.90539	0.011744		57.1563	59.9375	0.0486605
mmu-miR-3079-5p	5.82416	5.90539	0.013946		56.6563	59.9375	0.0579151
mmu-miR-693-3p	5.8572	5.90539	0.00822637		57.9688	59.9375	0.0339623
mmu-miR-351-3p	5.80896	5.90539	0.016599		56.0625	59.9375	0.0691193
mmu-miR-200a-5p	5.88646	5.90539	0.00321557		59.1563	59.9375	0.0132066
mmu-miR-489-3p	5.77149	5.90539	0.0231998		54.625	59.9375	0.097254
mmu-miR-3097-3p	5.88264	5.90539	0.00386628		59	59.9375	0.0158898
mmu-miR-497-3p	5.8572	5.90539	0.00822637		57.9688	59.9375	0.0339623
mmu-miR-3058-3p	5.82972	5.90539	0.0129791		56.875	59.9375	0.0538462
mmu-miR-212-5p	5.85175	5.90539	0.00916614		57.75	59.9375	0.0378788
mmu-miR-879-5p	5.8572	5.90539	0.00822637		57.9688	59.9375	0.0339623
mmu-miR-3107-3p	5.86882	5.90539	0.00623029		58.4375	59.9375	0.0256684
mmu-miR-3077-3p	5.78218	5.90539	0.0213082		55.0313	59.9375	0.0891539
mcmv-miR-M55-1	5.75154	5.90539	0.0267497		53.8747	59.9375	0.112536
mmu-miR-1298-3p	5.80694	5.90539	0.0169529		55.984	59.9375	0.0706185
mmu-miR-192-3p	5.90238	5.90539	0.000510284		59.8125	59.9375	0.00208986
mmu-miR-551b-3p	5.82972	5.90539	0.0129791		56.875	59.9375	0.0538462
mmu-miR-509-5p	5.82416	5.90539	0.013946		56.6563	59.9375	0.0579151
mmu-miR-130a-5p	5.8572	5.90539	0.00822637		57.9688	59.9375	0.0339623
mcmv-miR-m108-2-3p	5.77479	5.90539	0.0226155		54.75	59.9375	0.0947489
mmu-miR-218-1-3p	5.90238	5.90539	0.000510284		59.8125	59.9375	0.00208986
mmu-miR-1965	5.77149	5.90539	0.0231998		54.625	59.9375	0.097254
mmu-miR-217-5p	5.81057	5.90539	0.0163177		56.125	59.9375	0.0679287
mmu-miR-346-3p	5.78218	5.90033	0.0204335		55.0313	59.7277	0.0853421
mmu-miR-3071-3p	5.78218	5.89792	0.0200172		55.0313	59.6282	0.083533
mmu-miR-377-5p	5.77149	5.89783	0.0218897		54.625	59.6242	0.0915182
mmu-miR-151-3p	5.78709	5.89783	0.0191356		55.2188	59.6242	0.0797814
mmu-miR-3080-3p	5.72444	5.89585	0.0299428		52.8723	59.5425	0.126155
mmu-miR-382-3p	5.80171	5.89251	0.01565		55.7812	59.4047	0.0649583
mmu-miR-665-5p	5.76567	5.8921	0.0219281		54.4052	59.3881	0.0915895
mmu-miR-491-3p	5.89139	5.8921	0.000121566		59.3586	59.3881	0.000496549
mmu-miR-3070a-3p	5.85017	5.8921	0.00716773		57.6868	59.3881	0.0294919
mcmv-miR-m88-1-3p	5.89021	5.8921	0.000320724		59.3104	59.3881	0.0013103
mmu-miR-30e-3p	5.87805	5.8921	0.00239046		58.8125	59.3881	0.00978716
mmu-miR-3058-5p	5.80896	5.8921	0.014312		56.0625	59.3881	0.0593196
mmu-miR-1932	5.78218	5.8921	0.0190106		55.0313	59.3881	0.0791706
mmu-miR-1b-5p	5.77479	5.89026	0.0199968		54.75	59.3125	0.0833333
mmu-miR-1893	5.80171	5.89026	0.0152638		55.7812	59.3125	0.0633053
mmu-miR-122-3p	5.83605	5.89026	0.00928949		57.125	59.3125	0.0382932
mmu-miR-1946b	5.88264	5.89026	0.00129554		59	59.3125	0.00529661
mmu-miR-464_v16.0	5.88417	5.89026	0.00103562		59.0625	59.3125	0.0042328
mmu-miR-1247-3p	5.87805	5.89026	0.00207779		58.8125	59.3125	0.00850159
mmu-miR-3089-5p	5.81618	5.89026	0.012737		56.3438	59.3125	0.05269
mmu-miR-292-5p	5.87805	5.89026	0.00207779		58.8125	59.3125	0.00850159
mmu-miR-540-3p	5.78218	5.89026	0.0186928		55.0313	59.3125	0.0777967
mmu-miR-327	5.88417	5.89026	0.00103562		59.0625	59.3125	0.0042328
mmu-miR-1981-5p	5.77479	5.88454	0.0190057		54.75	59.0777	0.079044
mmu-miR-466d-5p	5.79766	5.88454	0.0149852		55.625	59.0777	0.0620703
mmu-miR-208a-5p	5.83605	5.88454	0.00830877		57.125	59.0777	0.0341822
mcmv-miR-m108-2-5p.1	5.68212	5.88454	0.0356248		51.3437	59.0777	0.15063
mmu-miR-676-5p	5.86186	5.88454	0.00386881		58.1562	59.0777	0.0158437
mmu-miR-181b-1-3p	5.81763	5.88454	0.0115015		56.4002	59.0777	0.047472
mmu-miR-694	5.85175	5.88362	0.0054472		57.75	59.0402	0.0223404
mmu-miR-764-3p	5.84195	5.88176	0.0068153		57.3589	58.9639	0.0279817
mmu-miR-1843a-3p	5.8572	5.87882	0.00369013		57.9688	58.8438	0.0150943
mmu-miR-429-5p	5.78218	5.87882	0.0167131		55.0313	58.8438	0.0692788
mmu-miR-466n-5p	5.79766	5.87882	0.013998		55.625	58.8438	0.0578652
mmu-miR-452-3p	5.77683	5.87882	0.0176538		54.8277	58.8438	0.0732476
mmu-miR-1901	5.80412	5.87882	0.0128703		55.8744	58.8438	0.0531425
mmu-miR-455-3p	5.78218	5.87882	0.0167131		55.0313	58.8438	0.0692788
mmu-miR-3061-5p	5.73894	5.87882	0.024374		53.4062	58.8438	0.101814
mmu-miR-152-5p	5.85175	5.87882	0.00462567		57.75	58.8438	0.0189394
mmu-miR-878-5p	5.79766	5.87882	0.013998		55.625	58.8438	0.0578652
mmu-miR-3059-5p	5.77149	5.87882	0.0185962		54.625	58.8438	0.0772311
mmu-miR-153-3p	5.80896	5.87882	0.0120251		56.0625	58.8438	0.0496098
mmu-miR-344e-3p	5.78992	5.87882	0.0153537		55.3273	58.8438	0.0635567
mmu-miR-219-1-3p	5.71165	5.87882	0.0292677		52.4057	58.8438	0.122851
mmu-miR-124-5p	5.76954	5.87882	0.0189411		54.5511	58.8438	0.0786907
mmu-miR-742-5p	5.80171	5.87882	0.0132907		55.7812	58.8438	0.054902
mmu-miR-344g-3p	5.7944	5.87882	0.0145692		55.4993	58.8438	0.0602614
mmu-miR-208a-3p	5.77149	5.87882	0.0185962		54.625	58.8438	0.0772311
mmu-miR-362-5p	5.86186	5.87882	0.00289242		58.1562	58.8438	0.0118216
mmu-miR-3106-3p	5.82416	5.87882	0.00938402		56.6563	58.8438	0.03861
mmu-miR-3072-3p	5.82416	5.87882	0.00938402		56.6563	58.8438	0.03861
mmu-miR-543-5p	5.7486	5.87882	0.0226517		53.7652	58.8438	0.0944571
mmu-miR-344d-3p	5.87805	5.87882	0.000130379		58.8125	58.8438	0.00053135
mmu-miR-1930-5p	5.78218	5.87882	0.0167131		55.0313	58.8438	0.0692788
mmu-miR-196a-1-3p	5.8305	5.87882	0.00828677		56.9057	58.8438	0.0340572
mmu-miR-541-3p	5.8305	5.87882	0.00828677		56.9057	58.8438	0.0340572
mmu-miR-10b-3p	5.80896	5.87882	0.0120251		56.0625	58.8438	0.0496098
mmu-miR-128-1-5p	5.82972	5.87882	0.00842142		56.875	58.8438	0.0346154
mmu-miR-1193-3p	5.79766	5.87882	0.013998		55.625	58.8438	0.0578652
mmu-miR-3075-5p	5.82416	5.87882	0.00938402		56.6563	58.8438	0.03861
mcmv-miR-m01-4-5p	5.73047	5.87882	0.0258874		53.0938	58.8438	0.108299
mcmv-miR-m01-3-3p	5.72707	5.87882	0.0264966		52.9688	58.8438	0.110914
mmu-miR-127-5p	5.80171	5.87882	0.0132907		55.7812	58.8438	0.054902
mghv-miR-M1-14-3p	5.82972	5.87882	0.00842142		56.875	58.8438	0.0346154
mmu-miR-486-3p	5.81572	5.87882	0.0108502		56.3255	58.8438	0.0447094
mmu-miR-302d-5p	5.84314	5.87882	0.00610655		57.4062	58.8438	0.0250408
mmu-miR-615-5p	5.77149	5.87882	0.0185962		54.625	58.8438	0.0772311
mmu-miR-3076-3p	5.84784	5.87882	0.00529716		57.5937	58.8438	0.0217037
mcmv-miR-m01-1	5.77149	5.87882	0.0185962		54.625	58.8438	0.0772311
mmu-miR-145a-3p	5.86186	5.87882	0.00289242		58.1562	58.8438	0.0118216
mmu-miR-344b-5p	5.83605	5.87882	0.00732806		57.125	58.8438	0.0300875
mcmv-miR-m59-1	5.72707	5.87882	0.0264966		52.9688	58.8438	0.110914
mmu-miR-3085-5p	5.73894	5.87882	0.024374		53.4062	58.8438	0.101814
mmu-miR-743b-3p	5.79766	5.87882	0.013998		55.625	58.8438	0.0578652
mmu-miR-384-5p	5.78218	5.87882	0.0167131		55.0313	58.8438	0.0692788
mcmv-miR-m107-1-5p	5.77149	5.87532	0.017991		54.625	58.7015	0.0746262
mmu-miR-673-5p	5.82416	5.87269	0.00833235		56.6563	58.5945	0.0342099
mmu-miR-3093-5p	5.78218	5.87084	0.0153335		55.0313	58.5193	0.0633828
mmu-miR-871-3p	5.80331	5.87034	0.0115498		55.8433	58.499	0.0475557
mmu-miR-344f-5p	5.79766	5.87034	0.0125358		55.625	58.499	0.0516672
mmu-miR-450a-1-3p	5.85017	5.87034	0.00344778		57.6868	58.499	0.0140791
mmu-miR-598-5p	5.79766	5.87034	0.0125358		55.625	58.499	0.0516672
mmu-miR-3079-3p	5.77149	5.87023	0.0171076		54.625	58.4944	0.0708349
mmu-miR-3086-3p	5.80896	5.8645	0.00956072		56.0625	58.2628	0.0392465
mmu-miR-760-5p	5.80171	5.8645	0.0108233		55.7812	58.2628	0.0444864
mmu-miR-501-5p	5.74315	5.8645	0.0211296		53.5625	58.2628	0.0877528
mghv-miR-M1-10-3p	5.75405	5.86321	0.0189702		53.9687	58.2105	0.0785965
mmu-miR-708-3p	5.82972	5.86186	0.00551306		56.875	58.1562	0.0225275
mmu-miR-3073a-5p	5.85399	5.86186	0.00134466		57.8398	58.1562	0.00547109
mmu-miR-216b-5p	5.78218	5.86186	0.0137808		55.0313	58.1562	0.0567859
mmu-miR-1981-3p	5.77683	5.86186	0.0147188		54.8277	58.1562	0.0607083
mmu-miR-684	5.81618	5.86186	0.00785372		56.3438	58.1562	0.0321686
mmu-miR-125b-1-3p	5.81618	5.86186	0.00785372		56.3438	58.1562	0.0321686
mmu-miR-19b-2-5p	5.82297	5.85602	0.00567674		56.6094	57.9214	0.0231768
mmu-miR-883b-5p	5.85175	5.85602	0.000730644		57.75	57.9214	0.00296798
mmu-miR-101b-5p	5.74651	5.8537	0.0186524		53.6875	57.8282	0.0771256
mmu-miR-370-5p	5.73894	5.85069	0.0194735		53.4062	57.7078	0.0805437
mmu-miR-3105-5p	5.70995	5.85019	0.0245609		52.3438	57.6875	0.10209
mmu-miR-3108-5p	5.73252	5.85019	0.0205256		53.1694	57.6875	0.0849761
mmu-miR-763	5.75405	5.85019	0.0167073		53.9687	57.6875	0.0689056
mghv-miR-M1-15	5.78218	5.85019	0.0117616		55.0313	57.6875	0.048268
mmu-miR-686	5.72707	5.85019	0.0214974		52.9688	57.6875	0.0890855
mcmv-miR-m108-1-5p	5.75405	5.85019	0.0167073		53.9687	57.6875	0.0689056
mmu-miR-10a-3p	5.79766	5.85019	0.00905974		55.625	57.6875	0.0370787
mmu-miR-712-3p	5.7198	5.85019	0.022796		52.7025	57.6875	0.0945885
mmu-miR-875-3p	5.80896	5.85019	0.00709639		56.0625	57.6875	0.0289855
mmu-miR-714	5.82972	5.85019	0.0035103		56.875	57.6875	0.0142857
mmu-miR-874-5p	5.75405	5.85019	0.0167073		53.9687	57.6875	0.0689056
mmu-miR-1964-5p	5.75322	5.85019	0.0168549		53.9375	57.6875	0.0695249
mmu-miR-770-5p	5.75405	5.85019	0.0167073		53.9687	57.6875	0.0689056
mghv-miR-M1-7-5p	5.80895	5.85019	0.00709954		56.0618	57.6875	0.0289985
mmu-miR-675-5p	5.80896	5.85019	0.00709639		56.0625	57.6875	0.0289855
mmu-miR-322-3p	5.75405	5.85019	0.0167073		53.9687	57.6875	0.0689056
mmu-miR-344c-3p	5.77998	5.85019	0.0121474		54.9472	57.6875	0.0498708
mmu-miR-133b-5p	5.6961	5.85019	0.0270516		51.8437	57.6875	0.112719
mcmv-miR-M95-1-3p	5.73894	5.85019	0.0193852		53.4062	57.6875	0.0801638
mcmv-miR-M23-2-3p	5.73894	5.85019	0.0193852		53.4062	57.6875	0.0801638
mmu-miR-874-3p	5.77479	5.8465	0.0124191		54.75	57.5405	0.0509674
mmu-miR-1192	5.72707	5.84332	0.0202977		52.9688	57.4134	0.083911
mmu-miR-708-5p	5.81618	5.83644	0.0034836		56.3438	57.1406	0.0141431
mmu-miR-465c-5p	5.71621	5.83638	0.0210221		52.5716	57.138	0.0868607
mmu-miR-669k-3p	5.75405	5.83638	0.0143076		53.9687	57.138	0.0587239
mmu-miR-742-3p	5.76235	5.83638	0.0128464		54.2802	57.138	0.0526499
mcmv-miR-M23-2-5p	5.74651	5.83638	0.0156381		53.6875	57.138	0.0642702
mmu-miR-138-2-3p	5.73958	5.83075	0.0158847		53.43	56.9155	0.0652346
mmu-miR-1948-3p	5.80896	5.82951	0.00353655		56.0625	56.8665	0.0143417
mmu-miR-344g-5p	5.80191	5.82457	0.0039062		55.7889	56.6722	0.0158331
mcmv-miR-m22-1	5.72707	5.82257	0.0166754		52.9688	56.5938	0.0684366
mmu-miR-1199-5p	5.66534	5.82257	0.0277539		50.75	56.5938	0.115148
mmu-miR-409-5p	5.77479	5.82257	0.00827455		54.75	56.5938	0.0336758
mmu-miR-3091-3p	5.75405	5.82257	0.0119079		53.9687	56.5938	0.0486393
mmu-miR-712-5p	5.78825	5.82257	0.00592979		55.2632	56.5938	0.0240762
mcmv-miR-m108-2-5p.2	5.73849	5.82257	0.0146517		53.3898	56.5938	0.0600105
mcmv-miR-M44-1	5.68212	5.82257	0.0247186		51.3437	56.5938	0.102252
mmu-miR-703	5.77149	5.82257	0.00885064		54.625	56.5938	0.0360412
mmu-miR-677-3p	5.79766	5.82257	0.00429644		55.625	56.5938	0.0174157
mmu-miR-672-3p	5.80896	5.82257	0.00234235		56.0625	56.5938	0.00947603
mmu-miR-191-5p	5.75656	5.82257	0.0114677		54.0625	56.5938	0.0468208
mmu-miR-463-3p	5.77149	5.82257	0.00885064		54.625	56.5938	0.0360412
mmu-miR-150-3p	5.78094	5.8223	0.00715553		54.9839	56.5832	0.0290875
mmu-miR-148a-5p	5.75405	5.81846	0.0111926		53.9687	56.4325	0.0456522
mmu-miR-24-2-5p	5.77149	5.81645	0.00779028		54.625	56.3542	0.0316557
mmu-miR-758-3p	5.74666	5.81537	0.0119557		53.6929	56.3118	0.0487751
mmu-miR-341-5p	5.66267	5.80816	0.0256931		50.6562	56.0312	0.106107
mmu-miR-1905	5.69559	5.80816	0.019764		51.8256	56.0312	0.0811509
mcmv-miR-m21-1	5.74056	5.79766	0.00994686		53.4664	55.625	0.0403728
mmu-miR-331-5p	5.72707	5.79766	0.012326		52.9688	55.625	0.0501475
mmu-miR-339-5p	5.75405	5.79766	0.00757886		53.9687	55.625	0.0306891
mmu-miR-183-3p	5.68124	5.78828	0.0188412		51.3125	55.2645	0.0770174
mmu-miR-218-2-3p	5.74056	5.78458	0.00766729		53.4664	55.1227	0.0309787
mcmv-miR-m107-1-3p	5.75263	5.78084	0.00490431		53.9155	54.9802	0.019748
