# Supplementary material for: TCTP regulates genotoxic stress and tumorigenicity via intercellular vesicular signaling
Source: EMBO Rep. 2024 Mar 28;25(4):20. doi: 10.1038/s44319-024-00108-7 (PMC11014985; doi:10.1038/s44319-024-00108-7)
Supplement: Supplementary file 3 — Dataset EV2 [file 44319_2024_108_MOESM3_ESM.xlsx]

## Sheet: Legend
Dataset EV2. Gene Set Enrichment Analysis (GSEA) of the ranked miRNAs.
Category: Name of the reference terms bank. Subcategory: Name of the enriched term. Enrichment: Direction of the enrichment ('enriched' for an enrichment of miRNAs in higher expression ranks, 'depleted' for an enrichment in miRNAs in lower expression ranks). P-value: Raw p-value of the GSEA enrichment test. P-adjusted: FDR-adjusted (Benjamini-Hochberg) p-value of the GSEA enrichment test Q-value:…

## Sheet: Data
Dataset EV2
Category	Subcategory	Enrichment	P-value	P-adjusted	Q-value	Observed	miRNAs/precursors
Drugs (SM2miR)	Anthocyanin	enriched	1.24e-6	5.95e-5	5.95e-5	11	mmu-let-7f-1-3p; mmu-miR-7b-5p; mmu-miR-30b-3p; mmu-miR-190a-5p; mmu-miR-298-5p; mmu-miR-29a-5p; mmu-miR-30c-1-3p; mmu-miR-374b-3p; mmu-miR-429-3p; mmu-miR-532-5p; mmu-miR-1a-3p
Gene Ontology (miRWalk)	GO0005515 protein binding	enriched	2.77e-7	2.62e-4	2.62e-4	76	mmu-miR-149-5p; mmu-miR-223-3p; mmu-miR-290a-3p; mmu-miR-7b-5p; mmu-miR-190a-5p; mmu-miR-135a-5p; mmu-miR-140-5p; mmu-miR-196a-5p; mmu-miR-34b-5p; mmu-miR-298-5p; mmu-miR-33-5p; mmu-miR-122-5p; mmu-miR-135b-5p; mmu-miR-34c-5p; mmu-miR-126a-3p; mmu-miR-302d-3p; mmu-miR-429-3p; mmu-miR-449a-5p; mmu-miR-221-3p; mmu-miR-29b-3p; mmu-let-7e-5p; mmu-miR-10a-5p; mmu-miR-291b-3p; mmu-miR-133a-5p; mmu-miR-…
Gene Ontology (miRWalk)	GO0016020 membrane	enriched	2.53e-7	2.62e-4	2.62e-4	57	mmu-miR-149-5p; mmu-miR-223-3p; mmu-miR-7b-5p; mmu-miR-190a-5p; mmu-miR-135a-5p; mmu-miR-140-5p; mmu-miR-34b-5p; mmu-miR-298-5p; mmu-miR-33-5p; mmu-miR-122-5p; mmu-miR-135b-5p; mmu-miR-34c-5p; mmu-miR-433-5p; mmu-miR-126a-3p; mmu-miR-429-3p; mmu-miR-449a-5p; mmu-miR-221-3p; mmu-miR-29b-3p; mmu-let-7e-5p; mmu-miR-10a-5p; mmu-miR-133a-5p; mmu-miR-199a-5p; mmu-miR-326-3p; mmu-miR-665-3p; mmu-miR-31-…
Gene Ontology (miRWalk)	GO0005622 intracellular	enriched	5.97e-7	2.72e-4	2.72e-4	45	mmu-miR-149-5p; mmu-miR-223-3p; mmu-miR-290a-3p; mmu-miR-7b-5p; mmu-miR-190a-5p; mmu-miR-135a-5p; mmu-miR-140-5p; mmu-miR-34b-5p; mmu-miR-298-5p; mmu-miR-122-5p; mmu-miR-135b-5p; mmu-miR-34c-5p; mmu-miR-126a-3p; mmu-miR-429-3p; mmu-miR-449a-5p; mmu-miR-221-3p; mmu-miR-29b-3p; mmu-let-7e-5p; mmu-miR-133a-5p; mmu-miR-322-5p; mmu-miR-136-5p; mmu-miR-29c-3p; mmu-miR-9-5p; mmu-miR-18a-5p; mmu-miR-137-…
Gene Ontology (miRWalk)	GO0005886 plasma membrane	enriched	4.98e-7	2.72e-4	2.72e-4	56	mmu-miR-149-5p; mmu-miR-223-3p; mmu-miR-290a-3p; mmu-miR-7b-5p; mmu-miR-190a-5p; mmu-miR-135a-5p; mmu-miR-140-5p; mmu-miR-34b-5p; mmu-miR-298-5p; mmu-miR-33-5p; mmu-miR-122-5p; mmu-miR-135b-5p; mmu-miR-34c-5p; mmu-miR-126a-3p; mmu-miR-429-3p; mmu-miR-449a-5p; mmu-miR-221-3p; mmu-miR-29b-3p; mmu-let-7e-5p; mmu-miR-133a-5p; mmu-miR-199a-5p; mmu-miR-295-3p; mmu-miR-326-3p; mmu-miR-31-5p; mmu-miR-136…
Diseases (MNDR)	Rett syndrome	enriched	1.89e-6	3.14e-4	3.14e-4	239	mmu-miR-3085-3p; mmu-miR-149-5p; mmu-miR-223-3p; mmu-miR-7b-5p; mmu-miR-98-5p; mmu-miR-30b-3p; mmu-miR-190a-5p; mmu-miR-135a-5p; mmu-miR-140-5p; mmu-miR-196a-5p; mmu-miR-34b-5p; mmu-miR-298-5p; mmu-miR-33-5p; mmu-miR-872-5p; mmu-miR-300-5p; mmu-miR-122-5p; mmu-miR-135b-5p; mmu-miR-196b-5p; mmu-miR-380-3p; mmu-miR-29a-5p; mmu-miR-7a-5p; mmu-miR-154-5p; mmu-miR-28a-5p; mmu-miR-29c-5p; mmu-miR-3066-…
Drugs (SM2miR)	Galactose	enriched	1.88e-5	4.51e-4	4.51e-4	15	mmu-miR-196a-5p; mmu-miR-872-5p; mmu-miR-196b-5p; mmu-miR-34c-5p; mmu-miR-126a-3p; mmu-miR-29b-3p; mmu-miR-10a-5p; mmu-miR-295-3p; mmu-miR-322-5p; mmu-miR-9-5p; mmu-miR-411-5p; mmu-miR-218-5p; mmu-miR-1a-3p; mmu-miR-10b-5p; mmu-miR-191-5p
Gene Ontology (miRWalk)	GO0016021 integral to membrane	enriched	1.22e-6	5.04e-4	5.04e-4	50	mmu-miR-149-5p; mmu-miR-223-3p; mmu-miR-7b-5p; mmu-miR-190a-5p; mmu-miR-135a-5p; mmu-miR-140-5p; mmu-miR-34b-5p; mmu-miR-298-5p; mmu-miR-33-5p; mmu-miR-122-5p; mmu-miR-135b-5p; mmu-miR-34c-5p; mmu-miR-433-5p; mmu-miR-429-3p; mmu-miR-449a-5p; mmu-miR-221-3p; mmu-miR-29b-3p; mmu-let-7e-5p; mmu-miR-199a-5p; mmu-miR-326-3p; mmu-miR-665-3p; mmu-miR-31-5p; mmu-miR-136-5p; mmu-miR-29c-3p; mmu-miR-324-5p…
Gene Ontology (miRWalk)	GO0045944 positive regulation of transcription from rna polymerase ii promoter	enriched	1.42e-6	5.40e-4	5.40e-4	53	mmu-miR-149-5p; mmu-miR-223-3p; mmu-miR-7b-5p; mmu-miR-190a-5p; mmu-miR-135a-5p; mmu-miR-140-5p; mmu-miR-196a-5p; mmu-miR-34b-5p; mmu-miR-298-5p; mmu-miR-33-5p; mmu-miR-122-5p; mmu-miR-135b-5p; mmu-miR-34c-5p; mmu-miR-126a-3p; mmu-miR-429-3p; mmu-miR-449a-5p; mmu-miR-29b-3p; mmu-let-7e-5p; mmu-miR-10a-5p; mmu-miR-199a-5p; mmu-miR-326-3p; mmu-miR-31-5p; mmu-miR-136-5p; mmu-miR-324-5p; mmu-miR-9-5p…
Gene Ontology (miRWalk)	GO0005737 cytoplasm	enriched	1.73e-6	5.62e-4	5.62e-4	72	mmu-miR-149-5p; mmu-miR-223-3p; mmu-miR-7b-5p; mmu-miR-190a-5p; mmu-miR-135a-5p; mmu-miR-140-5p; mmu-miR-34b-5p; mmu-miR-298-5p; mmu-miR-122-5p; mmu-miR-28a-5p; mmu-miR-34c-5p; mmu-miR-126a-3p; mmu-miR-29b-1-5p; mmu-miR-302d-3p; mmu-miR-429-3p; mmu-miR-449a-5p; mmu-miR-221-3p; mmu-miR-29b-3p; mmu-let-7e-5p; mmu-miR-10a-5p; mmu-miR-291b-3p; mmu-miR-133a-5p; mmu-miR-199a-5p; mmu-miR-295-3p; mmu-miR…
Gene Ontology (miRWalk)	GO0005887 integral to plasma membrane	enriched	1.68e-6	5.62e-4	5.62e-4	26	mmu-miR-149-5p; mmu-miR-223-3p; mmu-miR-7b-5p; mmu-miR-190a-5p; mmu-miR-34b-5p; mmu-miR-298-5p; mmu-miR-33-5p; mmu-miR-122-5p; mmu-miR-34c-5p; mmu-miR-429-3p; mmu-miR-29b-3p; mmu-let-7e-5p; mmu-miR-665-3p; mmu-miR-136-5p; mmu-miR-29c-3p; mmu-miR-9-5p; mmu-miR-200c-3p; mmu-miR-210-3p; mmu-miR-219a-5p; mmu-miR-301b-3p; mmu-miR-101a-3p; mmu-miR-124-3p; mmu-miR-340-5p; mmu-miR-503-5p; mmu-miR-362-5p;…
Gene Ontology (miRWalk)	GO0005829 cytosol	enriched	1.91e-6	5.76e-4	5.76e-4	38	mmu-miR-149-5p; mmu-miR-223-3p; mmu-miR-7b-5p; mmu-miR-190a-5p; mmu-miR-140-5p; mmu-miR-34b-5p; mmu-miR-298-5p; mmu-miR-122-5p; mmu-miR-34c-5p; mmu-miR-126a-3p; mmu-miR-302d-3p; mmu-miR-449a-5p; mmu-miR-221-3p; mmu-miR-29b-3p; mmu-miR-10a-5p; mmu-miR-291b-3p; mmu-miR-133a-5p; mmu-miR-295-3p; mmu-miR-322-5p; mmu-miR-136-5p; mmu-miR-29c-3p; mmu-miR-9-5p; mmu-miR-200c-3p; mmu-miR-203-3p; mmu-miR-210…
Gene Ontology (miRWalk)	GO0043066 negative regulation of apoptotic process	enriched	2.02e-6	5.76e-4	5.76e-4	36	mmu-miR-149-5p; mmu-miR-223-3p; mmu-miR-7b-5p; mmu-miR-190a-5p; mmu-miR-140-5p; mmu-miR-196a-5p; mmu-miR-34b-5p; mmu-miR-298-5p; mmu-miR-122-5p; mmu-miR-34c-5p; mmu-miR-302d-3p; mmu-miR-449a-5p; mmu-miR-29b-3p; mmu-miR-291b-3p; mmu-miR-199a-5p; mmu-miR-295-3p; mmu-miR-326-3p; mmu-miR-31-5p; mmu-miR-136-5p; mmu-miR-324-5p; mmu-miR-9-5p; mmu-miR-18a-5p; mmu-miR-137-3p; mmu-miR-210-3p; mmu-miR-301b-…
Gene Ontology (miRWalk)	GO0000122 negative regulation of transcription from rna polymerase ii promoter	enriched	2.58e-6	6.53e-4	6.53e-4	47	mmu-miR-149-5p; mmu-miR-223-3p; mmu-miR-290a-3p; mmu-miR-7b-5p; mmu-miR-190a-5p; mmu-miR-140-5p; mmu-miR-196a-5p; mmu-miR-34b-5p; mmu-miR-298-5p; mmu-miR-33-5p; mmu-miR-122-5p; mmu-miR-126a-3p; mmu-miR-429-3p; mmu-miR-449a-5p; mmu-miR-29b-3p; mmu-miR-10a-5p; mmu-miR-199a-5p; mmu-miR-295-3p; mmu-miR-326-3p; mmu-miR-136-5p; mmu-miR-29c-3p; mmu-miR-324-5p; mmu-miR-9-5p; mmu-miR-292a-3p; mmu-miR-137-…
Gene Ontology (miRWalk)	GO0005634 nucleus	enriched	2.58e-6	6.53e-4	6.53e-4	78	mmu-miR-149-5p; mmu-miR-223-3p; mmu-miR-290a-3p; mmu-miR-7b-5p; mmu-miR-190a-5p; mmu-miR-135a-5p; mmu-miR-140-5p; mmu-miR-196a-5p; mmu-miR-34b-5p; mmu-miR-298-5p; mmu-miR-33-5p; mmu-miR-122-5p; mmu-miR-135b-5p; mmu-miR-28a-5p; mmu-miR-34c-5p; mmu-miR-126a-3p; mmu-miR-302d-3p; mmu-miR-429-3p; mmu-miR-449a-5p; mmu-miR-221-3p; mmu-miR-29b-3p; mmu-miR-10a-5p; mmu-miR-291b-3p; mmu-miR-133a-5p; mmu-miR…
Pathways (miRWalk)	WP258 TGF beta Receptor Signaling Pathway	enriched	4.56e-6	7.34e-4	7.34e-4	37	mmu-miR-149-5p; mmu-miR-223-3p; mmu-miR-7b-5p; mmu-miR-190a-5p; mmu-miR-135a-5p; mmu-miR-140-5p; mmu-miR-34b-5p; mmu-miR-298-5p; mmu-miR-122-5p; mmu-miR-34c-5p; mmu-miR-126a-3p; mmu-miR-302d-3p; mmu-miR-429-3p; mmu-miR-449a-5p; mmu-miR-29b-3p; mmu-miR-291b-3p; mmu-miR-295-3p; mmu-miR-326-3p; mmu-miR-31-5p; mmu-miR-136-5p; mmu-miR-9-5p; mmu-miR-18a-5p; mmu-miR-200c-3p; mmu-miR-219a-5p; mmu-miR-301…
Pathways (miRWalk)	mmu04060 Cytokine cytokine receptor interaction	enriched	5.11e-6	7.34e-4	7.34e-4	27	mmu-miR-149-5p; mmu-miR-223-3p; mmu-miR-7b-5p; mmu-miR-190a-5p; mmu-miR-140-5p; mmu-miR-34b-5p; mmu-miR-298-5p; mmu-miR-122-5p; mmu-miR-135b-5p; mmu-miR-429-3p; mmu-miR-449a-5p; mmu-miR-221-3p; mmu-miR-29b-3p; mmu-miR-31-5p; mmu-miR-136-5p; mmu-miR-9-5p; mmu-miR-200c-3p; mmu-miR-210-3p; mmu-miR-219a-5p; mmu-miR-301b-3p; mmu-miR-222-3p; mmu-miR-124-3p; mmu-miR-340-5p; mmu-miR-503-5p; mmu-miR-362-5…
Pathways (miRWalk)	mmu05200 Pathways in cancer	enriched	4.08e-6	7.34e-4	7.34e-4	41	mmu-miR-149-5p; mmu-miR-223-3p; mmu-miR-7b-5p; mmu-miR-190a-5p; mmu-miR-140-5p; mmu-miR-34b-5p; mmu-miR-122-5p; mmu-miR-34c-5p; mmu-miR-126a-3p; mmu-miR-302d-3p; mmu-miR-449a-5p; mmu-miR-221-3p; mmu-miR-29b-3p; mmu-miR-291b-3p; mmu-miR-133a-5p; mmu-miR-199a-5p; mmu-miR-295-3p; mmu-miR-301a-3p; mmu-miR-326-3p; mmu-miR-31-5p; mmu-miR-136-5p; mmu-miR-324-5p; mmu-miR-9-5p; mmu-miR-18a-5p; mmu-miR-210…
Pathways (miRWalk)	P00057 Wnt signaling pathway	enriched	7.60e-6	8.18e-4	8.18e-4	30	mmu-miR-149-5p; mmu-miR-223-3p; mmu-miR-290a-3p; mmu-miR-7b-5p; mmu-miR-190a-5p; mmu-miR-135a-5p; mmu-miR-140-5p; mmu-miR-34b-5p; mmu-miR-298-5p; mmu-miR-122-5p; mmu-miR-34c-5p; mmu-miR-449a-5p; mmu-miR-295-3p; mmu-miR-31-5p; mmu-miR-136-5p; mmu-miR-9-5p; mmu-miR-18a-5p; mmu-miR-292a-3p; mmu-miR-210-3p; mmu-miR-301b-3p; mmu-miR-184-3p; mmu-miR-1a-3p; mmu-miR-133a-3p; mmu-miR-143-3p; mmu-miR-194-5…
Localization (RNALocate)	Nucleus	enriched	9.86e-5	9.86e-4	9.86e-4	15	mmu-miR-196a-5p; mmu-miR-33-5p; mmu-miR-122-5p; mmu-miR-154-5p; mmu-miR-126a-3p; mmu-miR-221-3p; mmu-miR-29b-3p; mmu-let-7e-5p; mmu-miR-31-5p; mmu-miR-219a-5p; mmu-miR-711; mmu-miR-1a-3p; mmu-miR-143-3p; mmu-miR-101b-3p; mmu-miR-130a-3p
Localization (RNALocate)	Exosome	enriched	2.10e-4	0.0010512	0.0010512	157	mmu-miR-149-5p; mmu-miR-223-3p; mmu-miR-7b-5p; mmu-miR-98-5p; mmu-miR-190a-5p; mmu-miR-135a-5p; mmu-miR-140-5p; mmu-miR-298-5p; mmu-miR-872-5p; mmu-miR-191-3p; mmu-miR-122-5p; mmu-miR-135b-5p; mmu-miR-2136; mmu-miR-29a-5p; mmu-miR-7a-5p; mmu-miR-28a-5p; mmu-miR-34c-5p; mmu-miR-365-3p; mmu-miR-544-3p; mmu-miR-592-5p; mmu-miR-433-5p; mmu-miR-126a-3p; mmu-miR-509-3p; mmu-miR-29b-1-5p; mmu-miR-449a-5…
Gene Ontology (miRWalk)	GO0008285 negative regulation of cell proliferation	enriched	4.87e-6	0.0011081	0.0011081	37	mmu-miR-149-5p; mmu-miR-223-3p; mmu-miR-7b-5p; mmu-miR-190a-5p; mmu-miR-140-5p; mmu-miR-34b-5p; mmu-miR-298-5p; mmu-miR-122-5p; mmu-miR-34c-5p; mmu-miR-302d-3p; mmu-miR-429-3p; mmu-miR-449a-5p; mmu-miR-29b-3p; mmu-miR-10a-5p; mmu-miR-291b-3p; mmu-miR-295-3p; mmu-miR-31-5p; mmu-miR-136-5p; mmu-miR-29c-3p; mmu-miR-9-5p; mmu-miR-18a-5p; mmu-miR-137-3p; mmu-miR-200c-3p; mmu-miR-210-3p; mmu-miR-301b-3…
Gene Ontology (miRWalk)	GO0006917 induction of apoptosis	enriched	5.40e-6	0.0011706	0.0011706	29	mmu-miR-149-5p; mmu-miR-223-3p; mmu-miR-7b-5p; mmu-miR-190a-5p; mmu-miR-135a-5p; mmu-miR-140-5p; mmu-miR-34b-5p; mmu-miR-298-5p; mmu-miR-122-5p; mmu-miR-126a-3p; mmu-miR-221-3p; mmu-miR-29b-3p; mmu-miR-10a-5p; mmu-miR-326-3p; mmu-miR-31-5p; mmu-miR-136-5p; mmu-miR-9-5p; mmu-miR-18a-5p; mmu-miR-203-3p; mmu-miR-210-3p; mmu-miR-301b-3p; mmu-miR-133a-3p; mmu-miR-124-3p; mmu-miR-340-5p; mmu-miR-126a-5…
Gene Ontology (miRWalk)	GO0007179 transforming growth factor beta receptor signaling pathway	enriched	6.36e-6	0.0013157	0.0013157	18	mmu-miR-149-5p; mmu-miR-223-3p; mmu-miR-7b-5p; mmu-miR-190a-5p; mmu-miR-135a-5p; mmu-miR-140-5p; mmu-miR-34b-5p; mmu-miR-122-5p; mmu-miR-34c-5p; mmu-miR-29b-3p; mmu-miR-31-5p; mmu-miR-136-5p; mmu-miR-9-5p; mmu-miR-18a-5p; mmu-miR-301b-3p; mmu-miR-124-3p; mmu-miR-340-5p; mmu-miR-455-3p
Gene Ontology (miRWalk)	GO0001666 response to hypoxia	enriched	8.81e-6	0.0016723	0.0016723	20	mmu-miR-149-5p; mmu-miR-223-3p; mmu-miR-7b-5p; mmu-miR-140-5p; mmu-miR-34b-5p; mmu-miR-122-5p; mmu-miR-429-3p; mmu-miR-221-3p; mmu-miR-29b-3p; mmu-miR-136-5p; mmu-miR-9-5p; mmu-miR-18a-5p; mmu-miR-137-3p; mmu-miR-200c-3p; mmu-miR-219a-5p; mmu-miR-301b-3p; mmu-miR-124-3p; mmu-miR-340-5p; mmu-miR-362-5p; mmu-miR-758-3p
Drugs (SM2miR)	Curcumin	enriched	1.11e-4	0.001745	0.001745	13	mmu-miR-7b-5p; mmu-miR-30b-3p; mmu-miR-190a-5p; mmu-miR-196a-5p; mmu-miR-30c-1-3p; mmu-miR-374b-3p; mmu-miR-29b-1-5p; mmu-miR-324-5p; mmu-miR-137-3p; mmu-miR-450a-5p; mmu-miR-532-5p; mmu-miR-1a-3p; mmu-miR-455-5p
Drugs (SM2miR)	Narangin	enriched	1.70e-4	0.001745	0.001745	10	mmu-miR-7b-5p; mmu-miR-190a-5p; mmu-miR-196a-5p; mmu-miR-196b-5p; mmu-miR-29a-5p; mmu-miR-30c-1-3p; mmu-miR-374b-3p; mmu-miR-324-5p; mmu-miR-99b-5p; mmu-miR-455-5p
Drugs (SM2miR)	Proanthocyanin	enriched	1.97e-4	0.001745	0.001745	16	mmu-miR-7b-5p; mmu-miR-190a-5p; mmu-miR-196a-5p; mmu-miR-196b-5p; mmu-miR-30c-1-3p; mmu-miR-669a-5p; mmu-miR-374b-3p; mmu-miR-302d-3p; mmu-miR-291b-3p; mmu-miR-324-5p; mmu-miR-542-3p; mmu-miR-146b-5p; mmu-miR-133a-3p; mmu-miR-99b-5p; mmu-miR-133b-3p; mmu-miR-455-5p
Gene Ontology (miRWalk)	GO0006351 transcription dna dependent	enriched	1.02e-5	0.0017794	0.0017794	61	mmu-miR-149-5p; mmu-miR-223-3p; mmu-miR-290a-3p; mmu-miR-7b-5p; mmu-miR-190a-5p; mmu-miR-135a-5p; mmu-miR-140-5p; mmu-miR-196a-5p; mmu-miR-34b-5p; mmu-miR-298-5p; mmu-miR-33-5p; mmu-miR-122-5p; mmu-miR-135b-5p; mmu-miR-34c-5p; mmu-miR-126a-3p; mmu-miR-429-3p; mmu-miR-449a-5p; mmu-miR-29b-3p; mmu-miR-10a-5p; mmu-miR-199a-5p; mmu-miR-301a-3p; mmu-miR-326-3p; mmu-miR-31-5p; mmu-miR-136-5p; mmu-miR-2…
Gene Ontology (miRWalk)	GO0006355 regulation of transcription dna dependent	enriched	1.02e-5	0.0017794	0.0017794	61	mmu-miR-149-5p; mmu-miR-223-3p; mmu-miR-290a-3p; mmu-miR-7b-5p; mmu-miR-190a-5p; mmu-miR-135a-5p; mmu-miR-140-5p; mmu-miR-196a-5p; mmu-miR-34b-5p; mmu-miR-298-5p; mmu-miR-33-5p; mmu-miR-122-5p; mmu-miR-135b-5p; mmu-miR-34c-5p; mmu-miR-126a-3p; mmu-miR-429-3p; mmu-miR-449a-5p; mmu-miR-29b-3p; mmu-miR-10a-5p; mmu-miR-199a-5p; mmu-miR-301a-3p; mmu-miR-326-3p; mmu-miR-31-5p; mmu-miR-136-5p; mmu-miR-2…
Pathways (miRWalk)	P00052 TGF beta signaling pathway	enriched	3.11e-5	0.0018962	0.0018962	21	mmu-miR-149-5p; mmu-miR-223-3p; mmu-miR-7b-5p; mmu-miR-190a-5p; mmu-miR-135a-5p; mmu-miR-140-5p; mmu-miR-34b-5p; mmu-miR-122-5p; mmu-miR-34c-5p; mmu-miR-29b-3p; mmu-miR-136-5p; mmu-miR-9-5p; mmu-miR-18a-5p; mmu-miR-200c-3p; mmu-miR-210-3p; mmu-miR-301b-3p; mmu-miR-124-3p; mmu-miR-340-5p; mmu-miR-503-5p; mmu-miR-455-3p; mmu-miR-758-3p
Pathways (miRWalk)	WP1267 Senescence and Autophagy	enriched	3.75e-5	0.0018962	0.0018962	27	mmu-miR-149-5p; mmu-miR-223-3p; mmu-miR-7b-5p; mmu-miR-140-5p; mmu-miR-34b-5p; mmu-miR-122-5p; mmu-miR-34c-5p; mmu-miR-302d-3p; mmu-miR-449a-5p; mmu-miR-29b-3p; mmu-miR-291b-3p; mmu-miR-295-3p; mmu-miR-31-5p; mmu-miR-136-5p; mmu-miR-9-5p; mmu-miR-18a-5p; mmu-miR-200c-3p; mmu-miR-210-3p; mmu-miR-301b-3p; mmu-miR-1a-3p; mmu-miR-133a-3p; mmu-miR-124-3p; mmu-miR-340-5p; mmu-miR-217-5p; mmu-miR-503-5p…
Pathways (miRWalk)	WP493 MAPK signaling pathway	enriched	5.28e-5	0.0018962	0.0018962	29	mmu-miR-149-5p; mmu-miR-223-3p; mmu-miR-7b-5p; mmu-miR-190a-5p; mmu-miR-140-5p; mmu-miR-34b-5p; mmu-miR-298-5p; mmu-miR-122-5p; mmu-miR-135b-5p; mmu-miR-449a-5p; mmu-miR-29b-3p; mmu-miR-31-5p; mmu-miR-136-5p; mmu-miR-9-5p; mmu-miR-137-3p; mmu-miR-200c-3p; mmu-miR-210-3p; mmu-miR-301b-3p; mmu-miR-495-3p; mmu-miR-1a-3p; mmu-miR-183-5p; mmu-miR-133a-3p; mmu-miR-143-3p; mmu-miR-101a-3p; mmu-miR-124-3…
Pathways (miRWalk)	mmu04010 MAPK signaling pathway	enriched	2.57e-5	0.0018962	0.0018962	30	mmu-miR-149-5p; mmu-miR-223-3p; mmu-miR-7b-5p; mmu-miR-190a-5p; mmu-miR-140-5p; mmu-miR-34b-5p; mmu-miR-298-5p; mmu-miR-122-5p; mmu-miR-135b-5p; mmu-miR-449a-5p; mmu-miR-29b-3p; mmu-miR-31-5p; mmu-miR-136-5p; mmu-miR-9-5p; mmu-miR-137-3p; mmu-miR-200c-3p; mmu-miR-210-3p; mmu-miR-219a-5p; mmu-miR-301b-3p; mmu-miR-495-3p; mmu-miR-1a-3p; mmu-miR-183-5p; mmu-miR-133a-3p; mmu-miR-143-3p; mmu-miR-101a-…
Pathways (miRWalk)	P00059 p53 pathway	enriched	8.58e-5	0.0020621	0.0020621	20	mmu-miR-149-5p; mmu-miR-223-3p; mmu-miR-7b-5p; mmu-miR-34b-5p; mmu-miR-122-5p; mmu-miR-126a-3p; mmu-miR-302d-3p; mmu-miR-449a-5p; mmu-miR-291b-3p; mmu-miR-199a-5p; mmu-miR-295-3p; mmu-miR-9-5p; mmu-miR-18a-5p; mmu-miR-203-3p; mmu-miR-301b-3p; mmu-miR-101a-3p; mmu-miR-124-3p; mmu-miR-340-5p; mmu-miR-217-5p; mmu-miR-362-5p
Pathways (miRWalk)	P04398 p53 pathway feedback loops 2	enriched	8.58e-5	0.0020621	0.0020621	20	mmu-miR-149-5p; mmu-miR-223-3p; mmu-miR-7b-5p; mmu-miR-122-5p; mmu-miR-126a-3p; mmu-miR-302d-3p; mmu-miR-449a-5p; mmu-miR-291b-3p; mmu-miR-295-3p; mmu-miR-31-5p; mmu-miR-9-5p; mmu-miR-18a-5p; mmu-miR-200c-3p; mmu-miR-203-3p; mmu-miR-301b-3p; mmu-miR-101a-3p; mmu-miR-124-3p; mmu-miR-340-5p; mmu-miR-217-5p; mmu-miR-362-5p
Pathways (miRWalk)	WP1763 PluriNetWork	enriched	7.98e-5	0.0020621	0.0020621	43	mmu-miR-149-5p; mmu-miR-223-3p; mmu-miR-290a-3p; mmu-miR-7b-5p; mmu-miR-140-5p; mmu-miR-34b-5p; mmu-miR-122-5p; mmu-miR-302d-3p; mmu-miR-449a-5p; mmu-miR-29b-3p; mmu-miR-10a-5p; mmu-miR-291b-3p; mmu-miR-199a-5p; mmu-miR-295-3p; mmu-miR-326-3p; mmu-miR-31-5p; mmu-miR-136-5p; mmu-miR-29c-3p; mmu-miR-324-5p; mmu-miR-9-5p; mmu-miR-18a-5p; mmu-miR-292a-3p; mmu-miR-137-3p; mmu-miR-203-3p; mmu-miR-210-3…
Pathways (miRWalk)	WP265 Delta Notch Signaling Pathway	enriched	8.61e-5	0.0020621	0.0020621	22	mmu-miR-149-5p; mmu-miR-223-3p; mmu-miR-7b-5p; mmu-miR-190a-5p; mmu-miR-135a-5p; mmu-miR-140-5p; mmu-miR-34b-5p; mmu-miR-122-5p; mmu-miR-126a-3p; mmu-miR-29b-3p; mmu-miR-136-5p; mmu-miR-29c-3p; mmu-miR-9-5p; mmu-miR-18a-5p; mmu-miR-219a-5p; mmu-miR-301b-3p; mmu-miR-184-3p; mmu-miR-101a-3p; mmu-miR-124-3p; mmu-miR-375-3p; mmu-miR-340-5p; mmu-miR-362-5p
Pathways (miRWalk)	WP85 Focal Adhesion	enriched	7.93e-5	0.0020621	0.0020621	32	mmu-miR-149-5p; mmu-miR-223-3p; mmu-miR-7b-5p; mmu-miR-190a-5p; mmu-miR-34b-5p; mmu-miR-122-5p; mmu-miR-34c-5p; mmu-miR-126a-3p; mmu-miR-429-3p; mmu-miR-449a-5p; mmu-miR-29b-3p; mmu-miR-133a-5p; mmu-miR-31-5p; mmu-miR-136-5p; mmu-miR-29c-3p; mmu-miR-9-5p; mmu-miR-18a-5p; mmu-miR-200c-3p; mmu-miR-210-3p; mmu-miR-219a-5p; mmu-miR-301b-3p; mmu-miR-1a-3p; mmu-miR-133a-3p; mmu-miR-143-3p; mmu-miR-511-…
Pathways (miRWalk)	mmu04510 Focal adhesion	enriched	7.93e-5	0.0020621	0.0020621	32	mmu-miR-149-5p; mmu-miR-223-3p; mmu-miR-7b-5p; mmu-miR-190a-5p; mmu-miR-34b-5p; mmu-miR-122-5p; mmu-miR-34c-5p; mmu-miR-126a-3p; mmu-miR-429-3p; mmu-miR-449a-5p; mmu-miR-29b-3p; mmu-miR-133a-5p; mmu-miR-31-5p; mmu-miR-136-5p; mmu-miR-29c-3p; mmu-miR-9-5p; mmu-miR-18a-5p; mmu-miR-200c-3p; mmu-miR-210-3p; mmu-miR-219a-5p; mmu-miR-301b-3p; mmu-miR-1a-3p; mmu-miR-133a-3p; mmu-miR-143-3p; mmu-miR-511-…
Pathways (miRWalk)	mmu05010 Alzheimers disease	enriched	9.98e-5	0.0021497	0.0021497	17	mmu-miR-149-5p; mmu-miR-223-3p; mmu-miR-7b-5p; mmu-miR-190a-5p; mmu-miR-135a-5p; mmu-miR-140-5p; mmu-miR-34b-5p; mmu-miR-298-5p; mmu-miR-122-5p; mmu-miR-136-5p; mmu-miR-9-5p; mmu-miR-301b-3p; mmu-miR-1a-3p; mmu-miR-133a-3p; mmu-miR-124-3p; mmu-miR-340-5p; mmu-miR-503-5p
Pathways (miRWalk)	mmu05220 Chronic myeloid leukemia	enriched	9.59e-5	0.0021497	0.0021497	24	mmu-miR-149-5p; mmu-miR-223-3p; mmu-miR-7b-5p; mmu-miR-140-5p; mmu-miR-122-5p; mmu-miR-126a-3p; mmu-miR-302d-3p; mmu-miR-449a-5p; mmu-miR-29b-3p; mmu-miR-291b-3p; mmu-miR-295-3p; mmu-miR-31-5p; mmu-miR-136-5p; mmu-miR-9-5p; mmu-miR-18a-5p; mmu-miR-210-3p; mmu-miR-301b-3p; mmu-miR-101a-3p; mmu-miR-124-3p; mmu-miR-340-5p; mmu-miR-126a-5p; mmu-miR-503-5p; mmu-miR-362-5p; mmu-miR-758-3p
Gene Ontology (miRWalk)	GO0006915 apoptotic process	enriched	1.31e-5	0.0022115	0.0022115	34	mmu-miR-149-5p; mmu-miR-223-3p; mmu-miR-7b-5p; mmu-miR-190a-5p; mmu-miR-135a-5p; mmu-miR-34b-5p; mmu-miR-298-5p; mmu-miR-122-5p; mmu-miR-34c-5p; mmu-miR-449a-5p; mmu-miR-221-3p; mmu-miR-29b-3p; mmu-miR-10a-5p; mmu-miR-199a-5p; mmu-miR-31-5p; mmu-miR-136-5p; mmu-miR-9-5p; mmu-miR-18a-5p; mmu-miR-200c-3p; mmu-miR-203-3p; mmu-miR-210-3p; mmu-miR-219a-5p; mmu-miR-301b-3p; mmu-miR-1a-3p; mmu-miR-183-5…
Pathways (miRWalk)	WP274 B Cell Receptor Signaling Pathway	enriched	1.08e-4	0.0022131	0.0022131	28	mmu-miR-149-5p; mmu-miR-223-3p; mmu-miR-7b-5p; mmu-miR-140-5p; mmu-miR-34b-5p; mmu-miR-122-5p; mmu-miR-34c-5p; mmu-miR-126a-3p; mmu-miR-449a-5p; mmu-miR-221-3p; mmu-miR-29b-3p; mmu-miR-10a-5p; mmu-miR-133a-5p; mmu-miR-136-5p; mmu-miR-9-5p; mmu-miR-200c-3p; mmu-miR-210-3p; mmu-miR-301b-3p; mmu-miR-1a-3p; mmu-miR-883a-5p; mmu-miR-133a-3p; mmu-miR-143-3p; mmu-miR-101a-3p; mmu-miR-124-3p; mmu-miR-340…
Organs (miRWalk)	Stem Cells	enriched	2.05e-5	0.0022689	0.0022689	23	mmu-miR-223-3p; mmu-miR-290a-3p; mmu-miR-137-5p; mmu-miR-126a-3p; mmu-miR-100-3p; mmu-miR-221-3p; mmu-miR-29b-3p; mmu-let-7e-5p; mmu-miR-10a-5p; mmu-miR-100-5p; mmu-miR-295-3p; mmu-miR-326-3p; mmu-miR-324-5p; mmu-miR-9-5p; mmu-miR-292a-3p; mmu-miR-137-3p; mmu-miR-203-3p; mmu-miR-1a-3p; mmu-miR-143-3p; mmu-miR-293-3p; mmu-miR-470-5p; mmu-miR-124-3p; mmu-miR-10a-3p
Gene Ontology (miRWalk)	GO0030308 negative regulation of cell growth	enriched	1.44e-5	0.0023449	0.0023449	26	mmu-miR-149-5p; mmu-miR-223-3p; mmu-miR-7b-5p; mmu-miR-140-5p; mmu-miR-34b-5p; mmu-miR-122-5p; mmu-miR-34c-5p; mmu-miR-302d-3p; mmu-miR-449a-5p; mmu-miR-29b-3p; mmu-miR-291b-3p; mmu-miR-199a-5p; mmu-miR-295-3p; mmu-miR-31-5p; mmu-miR-136-5p; mmu-miR-9-5p; mmu-miR-18a-5p; mmu-miR-210-3p; mmu-miR-301b-3p; mmu-miR-1a-3p; mmu-miR-124-3p; mmu-miR-375-3p; mmu-miR-340-5p; mmu-miR-503-5p; mmu-miR-362-5p;…
Gene Ontology (miRWalk)	GO0048538 thymus development	enriched	1.92e-5	0.0027381	0.0027381	17	mmu-miR-149-5p; mmu-miR-7b-5p; mmu-miR-190a-5p; mmu-miR-122-5p; mmu-miR-34c-5p; mmu-miR-449a-5p; mmu-miR-221-3p; mmu-miR-29b-3p; mmu-miR-10a-5p; mmu-miR-31-5p; mmu-miR-136-5p; mmu-miR-9-5p; mmu-miR-210-3p; mmu-miR-301b-3p; mmu-miR-1a-3p; mmu-miR-340-5p; mmu-miR-503-5p
Pathways (miRWalk)	mmu04210 Apoptosis	enriched	1.46e-4	0.0028654	0.0028654	20	mmu-miR-149-5p; mmu-miR-223-3p; mmu-miR-7b-5p; mmu-miR-190a-5p; mmu-miR-140-5p; mmu-miR-298-5p; mmu-miR-122-5p; mmu-miR-135b-5p; mmu-miR-34c-5p; mmu-miR-126a-3p; mmu-miR-449a-5p; mmu-miR-136-5p; mmu-miR-9-5p; mmu-miR-210-3p; mmu-miR-133a-3p; mmu-miR-101a-3p; mmu-miR-124-3p; mmu-miR-340-5p; mmu-miR-503-5p; mmu-miR-362-5p
Drugs (SM2miR)	Catechin	enriched	4.47e-4	0.0030644	0.0030644	19	mmu-let-7f-1-3p; mmu-miR-190b-5p; mmu-miR-30b-3p; mmu-miR-298-5p; mmu-miR-191-3p; mmu-miR-30c-1-3p; mmu-miR-374b-3p; mmu-miR-376b-5p; mmu-miR-302a-3p; mmu-miR-324-5p; mmu-miR-200c-3p; mmu-miR-1a-3p; mmu-miR-133a-3p; mmu-miR-144-3p; mmu-miR-697; mmu-miR-99b-5p; mmu-miR-133b-3p; mmu-miR-139-3p; mmu-miR-455-5p
Gene Ontology (miRWalk)	GO0007283 spermatogenesis	enriched	2.39e-5	0.0032914	0.0032914	25	mmu-miR-149-5p; mmu-miR-223-3p; mmu-miR-7b-5p; mmu-miR-196a-5p; mmu-miR-34b-5p; mmu-miR-122-5p; mmu-miR-449a-5p; mmu-miR-221-3p; mmu-miR-29b-3p; mmu-miR-10a-5p; mmu-miR-199a-5p; mmu-miR-326-3p; mmu-miR-136-5p; mmu-miR-29c-3p; mmu-miR-324-5p; mmu-miR-9-5p; mmu-miR-18a-5p; mmu-miR-301b-3p; mmu-miR-1a-3p; mmu-miR-222-3p; mmu-miR-124-3p; mmu-miR-340-5p; mmu-miR-503-5p; mmu-miR-362-5p; mmu-miR-758-3p
Gene Ontology (miRWalk)	GO0001701 in utero embryonic development	enriched	3.25e-5	0.0035562	0.0035562	33	mmu-miR-149-5p; mmu-miR-223-3p; mmu-miR-7b-5p; mmu-miR-190a-5p; mmu-miR-140-5p; mmu-miR-34b-5p; mmu-miR-122-5p; mmu-miR-28a-5p; mmu-miR-126a-3p; mmu-miR-221-3p; mmu-miR-29b-3p; mmu-miR-10a-5p; mmu-miR-326-3p; mmu-miR-505-3p; mmu-miR-136-5p; mmu-miR-324-5p; mmu-miR-9-5p; mmu-miR-18a-5p; mmu-miR-137-3p; mmu-miR-210-3p; mmu-miR-219a-5p; mmu-miR-301b-3p; mmu-miR-1a-3p; mmu-miR-133a-3p; mmu-miR-130a-3…
Gene Ontology (miRWalk)	GO0003677 dna binding	enriched	2.92e-5	0.0035562	0.0035562	55	mmu-miR-149-5p; mmu-miR-223-3p; mmu-miR-290a-3p; mmu-miR-7b-5p; mmu-miR-190a-5p; mmu-miR-135a-5p; mmu-miR-140-5p; mmu-miR-196a-5p; mmu-miR-34b-5p; mmu-miR-298-5p; mmu-miR-122-5p; mmu-miR-135b-5p; mmu-miR-34c-5p; mmu-miR-126a-3p; mmu-miR-429-3p; mmu-miR-449a-5p; mmu-miR-29b-3p; mmu-miR-10a-5p; mmu-miR-326-3p; mmu-miR-31-5p; mmu-miR-136-5p; mmu-miR-29c-3p; mmu-miR-9-5p; mmu-miR-18a-5p; mmu-miR-137-…
Gene Ontology (miRWalk)	GO0005667 transcription factor complex	enriched	3.18e-5	0.0035562	0.0035562	39	mmu-miR-149-5p; mmu-miR-223-3p; mmu-miR-7b-5p; mmu-miR-190a-5p; mmu-miR-135a-5p; mmu-miR-140-5p; mmu-miR-34b-5p; mmu-miR-122-5p; mmu-miR-34c-5p; mmu-miR-126a-3p; mmu-miR-429-3p; mmu-miR-449a-5p; mmu-miR-29b-3p; mmu-miR-326-3p; mmu-miR-136-5p; mmu-miR-29c-3p; mmu-miR-9-5p; mmu-miR-18a-5p; mmu-miR-137-3p; mmu-miR-200c-3p; mmu-miR-203-3p; mmu-miR-210-3p; mmu-miR-219a-5p; mmu-miR-301b-3p; mmu-miR-471…
Gene Ontology (miRWalk)	GO0006974 response to dna damage stimulus	enriched	3.67e-5	0.0035562	0.0035562	29	mmu-miR-149-5p; mmu-miR-223-3p; mmu-miR-7b-5p; mmu-miR-190a-5p; mmu-miR-140-5p; mmu-miR-34b-5p; mmu-miR-122-5p; mmu-miR-34c-5p; mmu-miR-302d-3p; mmu-miR-449a-5p; mmu-miR-29b-3p; mmu-miR-291b-3p; mmu-miR-199a-5p; mmu-miR-295-3p; mmu-miR-136-5p; mmu-miR-29c-3p; mmu-miR-9-5p; mmu-miR-200c-3p; mmu-miR-210-3p; mmu-miR-301b-3p; mmu-miR-1a-3p; mmu-miR-183-5p; mmu-miR-133a-3p; mmu-miR-124-3p; mmu-miR-375…
Gene Ontology (miRWalk)	GO0007389 pattern specification process	enriched	3.11e-5	0.0035562	0.0035562	21	mmu-miR-149-5p; mmu-miR-223-3p; mmu-miR-7b-5p; mmu-miR-190a-5p; mmu-miR-34b-5p; mmu-miR-122-5p; mmu-miR-429-3p; mmu-miR-326-3p; mmu-miR-136-5p; mmu-miR-324-5p; mmu-miR-9-5p; mmu-miR-18a-5p; mmu-miR-200c-3p; mmu-miR-203-3p; mmu-miR-219a-5p; mmu-miR-301b-3p; mmu-miR-124-3p; mmu-miR-340-5p; mmu-miR-503-5p; mmu-miR-455-3p; mmu-miR-758-3p
Gene Ontology (miRWalk)	GO0009791 post embryonic development	enriched	3.62e-5	0.0035562	0.0035562	23	mmu-miR-149-5p; mmu-miR-223-3p; mmu-miR-7b-5p; mmu-miR-190a-5p; mmu-miR-34b-5p; mmu-miR-122-5p; mmu-miR-34c-5p; mmu-miR-449a-5p; mmu-miR-221-3p; mmu-miR-29b-3p; mmu-miR-10a-5p; mmu-miR-136-5p; mmu-miR-9-5p; mmu-miR-18a-5p; mmu-miR-210-3p; mmu-miR-219a-5p; mmu-miR-301b-3p; mmu-miR-124-3p; mmu-miR-340-5p; mmu-miR-503-5p; mmu-miR-362-5p; mmu-miR-455-3p; mmu-miR-758-3p
Gene Ontology (miRWalk)	GO0030154 cell differentiation	enriched	3.01e-5	0.0035562	0.0035562	34	mmu-miR-149-5p; mmu-miR-223-3p; mmu-miR-7b-5p; mmu-miR-190a-5p; mmu-miR-135a-5p; mmu-miR-34b-5p; mmu-miR-122-5p; mmu-miR-34c-5p; mmu-miR-126a-3p; mmu-miR-429-3p; mmu-miR-449a-5p; mmu-miR-221-3p; mmu-miR-29b-3p; mmu-miR-133a-5p; mmu-miR-199a-5p; mmu-miR-136-5p; mmu-miR-29c-3p; mmu-miR-9-5p; mmu-miR-200c-3p; mmu-miR-203-3p; mmu-miR-219a-5p; mmu-miR-301b-3p; mmu-miR-495-3p; mmu-miR-184-3p; mmu-miR-1…
Gene Ontology (miRWalk)	GO0042802 identical protein binding	enriched	3.25e-5	0.0035562	0.0035562	33	mmu-miR-149-5p; mmu-miR-223-3p; mmu-miR-7b-5p; mmu-miR-190a-5p; mmu-miR-135a-5p; mmu-miR-34b-5p; mmu-miR-298-5p; mmu-miR-122-5p; mmu-miR-34c-5p; mmu-miR-429-3p; mmu-miR-449a-5p; mmu-miR-221-3p; mmu-miR-29b-3p; mmu-miR-199a-5p; mmu-miR-136-5p; mmu-miR-9-5p; mmu-miR-18a-5p; mmu-miR-146b-5p; mmu-miR-200c-3p; mmu-miR-203-3p; mmu-miR-210-3p; mmu-miR-301b-3p; mmu-miR-1a-3p; mmu-miR-133a-3p; mmu-miR-101…
Gene Ontology (miRWalk)	GO0042981 regulation of apoptotic process	enriched	3.62e-5	0.0035562	0.0035562	23	mmu-miR-149-5p; mmu-miR-223-3p; mmu-miR-7b-5p; mmu-miR-190a-5p; mmu-miR-34b-5p; mmu-miR-122-5p; mmu-miR-34c-5p; mmu-miR-449a-5p; mmu-miR-221-3p; mmu-miR-29b-3p; mmu-miR-10a-5p; mmu-miR-199a-5p; mmu-miR-136-5p; mmu-miR-9-5p; mmu-miR-146b-5p; mmu-miR-210-3p; mmu-miR-301b-3p; mmu-miR-101a-3p; mmu-miR-124-3p; mmu-miR-340-5p; mmu-miR-503-5p; mmu-miR-362-5p; mmu-miR-758-3p
Gene Ontology (miRWalk)	GO0002039 p53 binding	enriched	3.75e-5	0.0035602	0.0035602	14	mmu-miR-149-5p; mmu-miR-223-3p; mmu-miR-7b-5p; mmu-miR-190a-5p; mmu-miR-34b-5p; mmu-miR-449a-5p; mmu-miR-199a-5p; mmu-miR-31-5p; mmu-miR-136-5p; mmu-miR-9-5p; mmu-miR-203-3p; mmu-miR-301b-3p; mmu-miR-1a-3p; mmu-miR-124-3p
Gene Ontology (miRWalk)	GO0007275 multicellular organismal development	enriched	3.91e-5	0.0036377	0.0036377	47	mmu-miR-149-5p; mmu-miR-223-3p; mmu-miR-7b-5p; mmu-miR-190a-5p; mmu-miR-135a-5p; mmu-miR-196a-5p; mmu-miR-34b-5p; mmu-miR-298-5p; mmu-miR-34c-5p; mmu-miR-433-5p; mmu-miR-126a-3p; mmu-miR-429-3p; mmu-miR-449a-5p; mmu-let-7e-5p; mmu-miR-199a-5p; mmu-miR-326-3p; mmu-miR-31-5p; mmu-miR-136-5p; mmu-miR-29c-3p; mmu-miR-324-5p; mmu-miR-9-5p; mmu-miR-137-3p; mmu-miR-200c-3p; mmu-miR-203-3p; mmu-miR-219a-…
Pathways (miRWalk)	WP190 Cell cycle	enriched	2.06e-4	0.0038619	0.0038619	23	mmu-miR-149-5p; mmu-miR-223-3p; mmu-miR-7b-5p; mmu-miR-140-5p; mmu-miR-122-5p; mmu-miR-302d-3p; mmu-miR-449a-5p; mmu-miR-29b-3p; mmu-miR-10a-5p; mmu-miR-291b-3p; mmu-miR-295-3p; mmu-miR-31-5p; mmu-miR-136-5p; mmu-miR-9-5p; mmu-miR-18a-5p; mmu-miR-301b-3p; mmu-miR-1a-3p; mmu-miR-133a-3p; mmu-miR-124-3p; mmu-miR-340-5p; mmu-miR-503-5p; mmu-miR-362-5p; mmu-miR-758-3p
Pathways (miRWalk)	WP1254 Apoptosis	enriched	2.38e-4	0.0040958	0.0040958	25	mmu-miR-149-5p; mmu-miR-223-3p; mmu-miR-7b-5p; mmu-miR-34b-5p; mmu-miR-298-5p; mmu-miR-122-5p; mmu-miR-34c-5p; mmu-miR-449a-5p; mmu-miR-221-3p; mmu-miR-29b-3p; mmu-miR-10a-5p; mmu-miR-31-5p; mmu-miR-136-5p; mmu-miR-9-5p; mmu-miR-203-3p; mmu-miR-210-3p; mmu-miR-301b-3p; mmu-miR-1a-3p; mmu-miR-133a-3p; mmu-miR-101a-3p; mmu-miR-124-3p; mmu-miR-340-5p; mmu-miR-503-5p; mmu-miR-362-5p; mmu-miR-758-3p
Pathways (miRWalk)	mmu05014 Amyotrophic lateral sclerosis ALS	enriched	2.32e-4	0.0040958	0.0040958	19	mmu-miR-149-5p; mmu-miR-223-3p; mmu-miR-7b-5p; mmu-miR-190a-5p; mmu-miR-140-5p; mmu-miR-34b-5p; mmu-miR-298-5p; mmu-miR-34c-5p; mmu-miR-449a-5p; mmu-miR-136-5p; mmu-miR-9-5p; mmu-miR-200c-3p; mmu-miR-210-3p; mmu-miR-301b-3p; mmu-miR-133a-3p; mmu-miR-124-3p; mmu-miR-340-5p; mmu-miR-503-5p; mmu-miR-758-3p
Gene Ontology (miRWalk)	GO0008284 positive regulation of cell proliferation	enriched	4.78e-5	0.0042911	0.0042911	40	mmu-miR-149-5p; mmu-miR-223-3p; mmu-miR-7b-5p; mmu-miR-190a-5p; mmu-miR-135a-5p; mmu-miR-140-5p; mmu-miR-196a-5p; mmu-miR-34b-5p; mmu-miR-298-5p; mmu-miR-122-5p; mmu-miR-34c-5p; mmu-miR-449a-5p; mmu-miR-221-3p; mmu-miR-29b-3p; mmu-miR-10a-5p; mmu-miR-199a-5p; mmu-miR-326-3p; mmu-miR-31-5p; mmu-miR-136-5p; mmu-miR-324-5p; mmu-miR-9-5p; mmu-miR-18a-5p; mmu-miR-137-3p; mmu-miR-219a-5p; mmu-miR-301b-…
Gene Ontology (miRWalk)	GO0045892 negative regulation of transcription dna dependent	enriched	5.20e-5	0.0043875	0.0043875	45	mmu-miR-149-5p; mmu-miR-223-3p; mmu-miR-7b-5p; mmu-miR-190a-5p; mmu-miR-135a-5p; mmu-miR-140-5p; mmu-miR-196a-5p; mmu-miR-34b-5p; mmu-miR-298-5p; mmu-miR-122-5p; mmu-miR-34c-5p; mmu-miR-126a-3p; mmu-miR-429-3p; mmu-miR-449a-5p; mmu-miR-29b-3p; mmu-miR-10a-5p; mmu-miR-199a-5p; mmu-miR-31-5p; mmu-miR-136-5p; mmu-miR-9-5p; mmu-miR-18a-5p; mmu-miR-137-3p; mmu-miR-200c-3p; mmu-miR-203-3p; mmu-miR-210-…
Pathways (miRWalk)	WP113 TGF beta Signaling Pathway2	enriched	2.77e-4	0.0045942	0.0045942	24	mmu-miR-149-5p; mmu-miR-223-3p; mmu-miR-7b-5p; mmu-miR-190a-5p; mmu-miR-135a-5p; mmu-miR-140-5p; mmu-miR-34b-5p; mmu-miR-298-5p; mmu-miR-122-5p; mmu-miR-34c-5p; mmu-miR-429-3p; mmu-miR-136-5p; mmu-miR-9-5p; mmu-miR-18a-5p; mmu-miR-200c-3p; mmu-miR-301b-3p; mmu-miR-218-5p; mmu-miR-338-3p; mmu-miR-133a-3p; mmu-miR-124-3p; mmu-miR-340-5p; mmu-miR-217-5p; mmu-miR-503-5p; mmu-miR-455-3p
Gene Ontology (miRWalk)	GO0005720 nuclear heterochromatin	enriched	6.14e-5	0.0049062	0.0049062	14	mmu-miR-149-5p; mmu-miR-223-3p; mmu-miR-7b-5p; mmu-miR-34b-5p; mmu-miR-298-5p; mmu-miR-135b-5p; mmu-miR-449a-5p; mmu-miR-29b-3p; mmu-miR-199a-5p; mmu-miR-136-5p; mmu-miR-9-5p; mmu-miR-124-3p; mmu-miR-362-5p; mmu-miR-758-3p
Gene Ontology (miRWalk)	GO0007049 cell cycle	enriched	7.25e-5	0.0049062	0.0049062	31	mmu-miR-149-5p; mmu-miR-223-3p; mmu-miR-7b-5p; mmu-miR-190a-5p; mmu-miR-140-5p; mmu-miR-196a-5p; mmu-miR-34b-5p; mmu-miR-298-5p; mmu-miR-122-5p; mmu-miR-302d-3p; mmu-miR-449a-5p; mmu-miR-291b-3p; mmu-miR-133a-5p; mmu-miR-295-3p; mmu-miR-322-5p; mmu-miR-31-5p; mmu-miR-136-5p; mmu-miR-9-5p; mmu-miR-203-3p; mmu-miR-301b-3p; mmu-miR-184-3p; mmu-miR-1a-3p; mmu-miR-133a-3p; mmu-miR-143-3p; mmu-miR-101a…
Gene Ontology (miRWalk)	GO0010628 positive regulation of gene expression	enriched	6.64e-5	0.0049062	0.0049062	26	mmu-miR-149-5p; mmu-miR-223-3p; mmu-miR-7b-5p; mmu-miR-190a-5p; mmu-miR-196a-5p; mmu-miR-34b-5p; mmu-miR-298-5p; mmu-miR-122-5p; mmu-miR-449a-5p; mmu-miR-221-3p; mmu-miR-29b-3p; mmu-miR-301a-3p; mmu-miR-326-3p; mmu-miR-136-5p; mmu-miR-324-5p; mmu-miR-9-5p; mmu-miR-301b-3p; mmu-miR-471-5p; mmu-miR-184-3p; mmu-miR-1a-3p; mmu-miR-133a-3p; mmu-miR-222-3p; mmu-miR-124-3p; mmu-miR-340-5p; mmu-miR-362-5…
Gene Ontology (miRWalk)	GO0043065 positive regulation of apoptotic process	enriched	7.93e-5	0.0049062	0.0049062	32	mmu-miR-149-5p; mmu-miR-223-3p; mmu-miR-7b-5p; mmu-miR-190a-5p; mmu-miR-140-5p; mmu-miR-196a-5p; mmu-miR-34b-5p; mmu-miR-298-5p; mmu-miR-122-5p; mmu-miR-449a-5p; mmu-miR-221-3p; mmu-miR-29b-3p; mmu-let-7e-5p; mmu-miR-10a-5p; mmu-miR-199a-5p; mmu-miR-136-5p; mmu-miR-9-5p; mmu-miR-18a-5p; mmu-miR-137-3p; mmu-miR-210-3p; mmu-miR-301b-3p; mmu-miR-184-3p; mmu-miR-1a-3p; mmu-miR-133a-3p; mmu-miR-101a-3…
Gene Ontology (miRWalk)	GO0043231 intracellular membrane bounded organelle	enriched	8.23e-5	0.0049062	0.0049062	31	mmu-miR-149-5p; mmu-miR-223-3p; mmu-miR-7b-5p; mmu-miR-190a-5p; mmu-miR-135a-5p; mmu-miR-34b-5p; mmu-miR-298-5p; mmu-miR-33-5p; mmu-miR-122-5p; mmu-miR-126a-3p; mmu-miR-221-3p; mmu-miR-29b-3p; mmu-miR-10a-5p; mmu-miR-199a-5p; mmu-miR-326-3p; mmu-miR-136-5p; mmu-miR-324-5p; mmu-miR-9-5p; mmu-miR-18a-5p; mmu-miR-301b-3p; mmu-miR-1a-3p; mmu-miR-133a-3p; mmu-miR-448-3p; mmu-miR-101b-3p; mmu-miR-130a-…
Gene Ontology (miRWalk)	GO0044212 transcription regulatory region dna binding	enriched	7.93e-5	0.0049062	0.0049062	33	mmu-miR-149-5p; mmu-miR-223-3p; mmu-miR-7b-5p; mmu-miR-190a-5p; mmu-miR-135a-5p; mmu-miR-140-5p; mmu-miR-34b-5p; mmu-miR-298-5p; mmu-miR-122-5p; mmu-miR-34c-5p; mmu-miR-126a-3p; mmu-miR-449a-5p; mmu-miR-29b-3p; mmu-miR-136-5p; mmu-miR-29c-3p; mmu-miR-9-5p; mmu-miR-18a-5p; mmu-miR-203-3p; mmu-miR-210-3p; mmu-miR-219a-5p; mmu-miR-301b-3p; mmu-miR-218-5p; mmu-miR-1a-3p; mmu-miR-338-3p; mmu-miR-133a-…
Gene Ontology (miRWalk)	GO0046872 metal ion binding	enriched	7.10e-5	0.0049062	0.0049062	52	mmu-miR-149-5p; mmu-miR-223-3p; mmu-miR-7b-5p; mmu-miR-190a-5p; mmu-miR-135a-5p; mmu-miR-140-5p; mmu-miR-34b-5p; mmu-miR-298-5p; mmu-miR-122-5p; mmu-miR-126a-3p; mmu-miR-29b-1-5p; mmu-miR-302d-3p; mmu-miR-429-3p; mmu-miR-449a-5p; mmu-miR-221-3p; mmu-miR-29b-3p; mmu-let-7e-5p; mmu-miR-291b-3p; mmu-miR-199a-5p; mmu-miR-295-3p; mmu-miR-301a-3p; mmu-miR-31-5p; mmu-miR-136-5p; mmu-miR-29c-3p; mmu-miR-…
Gene Ontology (miRWalk)	GO0007050 cell cycle arrest	enriched	8.58e-5	0.004944	0.004944	20	mmu-miR-149-5p; mmu-miR-223-3p; mmu-miR-7b-5p; mmu-miR-190a-5p; mmu-miR-140-5p; mmu-miR-34b-5p; mmu-miR-122-5p; mmu-miR-302d-3p; mmu-miR-449a-5p; mmu-miR-291b-3p; mmu-miR-295-3p; mmu-miR-31-5p; mmu-miR-136-5p; mmu-miR-210-3p; mmu-miR-301b-3p; mmu-miR-124-3p; mmu-miR-340-5p; mmu-miR-503-5p; mmu-miR-362-5p; mmu-miR-758-3p
Pathways (miRWalk)	P00005 Angiogenesis	enriched	3.20e-4	0.0051011	0.0051011	24	mmu-miR-149-5p; mmu-miR-223-3p; mmu-miR-7b-5p; mmu-miR-34b-5p; mmu-miR-122-5p; mmu-miR-126a-3p; mmu-miR-133a-5p; mmu-miR-199a-5p; mmu-miR-326-3p; mmu-miR-31-5p; mmu-miR-136-5p; mmu-miR-9-5p; mmu-miR-200c-3p; mmu-miR-210-3p; mmu-miR-219a-5p; mmu-miR-301b-3p; mmu-miR-1a-3p; mmu-miR-133a-3p; mmu-miR-143-3p; mmu-miR-101a-3p; mmu-miR-124-3p; mmu-miR-340-5p; mmu-miR-362-5p; mmu-miR-758-3p
Gene Ontology (miRWalk)	GO0003700 sequence specific dna binding transcription factor activity	enriched	9.04e-5	0.0051241	0.0051241	51	mmu-miR-149-5p; mmu-miR-223-3p; mmu-miR-7b-5p; mmu-miR-190a-5p; mmu-miR-135a-5p; mmu-miR-140-5p; mmu-miR-196a-5p; mmu-miR-34b-5p; mmu-miR-298-5p; mmu-miR-122-5p; mmu-miR-34c-5p; mmu-miR-126a-3p; mmu-miR-429-3p; mmu-miR-449a-5p; mmu-miR-29b-3p; mmu-miR-326-3p; mmu-miR-31-5p; mmu-miR-136-5p; mmu-miR-29c-3p; mmu-miR-9-5p; mmu-miR-18a-5p; mmu-miR-137-3p; mmu-miR-200c-3p; mmu-miR-203-3p; mmu-miR-210-3…
Gene Ontology (miRWalk)	GO0009986 cell surface	enriched	9.23e-5	0.0051241	0.0051241	28	mmu-miR-149-5p; mmu-miR-223-3p; mmu-miR-7b-5p; mmu-miR-190a-5p; mmu-miR-135a-5p; mmu-miR-34b-5p; mmu-miR-298-5p; mmu-miR-33-5p; mmu-miR-122-5p; mmu-miR-135b-5p; mmu-miR-221-3p; mmu-miR-29b-3p; mmu-let-7e-5p; mmu-miR-31-5p; mmu-miR-136-5p; mmu-miR-29c-3p; mmu-miR-9-5p; mmu-miR-210-3p; mmu-miR-301b-3p; mmu-miR-184-3p; mmu-miR-1a-3p; mmu-miR-222-3p; mmu-miR-124-3p; mmu-miR-340-5p; mmu-miR-503-5p; mm…
Gene Ontology (miRWalk)	GO0010468 regulation of gene expression	enriched	9.23e-5	0.0051241	0.0051241	28	mmu-miR-149-5p; mmu-miR-223-3p; mmu-miR-7b-5p; mmu-miR-190a-5p; mmu-miR-135a-5p; mmu-miR-140-5p; mmu-miR-122-5p; mmu-miR-34c-5p; mmu-miR-449a-5p; mmu-miR-29b-3p; mmu-miR-326-3p; mmu-miR-31-5p; mmu-miR-136-5p; mmu-miR-324-5p; mmu-miR-9-5p; mmu-miR-137-3p; mmu-miR-210-3p; mmu-miR-219a-5p; mmu-miR-301b-3p; mmu-miR-1a-3p; mmu-miR-133b-3p; mmu-miR-470-5p; mmu-miR-124-3p; mmu-miR-375-3p; mmu-miR-340-5p…
Gene Ontology (miRWalk)	GO0006979 response to oxidative stress	enriched	9.59e-5	0.0052642	0.0052642	24	mmu-miR-149-5p; mmu-miR-223-3p; mmu-miR-7b-5p; mmu-miR-190a-5p; mmu-miR-135a-5p; mmu-miR-34b-5p; mmu-miR-122-5p; mmu-miR-135b-5p; mmu-miR-34c-5p; mmu-miR-449a-5p; mmu-let-7e-5p; mmu-miR-199a-5p; mmu-miR-136-5p; mmu-miR-9-5p; mmu-miR-210-3p; mmu-miR-219a-5p; mmu-miR-301b-3p; mmu-miR-101a-3p; mmu-miR-124-3p; mmu-miR-375-3p; mmu-miR-340-5p; mmu-miR-503-5p; mmu-miR-362-5p; mmu-miR-758-3p
Gene Ontology (miRWalk)	GO0005794 golgi apparatus	enriched	9.93e-5	0.0053812	0.0053812	26	mmu-miR-149-5p; mmu-miR-223-3p; mmu-miR-7b-5p; mmu-miR-190a-5p; mmu-miR-135a-5p; mmu-miR-34b-5p; mmu-miR-298-5p; mmu-miR-33-5p; mmu-miR-122-5p; mmu-miR-429-3p; mmu-miR-29b-3p; mmu-miR-322-5p; mmu-miR-136-5p; mmu-miR-29c-3p; mmu-miR-9-5p; mmu-miR-200c-3p; mmu-miR-203-3p; mmu-miR-301b-3p; mmu-miR-1a-3p; mmu-miR-143-3p; mmu-miR-448-3p; mmu-miR-124-3p; mmu-miR-340-5p; mmu-miR-362-5p; mmu-miR-708-5p; …
Pathways (miRWalk)	mmu04310 Wnt signaling pathway	enriched	3.83e-4	0.0059028	0.0059028	32	mmu-miR-149-5p; mmu-miR-223-3p; mmu-miR-290a-3p; mmu-miR-7b-5p; mmu-miR-190a-5p; mmu-miR-140-5p; mmu-miR-34b-5p; mmu-miR-122-5p; mmu-miR-449a-5p; mmu-miR-29b-3p; mmu-miR-133a-5p; mmu-miR-295-3p; mmu-miR-31-5p; mmu-miR-136-5p; mmu-miR-9-5p; mmu-miR-18a-5p; mmu-miR-292a-3p; mmu-miR-210-3p; mmu-miR-219a-5p; mmu-miR-301b-3p; mmu-miR-184-3p; mmu-miR-133a-3p; mmu-miR-194-5p; mmu-miR-511-3p; mmu-miR-293…
Pathways (miRWalk)	mmu05219 Bladder cancer	enriched	3.98e-4	0.0059104	0.0059104	14	mmu-miR-149-5p; mmu-miR-223-3p; mmu-miR-7b-5p; mmu-miR-122-5p; mmu-miR-302d-3p; mmu-miR-449a-5p; mmu-miR-291b-3p; mmu-miR-295-3p; mmu-miR-31-5p; mmu-miR-136-5p; mmu-miR-301b-3p; mmu-miR-124-3p; mmu-miR-340-5p; mmu-miR-758-3p
Pathways (KEGG)	Osteoclast differentiation	enriched	1.91e-5	0.0061075	0.0061075	122	mmu-miR-3085-3p; mmu-miR-149-5p; mmu-miR-223-3p; mmu-miR-290a-3p; mmu-miR-7b-5p; mmu-miR-98-5p; mmu-miR-190a-5p; mmu-miR-140-5p; mmu-miR-196a-5p; mmu-miR-34b-5p; mmu-miR-298-5p; mmu-miR-122-5p; mmu-miR-135b-5p; mmu-miR-196b-5p; mmu-miR-2136; mmu-miR-380-3p; mmu-miR-7a-5p; mmu-miR-126a-3p; mmu-miR-29b-1-5p; mmu-miR-302d-3p; mmu-miR-450b-3p; mmu-miR-466l-5p; mmu-miR-92a-2-5p; mmu-miR-29b-3p; mmu-le…
Gene Ontology (miRWalk)	GO0030178 negative regulation of wnt receptor signaling pathway	enriched	1.17e-4	0.0061455	0.0061455	13	mmu-miR-223-3p; mmu-miR-290a-3p; mmu-miR-7b-5p; mmu-miR-34b-5p; mmu-miR-122-5p; mmu-miR-449a-5p; mmu-miR-29b-3p; mmu-miR-295-3p; mmu-miR-9-5p; mmu-miR-292a-3p; mmu-miR-301b-3p; mmu-miR-293-3p; mmu-miR-758-3p
Gene Ontology (miRWalk)	GO0071479 cellular response to ionizing radiation	enriched	1.17e-4	0.0061455	0.0061455	13	mmu-miR-7b-5p; mmu-miR-34b-5p; mmu-miR-302d-3p; mmu-miR-449a-5p; mmu-miR-29b-3p; mmu-miR-291b-3p; mmu-miR-199a-5p; mmu-miR-295-3p; mmu-miR-9-5p; mmu-miR-200c-3p; mmu-miR-301b-3p; mmu-miR-124-3p; mmu-miR-340-5p
Gene Ontology (miRWalk)	GO0005739 mitochondrion	enriched	1.27e-4	0.0065924	0.0065924	37	mmu-miR-149-5p; mmu-miR-223-3p; mmu-miR-7b-5p; mmu-miR-190a-5p; mmu-miR-140-5p; mmu-miR-34b-5p; mmu-miR-33-5p; mmu-miR-122-5p; mmu-miR-34c-5p; mmu-miR-449a-5p; mmu-miR-221-3p; mmu-miR-29b-3p; mmu-miR-10a-5p; mmu-miR-133a-5p; mmu-miR-199a-5p; mmu-miR-322-5p; mmu-miR-136-5p; mmu-miR-29c-3p; mmu-miR-9-5p; mmu-miR-18a-5p; mmu-miR-200c-3p; mmu-miR-210-3p; mmu-miR-301b-3p; mmu-miR-1a-3p; mmu-miR-133a-3…
Gene Ontology (miRWalk)	GO0043565 sequence specific dna binding	enriched	1.42e-4	0.00729	0.00729	46	mmu-miR-149-5p; mmu-miR-223-3p; mmu-miR-7b-5p; mmu-miR-190a-5p; mmu-miR-140-5p; mmu-miR-196a-5p; mmu-miR-34b-5p; mmu-miR-298-5p; mmu-miR-122-5p; mmu-miR-34c-5p; mmu-miR-126a-3p; mmu-miR-429-3p; mmu-miR-449a-5p; mmu-miR-326-3p; mmu-miR-31-5p; mmu-miR-136-5p; mmu-miR-9-5p; mmu-miR-18a-5p; mmu-miR-137-3p; mmu-miR-200c-3p; mmu-miR-203-3p; mmu-miR-210-3p; mmu-miR-219a-5p; mmu-miR-301b-3p; mmu-miR-471-…
Gene Ontology (miRWalk)	GO0042803 protein homodimerization activity	enriched	1.67e-4	0.0076717	0.0076717	33	mmu-miR-149-5p; mmu-miR-223-3p; mmu-miR-7b-5p; mmu-miR-190a-5p; mmu-miR-140-5p; mmu-miR-34b-5p; mmu-miR-33-5p; mmu-miR-122-5p; mmu-miR-34c-5p; mmu-miR-126a-3p; mmu-miR-449a-5p; mmu-miR-221-3p; mmu-miR-29b-3p; mmu-miR-31-5p; mmu-miR-136-5p; mmu-miR-29c-3p; mmu-miR-9-5p; mmu-miR-18a-5p; mmu-miR-210-3p; mmu-miR-219a-5p; mmu-miR-301b-3p; mmu-miR-184-3p; mmu-miR-1a-3p; mmu-miR-133a-3p; mmu-miR-101a-3p…
Gene Ontology (miRWalk)	GO0046982 protein heterodimerization activity	enriched	1.67e-4	0.0076717	0.0076717	33	mmu-miR-149-5p; mmu-miR-223-3p; mmu-miR-7b-5p; mmu-miR-190a-5p; mmu-miR-140-5p; mmu-miR-34b-5p; mmu-miR-33-5p; mmu-miR-122-5p; mmu-miR-34c-5p; mmu-miR-126a-3p; mmu-miR-449a-5p; mmu-miR-221-3p; mmu-miR-29b-3p; mmu-miR-10a-5p; mmu-miR-31-5p; mmu-miR-136-5p; mmu-miR-9-5p; mmu-miR-18a-5p; mmu-miR-210-3p; mmu-miR-219a-5p; mmu-miR-301b-3p; mmu-miR-184-3p; mmu-miR-1a-3p; mmu-miR-133a-3p; mmu-miR-101a-3p…
Pathways (miRWalk)	mmu04110 Cell cycle	enriched	5.47e-4	0.0077378	0.0077378	22	mmu-miR-149-5p; mmu-miR-223-3p; mmu-miR-7b-5p; mmu-miR-140-5p; mmu-miR-122-5p; mmu-miR-302d-3p; mmu-miR-449a-5p; mmu-miR-29b-3p; mmu-miR-291b-3p; mmu-miR-295-3p; mmu-miR-31-5p; mmu-miR-136-5p; mmu-miR-9-5p; mmu-miR-18a-5p; mmu-miR-301b-3p; mmu-miR-133a-3p; mmu-miR-124-3p; mmu-miR-340-5p; mmu-miR-503-5p; mmu-miR-362-5p; mmu-miR-455-3p; mmu-miR-758-3p
Pathways (miRWalk)	mmu05215 Prostate cancer	enriched	5.57e-4	0.0077378	0.0077378	26	mmu-miR-149-5p; mmu-miR-223-3p; mmu-miR-7b-5p; mmu-miR-122-5p; mmu-miR-34c-5p; mmu-miR-126a-3p; mmu-miR-302d-3p; mmu-miR-449a-5p; mmu-miR-291b-3p; mmu-miR-295-3p; mmu-miR-31-5p; mmu-miR-136-5p; mmu-miR-9-5p; mmu-miR-18a-5p; mmu-miR-210-3p; mmu-miR-219a-5p; mmu-miR-301b-3p; mmu-miR-1a-3p; mmu-miR-133a-3p; mmu-miR-101a-3p; mmu-miR-124-3p; mmu-miR-340-5p; mmu-miR-217-5p; mmu-miR-503-5p; mmu-miR-362-…
Pathways (miRWalk)	mmu04350 TGF beta signaling pathway	enriched	5.80e-4	0.0078129	0.0078129	24	mmu-miR-149-5p; mmu-miR-223-3p; mmu-miR-7b-5p; mmu-miR-135a-5p; mmu-miR-140-5p; mmu-miR-298-5p; mmu-miR-122-5p; mmu-miR-34c-5p; mmu-miR-449a-5p; mmu-miR-29b-3p; mmu-miR-133a-5p; mmu-miR-136-5p; mmu-miR-9-5p; mmu-miR-18a-5p; mmu-miR-210-3p; mmu-miR-301b-3p; mmu-miR-133a-3p; mmu-miR-511-3p; mmu-miR-124-3p; mmu-miR-340-5p; mmu-miR-503-5p; mmu-miR-362-5p; mmu-miR-455-3p; mmu-miR-758-3p
Pathways (miRWalk)	mmu04144 Endocytosis	enriched	6.16e-4	0.0080487	0.0080486	22	mmu-miR-149-5p; mmu-miR-223-3p; mmu-miR-7b-5p; mmu-miR-190a-5p; mmu-miR-34b-5p; mmu-miR-122-5p; mmu-miR-429-3p; mmu-miR-449a-5p; mmu-miR-221-3p; mmu-miR-136-5p; mmu-miR-9-5p; mmu-miR-200c-3p; mmu-miR-210-3p; mmu-miR-219a-5p; mmu-miR-301b-3p; mmu-miR-1a-3p; mmu-miR-133a-3p; mmu-miR-222-3p; mmu-miR-124-3p; mmu-miR-340-5p; mmu-miR-362-5p; mmu-miR-758-3p
Pathways (miRWalk)	WP317 Glycogen Metabolism	enriched	6.60e-4	0.0082784	0.0082784	11	mmu-miR-149-5p; mmu-miR-223-3p; mmu-miR-190a-5p; mmu-miR-34b-5p; mmu-miR-122-5p; mmu-miR-31-5p; mmu-miR-136-5p; mmu-miR-9-5p; mmu-miR-301b-3p; mmu-miR-1a-3p; mmu-miR-758-3p
Gene Ontology (miRWalk)	GO0005576 extracellular region	enriched	1.87e-4	0.0084985	0.0084985	32	mmu-miR-149-5p; mmu-miR-223-3p; mmu-miR-290a-3p; mmu-miR-7b-5p; mmu-miR-190a-5p; mmu-miR-140-5p; mmu-miR-34b-5p; mmu-miR-298-5p; mmu-miR-122-5p; mmu-miR-135b-5p; mmu-miR-29b-3p; mmu-miR-295-3p; mmu-miR-31-5p; mmu-miR-136-5p; mmu-miR-29c-3p; mmu-miR-9-5p; mmu-miR-292a-3p; mmu-miR-146b-5p; mmu-miR-301b-3p; mmu-miR-495-3p; mmu-miR-184-3p; mmu-miR-1a-3p; mmu-miR-138-5p; mmu-miR-143-3p; mmu-miR-101b-3…
Gene Ontology (miRWalk)	GO0009887 organ morphogenesis	enriched	1.90e-4	0.00857	0.00857	25	mmu-miR-149-5p; mmu-miR-223-3p; mmu-miR-7b-5p; mmu-miR-190a-5p; mmu-miR-34b-5p; mmu-miR-298-5p; mmu-miR-122-5p; mmu-miR-34c-5p; mmu-miR-449a-5p; mmu-miR-29b-3p; mmu-miR-31-5p; mmu-miR-136-5p; mmu-miR-9-5p; mmu-miR-137-3p; mmu-miR-203-3p; mmu-miR-210-3p; mmu-miR-219a-5p; mmu-miR-1a-3p; mmu-miR-133a-3p; mmu-miR-124-3p; mmu-miR-340-5p; mmu-miR-503-5p; mmu-miR-153-3p; mmu-miR-362-5p; mmu-miR-758-3p
Pathways (KEGG)	AGE-RAGE signaling pathway in diabetic complications	enriched	1.97e-4	0.0089184	0.0089184	98	mmu-miR-3085-3p; mmu-miR-149-5p; mmu-miR-223-3p; mmu-miR-7b-5p; mmu-miR-98-5p; mmu-miR-140-5p; mmu-miR-196a-5p; mmu-miR-298-5p; mmu-miR-33-5p; mmu-miR-122-5p; mmu-miR-196b-5p; mmu-miR-2136; mmu-miR-882; mmu-miR-544-3p; mmu-miR-599; mmu-miR-741-3p; mmu-miR-126a-3p; mmu-miR-1970; mmu-miR-29b-1-5p; mmu-miR-429-3p; mmu-miR-449a-5p; mmu-miR-221-3p; mmu-miR-466l-5p; mmu-miR-29b-3p; mmu-let-7e-5p; mmu-m…
Pathways (KEGG)	Chagas disease American trypanosomiasis	enriched	2.00e-4	0.0089184	0.0089184	107	mmu-miR-3085-3p; mmu-miR-149-5p; mmu-miR-223-3p; mmu-miR-290a-3p; mmu-miR-7b-5p; mmu-miR-98-5p; mmu-miR-190a-5p; mmu-miR-140-5p; mmu-miR-196a-5p; mmu-miR-34b-5p; mmu-miR-298-5p; mmu-miR-33-5p; mmu-miR-122-5p; mmu-miR-196b-5p; mmu-miR-2136; mmu-miR-380-3p; mmu-miR-599; mmu-miR-741-3p; mmu-miR-126a-3p; mmu-miR-1970; mmu-miR-29b-1-5p; mmu-miR-466l-5p; mmu-miR-92a-2-5p; mmu-miR-29b-3p; mmu-let-7e-5p;…
Pathways (KEGG)	HIF-1 signaling pathway	enriched	1.31e-4	0.0089184	0.0089184	120	mmu-miR-3085-3p; mmu-miR-149-5p; mmu-miR-223-3p; mmu-miR-290a-3p; mmu-miR-7b-5p; mmu-miR-98-5p; mmu-miR-34b-5p; mmu-miR-298-5p; mmu-miR-122-5p; mmu-miR-380-3p; mmu-miR-882; mmu-miR-7a-5p; mmu-miR-28a-5p; mmu-miR-599; mmu-miR-741-3p; mmu-miR-126a-3p; mmu-miR-1970; mmu-miR-29b-1-5p; mmu-miR-302d-3p; mmu-miR-429-3p; mmu-miR-449a-5p; mmu-miR-221-3p; mmu-miR-466l-5p; mmu-miR-29b-3p; mmu-let-7e-5p; mmu…
Pathways (KEGG)	Inflammatory bowel disease IBD	enriched	2.27e-4	0.0089184	0.0089184	59	mmu-miR-3085-3p; mmu-miR-149-5p; mmu-miR-223-3p; mmu-miR-290a-3p; mmu-miR-7b-5p; mmu-miR-98-5p; mmu-miR-140-5p; mmu-miR-298-5p; mmu-miR-2136; mmu-miR-380-3p; mmu-miR-466l-5p; mmu-miR-29b-3p; mmu-let-7e-5p; mmu-miR-291b-3p; mmu-miR-199a-5p; mmu-miR-466a-5p; mmu-miR-590-3p; mmu-miR-665-3p; mmu-miR-290a-5p; mmu-miR-31-5p; mmu-miR-136-5p; mmu-miR-466k; mmu-miR-29b-2-5p; mmu-miR-9-5p; mmu-miR-18a-5p; …
Pathways (KEGG)	MicroRNAs in cancer	enriched	1.37e-4	0.0089184	0.0089184	146	mmu-miR-3085-3p; mmu-miR-149-5p; mmu-miR-223-3p; mmu-miR-7b-5p; mmu-miR-98-5p; mmu-miR-140-5p; mmu-miR-196a-5p; mmu-miR-34b-5p; mmu-miR-298-5p; mmu-miR-33-5p; mmu-miR-122-5p; mmu-miR-2136; mmu-miR-380-3p; mmu-miR-29a-5p; mmu-miR-882; mmu-miR-7a-5p; mmu-miR-34c-5p; mmu-miR-365-3p; mmu-miR-544-3p; mmu-miR-599; mmu-miR-741-3p; mmu-miR-126a-3p; mmu-miR-1970; mmu-miR-29b-1-5p; mmu-miR-302d-3p; mmu-miR…
Pathways (KEGG)	TGF-beta signaling pathway	enriched	5.89e-5	0.0089184	0.0089184	66	mmu-miR-3085-3p; mmu-miR-149-5p; mmu-miR-223-3p; mmu-miR-7b-5p; mmu-miR-98-5p; mmu-miR-135a-5p; mmu-miR-140-5p; mmu-miR-196a-5p; mmu-miR-298-5p; mmu-miR-122-5p; mmu-miR-196b-5p; mmu-miR-2136; mmu-miR-7a-5p; mmu-miR-449a-5p; mmu-miR-466l-5p; mmu-miR-29b-3p; mmu-let-7e-5p; mmu-miR-10a-5p; mmu-miR-186-5p; mmu-miR-199a-5p; mmu-miR-590-3p; mmu-miR-665-3p; mmu-miR-31-5p; mmu-miR-136-5p; mmu-miR-466k; m…
Pathways (KEGG)	Th17 cell differentiation	enriched	2.85e-4	0.0089184	0.0089184	88	mmu-miR-3085-3p; mmu-miR-149-5p; mmu-miR-223-3p; mmu-miR-290a-3p; mmu-miR-7b-5p; mmu-miR-98-5p; mmu-miR-190a-5p; mmu-miR-140-5p; mmu-miR-196a-5p; mmu-miR-122-5p; mmu-miR-135b-5p; mmu-miR-196b-5p; mmu-miR-380-3p; mmu-miR-126a-3p; mmu-miR-302d-3p; mmu-miR-466l-5p; mmu-miR-29b-3p; mmu-miR-291b-3p; mmu-miR-199a-5p; mmu-miR-295-3p; mmu-miR-302a-3p; mmu-miR-466a-5p; mmu-miR-499-5p; mmu-miR-505-5p; mmu-…
Pathways (KEGG)	Th1 and Th2 cell differentiation	enriched	2.02e-4	0.0089184	0.0089184	74	mmu-miR-3085-3p; mmu-miR-149-5p; mmu-miR-223-3p; mmu-miR-290a-3p; mmu-miR-7b-5p; mmu-miR-190a-5p; mmu-miR-140-5p; mmu-miR-34b-5p; mmu-miR-380-3p; mmu-miR-882; mmu-miR-7a-5p; mmu-miR-34c-5p; mmu-miR-302d-3p; mmu-miR-466l-5p; mmu-miR-29b-3p; mmu-let-7e-5p; mmu-miR-291b-3p; mmu-miR-133a-5p; mmu-miR-199a-5p; mmu-miR-295-3p; mmu-miR-302a-3p; mmu-miR-499-5p; mmu-miR-505-5p; mmu-miR-590-3p; mmu-miR-665-…
Pathways (KEGG)	Tuberculosis	enriched	2.52e-4	0.0089184	0.0089184	121	mmu-miR-3085-3p; mmu-miR-149-5p; mmu-miR-223-3p; mmu-miR-290a-3p; mmu-miR-7b-5p; mmu-miR-98-5p; mmu-miR-190a-5p; mmu-miR-140-5p; mmu-miR-196a-5p; mmu-miR-34b-5p; mmu-miR-298-5p; mmu-miR-196b-5p; mmu-miR-2136; mmu-miR-380-3p; mmu-miR-882; mmu-miR-7a-5p; mmu-miR-741-3p; mmu-miR-29b-1-5p; mmu-miR-302d-3p; mmu-miR-429-3p; mmu-miR-449a-5p; mmu-miR-466l-5p; mmu-miR-92a-2-5p; mmu-miR-29b-3p; mmu-let-7e-…
Pathways (KEGG)	Yersinia infection	enriched	3.25e-4	0.0089184	0.0089184	104	mmu-miR-3085-3p; mmu-miR-149-5p; mmu-miR-223-3p; mmu-miR-7b-5p; mmu-miR-98-5p; mmu-miR-190a-5p; mmu-miR-34b-5p; mmu-miR-298-5p; mmu-miR-33-5p; mmu-miR-882; mmu-miR-7a-5p; mmu-miR-34c-5p; mmu-miR-449b; mmu-miR-741-3p; mmu-miR-126a-3p; mmu-miR-29b-1-5p; mmu-miR-302d-3p; mmu-miR-449a-5p; mmu-miR-450b-3p; mmu-miR-466l-5p; mmu-miR-29b-3p; mmu-let-7e-5p; mmu-miR-10a-5p; mmu-miR-873a-5p; mmu-miR-291b-3p…
Pathways (KEGG)	cGMP-PKG signaling pathway	enriched	3.34e-4	0.0089184	0.0089184	108	mmu-miR-3085-3p; mmu-miR-149-5p; mmu-miR-223-3p; mmu-miR-7b-5p; mmu-miR-98-5p; mmu-miR-30b-3p; mmu-miR-190a-5p; mmu-miR-135a-5p; mmu-miR-140-5p; mmu-miR-34b-5p; mmu-miR-298-5p; mmu-miR-135b-5p; mmu-miR-2136; mmu-miR-380-3p; mmu-miR-882; mmu-miR-7a-5p; mmu-miR-544-3p; mmu-miR-741-3p; mmu-miR-126a-3p; mmu-miR-669a-5p; mmu-miR-29b-1-5p; mmu-miR-302d-3p; mmu-miR-466l-5p; mmu-miR-29b-3p; mmu-let-7e-5p…
Gene Ontology (miRWalk)	GO0005654 nucleoplasm	enriched	2.07e-4	0.009089	0.009089	29	mmu-miR-149-5p; mmu-miR-223-3p; mmu-miR-7b-5p; mmu-miR-190a-5p; mmu-miR-140-5p; mmu-miR-34b-5p; mmu-miR-135b-5p; mmu-miR-28a-5p; mmu-miR-449a-5p; mmu-miR-221-3p; mmu-miR-29b-3p; mmu-miR-199a-5p; mmu-miR-505-3p; mmu-miR-31-5p; mmu-miR-136-5p; mmu-miR-9-5p; mmu-miR-203-3p; mmu-miR-210-3p; mmu-miR-301b-3p; mmu-miR-1a-3p; mmu-miR-133a-3p; mmu-miR-101b-3p; mmu-miR-130a-3p; mmu-miR-101a-3p; mmu-miR-470…
Gene Ontology (miRWalk)	GO0018107 peptidyl threonine phosphorylation	enriched	2.08e-4	0.009089	0.009089	17	mmu-miR-149-5p; mmu-miR-223-3p; mmu-miR-7b-5p; mmu-miR-190a-5p; mmu-miR-140-5p; mmu-miR-34b-5p; mmu-miR-122-5p; mmu-miR-34c-5p; mmu-miR-449a-5p; mmu-miR-136-5p; mmu-miR-9-5p; mmu-miR-210-3p; mmu-miR-301b-3p; mmu-miR-124-3p; mmu-miR-340-5p; mmu-miR-503-5p; mmu-miR-362-5p
Gene Ontology (miRWalk)	GO0048146 positive regulation of fibroblast proliferation	enriched	2.08e-4	0.009089	0.009089	17	mmu-miR-223-3p; mmu-miR-7b-5p; mmu-miR-122-5p; mmu-miR-302d-3p; mmu-miR-429-3p; mmu-miR-449a-5p; mmu-miR-291b-3p; mmu-miR-295-3p; mmu-miR-31-5p; mmu-miR-9-5p; mmu-miR-200c-3p; mmu-miR-219a-5p; mmu-miR-301b-3p; mmu-miR-1a-3p; mmu-miR-124-3p; mmu-miR-340-5p; mmu-miR-362-5p
Gene Ontology (miRWalk)	GO0005856 cytoskeleton	enriched	2.18e-4	0.0092861	0.0092861	27	mmu-miR-149-5p; mmu-miR-223-3p; mmu-miR-7b-5p; mmu-miR-190a-5p; mmu-miR-140-5p; mmu-miR-34b-5p; mmu-miR-122-5p; mmu-miR-34c-5p; mmu-miR-29b-3p; mmu-miR-133a-5p; mmu-miR-322-5p; mmu-miR-31-5p; mmu-miR-136-5p; mmu-miR-9-5p; mmu-miR-301b-3p; mmu-miR-184-3p; mmu-miR-1a-3p; mmu-miR-883a-5p; mmu-miR-127-3p; mmu-miR-133a-3p; mmu-miR-143-3p; mmu-miR-511-3p; mmu-miR-124-3p; mmu-miR-375-3p; mmu-miR-340-5p;…
Gene Ontology (miRWalk)	GO0007155 cell adhesion	enriched	2.17e-4	0.0092861	0.0092861	22	mmu-miR-149-5p; mmu-miR-223-3p; mmu-miR-7b-5p; mmu-miR-190a-5p; mmu-miR-135a-5p; mmu-miR-34b-5p; mmu-miR-122-5p; mmu-miR-133a-5p; mmu-miR-199a-5p; mmu-miR-136-5p; mmu-miR-29c-3p; mmu-miR-9-5p; mmu-miR-219a-5p; mmu-miR-301b-3p; mmu-miR-471-5p; mmu-miR-1a-3p; mmu-miR-133a-3p; mmu-miR-143-3p; mmu-miR-124-3p; mmu-miR-340-5p; mmu-miR-362-5p; mmu-miR-758-3p
Gene Ontology (miRWalk)	GO0043406 positive regulation of map kinase activity	enriched	2.26e-4	0.009511	0.009511	12	mmu-miR-149-5p; mmu-miR-223-3p; mmu-miR-7b-5p; mmu-miR-34b-5p; mmu-miR-298-5p; mmu-miR-429-3p; mmu-miR-221-3p; mmu-miR-31-5p; mmu-miR-9-5p; mmu-miR-200c-3p; mmu-miR-222-3p; mmu-miR-340-5p
Gene Ontology (miRWalk)	GO0010629 negative regulation of gene expression	enriched	2.32e-4	0.0097126	0.0097126	19	mmu-miR-223-3p; mmu-miR-7b-5p; mmu-miR-34b-5p; mmu-miR-298-5p; mmu-miR-122-5p; mmu-miR-302d-3p; mmu-miR-29b-3p; mmu-miR-291b-3p; mmu-miR-295-3p; mmu-miR-326-3p; mmu-miR-324-5p; mmu-miR-9-5p; mmu-miR-203-3p; mmu-miR-301b-3p; mmu-miR-1a-3p; mmu-miR-133a-3p; mmu-miR-124-3p; mmu-miR-340-5p; mmu-miR-362-5p
