# Supplementary material for: TCTP regulates genotoxic stress and tumorigenicity via intercellular vesicular signaling
Source: EMBO Rep. 2024 Mar 28;25(4):20. doi: 10.1038/s44319-024-00108-7 (PMC11014985; doi:10.1038/s44319-024-00108-7)
Supplement: Supplementary file 4 — Dataset EV3 [file 44319_2024_108_MOESM4_ESM.xlsx]

## Sheet: Legend
Dataset EV3. Multi-species microRNA enrichment analysis of the miRNAs from the table in Fig. 5B main text.
The selected miRNAs from the CLIP experiment (Fig 5B main text) were analyzed using an integrating multi-species microRNA enrichment program (miEAA 2.0) to detect the presence of any over-representation. The display is the same as in Datasets EV2 besides for Expected: Number of expected overlapping features considering the size of the queried set of features in the universe all features, versus t…

## Sheet: Data
Dataset EV3
miEAA - miRNA Enrichment and Annotation -- Analysis results
Category	Subcategory	P-value	P-adjusted	Q-value	Expected	Observed	miRNAs/precursors
Target genes (miRTarBase)	Il6	1.41e-5	0.0103219	0.0103219	0.0597015	3	mmu-let-7i-5p; mmu-miR-142a-3p; mmu-miR-223-3p
Target genes (miRTarBase)	Apc2	1.12e-4	0.0151469	0.0151469	0.110874	3	mmu-let-7c-5p; mmu-let-7i-5p; mmu-miR-223-3p
Gene Ontology (miRWalk)	GO0045630 positive regulation of t helper 2 cell differentiation	1.19e-5	0.0302217	0.0302217	0.0829493	3	mmu-miR-7b-5p; mmu-miR-142a-3p; mmu-miR-223-3p
Target genes (miRTarBase)	Armc2	0.0023478	0.0361692	0.0361692	0.298507	3	mmu-let-7c-5p; mmu-let-7i-5p; mmu-miR-140-5p
Target genes (miRTarBase)	Atp2b2	0.0013433	0.0361692	0.0361692	0.247335	3	mmu-let-7c-5p; mmu-let-7i-5p; mmu-miR-7b-5p
Chromosomal location (miRBase)	Chromosome 15	0.0057946	0.0463569	0.0463569	0.398271	3	mmu-let-7c-5p; mmu-miR-30b-3p; mmu-miR-196a-5p
