# Supplementary material for: TCTP regulates genotoxic stress and tumorigenicity via intercellular vesicular signaling
Source: EMBO Rep. 2024 Mar 28;25(4):20. doi: 10.1038/s44319-024-00108-7 (PMC11014985; doi:10.1038/s44319-024-00108-7)
Supplement: Supplementary file 5 — Dataset EV4 [file 44319_2024_108_MOESM5_ESM.xls]

## Sheet: Legend
Dataset EV4. miR analysis in ITR-1 and ITR-1 + 4-OHT samples.
Ct data obtained by TaqMan for indicated miR in ITR-1 and ITR-1 + 4-OHT samples.

## Sheet: Data
Dataset EV4
Block Type	96alum
Chemistry	TAQMAN
Experiment File Name	D:\Users\INSTR-USER\Desktop\USERS_2021\Nath_D_OLD\TaqMan_plate_3_feb_2022.eds
Experiment Run End Time	2022-02-07 15:50:33 PM PST
Instrument Type	sds7500
Passive Reference	ROX
Sample Name	Target Name	Reporter	Quencher	Cт	Cт Mean	Cт SD
Sample ITR-1 + 4-OHT (TAM)	let-7c-5p	FAM	NFQ-MGB	29.1515	29.1758	0.232001
Sample ITR-1 + 4-OHT (TAM)	let-7c-5p	FAM	NFQ-MGB	28.9569	29.1758	0.232001
Sample ITR-1 + 4-OHT (TAM)	let-7c-5p	FAM	NFQ-MGB	29.419	29.1758	0.232001
Sample ITR-1 (untreated )	let-7c-5p	FAM	NFQ-MGB	26.8292	26.7782	0.0478426
Sample ITR-1 (untreated )	let-7c-5p	FAM	NFQ-MGB	26.7712	26.7782	0.0478426
Sample ITR-1 (untreated )	let-7c-5p	FAM	NFQ-MGB	26.7343	26.7782	0.0478426
Sample ITR-1 + 4-OHT (TAM)	let-7i-5p	FAM	NFQ-MGB	31.6796	31.6348	0.0491291
Sample ITR-1 + 4-OHT (TAM)	let-7i-5p	FAM	NFQ-MGB	31.6426	31.6348	0.0491291
Sample ITR-1 + 4-OHT (TAM)	let-7i-5p	FAM	NFQ-MGB	31.5823	31.6348	0.0491291
Sample ITR-1 (untreated )	let-7i-5p	FAM	NFQ-MGB	29.1864	29.2709	0.0851546
Sample ITR-1 (untreated )	let-7i-5p	FAM	NFQ-MGB	29.2697	29.2709	0.0851546
Sample ITR-1 (untreated )	let-7i-5p	FAM	NFQ-MGB	29.3567	29.2709	0.0851546
Sample ITR-1 + 4-OHT (TAM)	miR-30b-3p	FAM	NFQ-MGB	33.555	33.8415	0.281836
Sample ITR-1 + 4-OHT (TAM)	miR-30b-3p	FAM	NFQ-MGB	34.1184	33.8415	0.281836
Sample ITR-1 + 4-OHT (TAM)	miR-30b-3p	FAM	NFQ-MGB	33.851	33.8415	0.281836
Sample ITR-1 (untreated )	miR-30b-3p	FAM	NFQ-MGB	28.2728	28.4862	0.210571
Sample ITR-1 (untreated )	miR-30b-3p	FAM	NFQ-MGB	28.492	28.4862	0.210571
Sample ITR-1 (untreated )	miR-30b-3p	FAM	NFQ-MGB	28.6938	28.4862	0.210571
Sample ITR-1 + 4-OHT (TAM)	miR-7b-5p	FAM	NFQ-MGB	28.7158	28.6076	0.123804
Sample ITR-1 + 4-OHT (TAM)	miR-7b-5p	FAM	NFQ-MGB	28.6345	28.6076	0.123804
Sample ITR-1 + 4-OHT (TAM)	miR-7b-5p	FAM	NFQ-MGB	28.4726	28.6076	0.123804
Sample ITR-1 (untreated )	miR-7b-5p	FAM	NFQ-MGB	26.1446	26.1323	0.0250893
Sample ITR-1 (untreated )	miR-7b-5p	FAM	NFQ-MGB	26.1489	26.1323	0.0250893
Sample ITR-1 (untreated )	miR-7b-5p	FAM	NFQ-MGB	26.1035	26.1323	0.0250893
Sample ITR-1 + 4-OHT (TAM)	miR-196a-5p	FAM	NFQ-MGB	32.618	32.5766	0.142294
Sample ITR-1 + 4-OHT (TAM)	miR-196a-5p	FAM	NFQ-MGB	32.6936	32.5766	0.142294
Sample ITR-1 + 4-OHT (TAM)	miR-196a-5p	FAM	NFQ-MGB	32.4182	32.5766	0.142294
Sample ITR-1 (untreated )	miR-196a-5p	FAM	NFQ-MGB	28.3079	28.5717	0.425496
Sample ITR-1 (untreated )	miR-196a-5p	FAM	NFQ-MGB	29.0626	28.5717	0.425496
Sample ITR-1 (untreated )	miR-196a-5p	FAM	NFQ-MGB	28.3447	28.5717	0.425496
Sample ITR-1 + 4-OHT (TAM)	miR-142-3p	FAM	NFQ-MGB	34.3719	34.3807	0.159638
Sample ITR-1 + 4-OHT (TAM)	miR-142-3p	FAM	NFQ-MGB	34.2256	34.3807	0.159638
Sample ITR-1 + 4-OHT (TAM)	miR-142-3p	FAM	NFQ-MGB	34.5445	34.3807	0.159638
Sample ITR-1 (untreated )	miR-142-3p	FAM	NFQ-MGB	32.9013	32.7057	0.177837
Sample ITR-1 (untreated )	miR-142-3p	FAM	NFQ-MGB	32.6621	32.7057	0.177837
Sample ITR-1 (untreated )	miR-142-3p	FAM	NFQ-MGB	32.5538	32.7057	0.177837
Sample ITR-1 + 4-OHT (TAM)	miR-149-3p	FAM	NFQ-MGB	35.2463	34.912	0.38063
Sample ITR-1 + 4-OHT (TAM)	miR-149-3p	FAM	NFQ-MGB	34.4977	34.912	0.38063
Sample ITR-1 + 4-OHT (TAM)	miR-149-3p	FAM	NFQ-MGB	34.9921	34.912	0.38063
Sample ITR-1 (untreated )	miR-149-3p	FAM	NFQ-MGB	28.9378	28.9199	0.0329651
Sample ITR-1 (untreated )	miR-149-3p	FAM	NFQ-MGB	28.9401	28.9199	0.0329651
Sample ITR-1 (untreated )	miR-149-3p	FAM	NFQ-MGB	28.8819	28.9199	0.0329651
Sample ITR-1 + 4-OHT (TAM)	miR-140-5p	FAM	NFQ-MGB	34.9671	34.7614	0.195503
Sample ITR-1 + 4-OHT (TAM)	miR-140-5p	FAM	NFQ-MGB	34.578	34.7614	0.195503
Sample ITR-1 + 4-OHT (TAM)	miR-140-5p	FAM	NFQ-MGB	34.7391	34.7614	0.195503
Sample ITR-1 (untreated )	miR-140-5p	FAM	NFQ-MGB	29.7771	29.8111	0.0476555
Sample ITR-1 (untreated )	miR-140-5p	FAM	NFQ-MGB	29.8656	29.8111	0.0476555
Sample ITR-1 (untreated )	miR-140-5p	FAM	NFQ-MGB	29.7907	29.8111	0.0476555
Sample ITR-1 + 4-OHT (TAM)	miR-223-3p	FAM	NFQ-MGB	33.2768	33.0402	0.205835
Sample ITR-1 + 4-OHT (TAM)	miR-223-3p	FAM	NFQ-MGB	32.9417	33.0402	0.205835
Sample ITR-1 + 4-OHT (TAM)	miR-223-3p	FAM	NFQ-MGB	32.9022	33.0402	0.205835
Sample ITR-1 (untreated )	miR-223-3p	FAM	NFQ-MGB	27.7888	27.722	0.0885077
Sample ITR-1 (untreated )	miR-223-3p	FAM	NFQ-MGB	27.7557	27.722	0.0885077
Sample ITR-1 (untreated )	miR-223-3p	FAM	NFQ-MGB	27.6217	27.722	0.0885077
Sample ITR-1 + 4-OHT (TAM)	miR-22-3p	FAM	NFQ-MGB	31.8702	31.7631	0.127954
Sample ITR-1 + 4-OHT (TAM)	miR-22-3p	FAM	NFQ-MGB	31.7978	31.7631	0.127954
Sample ITR-1 + 4-OHT (TAM)	miR-22-3p	FAM	NFQ-MGB	31.6214	31.7631	0.127954
Sample ITR-1 (untreated )	miR-22-3p	FAM	NFQ-MGB	40.3344	38.8587	1.28004
Sample ITR-1 (untreated )	miR-22-3p	FAM	NFQ-MGB	38.0489	38.8587	1.28004
Sample ITR-1 (untreated )	miR-22-3p	FAM	NFQ-MGB	38.1927	38.8587	1.28004
Sample ITR-1 + 4-OHT (TAM)	miR-23a-5p	FAM	NFQ-MGB	33.7776	33.739	0.366442
Sample ITR-1 + 4-OHT (TAM)	miR-23a-5p	FAM	NFQ-MGB	33.3547	33.739	0.366442
Sample ITR-1 + 4-OHT (TAM)	miR-23a-5p	FAM	NFQ-MGB	34.0845	33.739	0.366442
Sample ITR-1 (untreated )	miR-23a-5p	FAM	NFQ-MGB	33.5644	33.7445	0.258107
Sample ITR-1 (untreated )	miR-23a-5p	FAM	NFQ-MGB	34.0402	33.7445	0.258107
Sample ITR-1 (untreated )	miR-23a-5p	FAM	NFQ-MGB	33.629	33.7445	0.258107
