# Supplementary material for: TCTP regulates genotoxic stress and tumorigenicity via intercellular vesicular signaling
Source: EMBO Rep. 2024 Mar 28;25(4):20. doi: 10.1038/s44319-024-00108-7 (PMC11014985; doi:10.1038/s44319-024-00108-7)
Supplement: Supplementary file 6 — Dataset EV5 [file 44319_2024_108_MOESM6_ESM.xlsx]

## Sheet: Legend
Dataset EV5
In Figure 5A-C and Dataset EV1, a series of microRNAs were pulled down by a CLIP with anti-TCTP. We analyzed in miRTarBase (an experimentally validated microRNA-target interactions database) the microRNAs that bind DDX3. Out of the 128 microRNAs binding to DDX3, 43 of them were found in our anti-TCTP CLIP (Dataset EV1). These 43 microRNAs are highlighted in yellow.

## Sheet: Data
ID	Species(miRNA)	Species(Target)	miRNA	Target	Reporter assay	Western blot	qPCR	Microarray	NGS	pSILAC	Other	CLIP-Seq	Sum	Number of paper
MIRT567806	hsa	hsa	hsa-let-7c-3p	DDX3X	0	0	0	0	1	0	0	1	2	2
MIRT478236	hsa	hsa	hsa-miR-106a-3p	DDX3X	0	0	0	0	1	0	0	1	2	4
MIRT478245	hsa	hsa	hsa-miR-1185-5p	DDX3X	0	0	0	0	1	0	0	1	2	4
MIRT478239	hsa	hsa	hsa-miR-1224-5p	DDX3X	0	0	0	0	1	0	0	1	2	4
MIRT478242	hsa	hsa	hsa-miR-1227-3p	DDX3X	0	0	0	0	1	0	0	1	2	4
MIRT022863	hsa	hsa	hsa-miR-124-3p	DDX3X	0	0	0	1	0	0	1	0	2	1
MIRT478252	hsa	hsa	hsa-miR-1257	DDX3X	0	0	0	0	1	0	0	1	2	2
MIRT572158	hsa	hsa	hsa-miR-1277-5p	DDX3X	0	0	0	0	1	0	0	1	2	2
MIRT507592	hsa	hsa	hsa-miR-129-5p	DDX3X	0	0	0	0	1	0	0	1	2	4
MIRT541351	hsa	hsa	hsa-miR-1297	DDX3X	0	0	0	0	1	0	0	1	2	2
MIRT478235	hsa	hsa	hsa-miR-1304-5p	DDX3X	0	0	0	0	1	0	0	1	2	4
MIRT038287	hsa	hsa	hsa-miR-130b-5p	DDX3X	0	0	0	0	1	0	0	0	1	1
MIRT538128	hsa	hsa	hsa-miR-1468-3p	DDX3X	0	0	0	0	1	0	0	1	2	6
MIRT513947	hsa	hsa	hsa-miR-146a-3p	DDX3X	0	0	0	0	1	0	0	1	2	8
MIRT502643	hsa	hsa	hsa-miR-15a-5p	DDX3X	0	0	0	0	1	0	0	1	2	8
MIRT502648	hsa	hsa	hsa-miR-15b-5p	DDX3X	0	0	0	0	1	0	0	1	2	8
MIRT031843	hsa	hsa	hsa-miR-16-5p	DDX3X	0	0	0	0	1	0	1	1	3	9
MIRT025200	hsa	hsa	hsa-miR-181a-5p	DDX3X	1	1	1	0	1	0	0	1	5	7
MIRT478250	hsa	hsa	hsa-miR-181b-5p	DDX3X	0	0	0	0	1	0	0	1	2	4
MIRT478249	hsa	hsa	hsa-miR-181c-5p	DDX3X	0	0	0	0	1	0	0	1	2	4
MIRT478248	hsa	hsa	hsa-miR-181d-5p	DDX3X	0	0	0	0	1	0	0	1	2	4
MIRT558429	hsa	hsa	hsa-miR-190a-3p	DDX3X	0	0	0	0	1	0	0	1	2	4
MIRT004132	hsa	hsa	hsa-miR-192-5p	DDX3X	0	0	0	1	0	0	1	0	2	2
MIRT502647	hsa	hsa	hsa-miR-195-5p	DDX3X	0	0	0	0	1	0	0	1	2	8
MIRT541359	hsa	hsa	hsa-miR-199a-5p	DDX3X	0	0	0	0	1	0	0	1	2	2
MIRT541358	hsa	hsa	hsa-miR-199b-5p	DDX3X	0	0	0	0	1	0	0	1	2	2
MIRT513950	hsa	hsa	hsa-miR-19a-3p	DDX3X	0	0	0	0	1	0	0	1	2	6
MIRT513949	hsa	hsa	hsa-miR-19b-3p	DDX3X	0	0	0	0	1	0	0	1	2	6
MIRT558434	hsa	hsa	hsa-miR-202-5p	DDX3X	0	0	0	0	1	0	0	1	2	2
MIRT024813	hsa	hsa	hsa-miR-215-5p	DDX3X	0	0	0	1	0	0	0	0	1	1
MIRT030902	hsa	hsa	hsa-miR-21-5p	DDX3X	0	0	0	1	0	0	0	0	1	1
MIRT572155	hsa	hsa	hsa-miR-216b-3p	DDX3X	0	0	0	0	1	0	0	1	2	2
MIRT507587	hsa	hsa	hsa-miR-25-3p	DDX3X	0	0	0	0	1	0	0	1	2	4
MIRT541350	hsa	hsa	hsa-miR-26a-5p	DDX3X	0	0	0	0	1	0	0	1	2	2
MIRT029833	hsa	hsa	hsa-miR-26b-5p	DDX3X	0	0	0	0	1	0	0	1	2	3
MIRT513946	hsa	hsa	hsa-miR-301a-5p	DDX3X	0	0	0	0	1	0	0	1	2	8
MIRT513945	hsa	hsa	hsa-miR-301b-5p	DDX3X	0	0	0	0	1	0	0	1	2	8
MIRT538127	hsa	hsa	hsa-miR-3115	DDX3X	0	0	0	0	1	0	0	1	2	6
MIRT567807	hsa	hsa	hsa-miR-3163	DDX3X	0	0	0	0	1	0	0	1	2	2
MIRT513938	hsa	hsa	hsa-miR-3191-5p	DDX3X	0	0	0	0	1	0	0	1	2	8
MIRT507588	hsa	hsa	hsa-miR-32-5p	DDX3X	0	0	0	0	1	0	0	1	2	4
MIRT558433	hsa	hsa	hsa-miR-337-3p	DDX3X	0	0	0	0	1	0	0	1	2	2
MIRT572159	hsa	hsa	hsa-miR-342-3p	DDX3X	0	0	0	0	1	0	0	1	2	2
MIRT478243	hsa	hsa	hsa-miR-3605-5p	DDX3X	0	0	0	0	1	0	0	1	2	4
MIRT558432	hsa	hsa	hsa-miR-3617-5p	DDX3X	0	0	0	0	1	0	0	1	2	4
MIRT507589	hsa	hsa	hsa-miR-363-3p	DDX3X	0	0	0	0	1	0	0	1	2	4
MIRT507591	hsa	hsa	hsa-miR-367-3p	DDX3X	0	0	0	0	1	0	0	1	2	4
MIRT478244	hsa	hsa	hsa-miR-3679-5p	DDX3X	0	0	0	0	1	0	0	1	2	4
MIRT478240	hsa	hsa	hsa-miR-3915	DDX3X	0	0	0	0	1	0	0	1	2	4
MIRT513943	hsa	hsa	hsa-miR-3921	DDX3X	0	0	0	0	1	0	0	1	2	8
MIRT572157	hsa	hsa	hsa-miR-410-3p	DDX3X	0	0	0	0	1	0	0	1	2	2
MIRT016125	hsa	hsa	hsa-miR-421	DDX3X	0	0	0	0	1	0	0	1	2	3
MIRT502646	hsa	hsa	hsa-miR-424-5p	DDX3X	0	0	0	0	1	0	0	1	2	8
MIRT478251	hsa	hsa	hsa-miR-4262	DDX3X	0	0	0	0	1	0	0	1	2	4
MIRT541355	hsa	hsa	hsa-miR-4272	DDX3X	0	0	0	0	1	0	0	1	2	2
MIRT548588	hsa	hsa	hsa-miR-4282	DDX3X	0	0	0	0	1	0	0	1	2	4
MIRT478253	hsa	hsa	hsa-miR-4304	DDX3X	0	0	0	0	1	0	0	1	2	2
MIRT507584	hsa	hsa	hsa-miR-4325	DDX3X	0	0	0	0	1	0	0	1	2	4
MIRT541356	hsa	hsa	hsa-miR-433-5p	DDX3X	0	0	0	0	1	0	0	1	2	2
MIRT513942	hsa	hsa	hsa-miR-4427	DDX3X	0	0	0	0	1	0	0	1	2	8
MIRT507581	hsa	hsa	hsa-miR-4440	DDX3X	0	0	0	0	1	0	0	1	2	6
MIRT541349	hsa	hsa	hsa-miR-4465	DDX3X	0	0	0	0	1	0	0	1	2	2
MIRT507586	hsa	hsa	hsa-miR-4496	DDX3X	0	0	0	0	1	0	0	1	2	4
MIRT558430	hsa	hsa	hsa-miR-4512	DDX3X	0	0	0	0	1	0	0	1	2	2
MIRT502627	hsa	hsa	hsa-miR-4524a-5p	DDX3X	0	0	0	0	1	0	0	1	2	8
MIRT502626	hsa	hsa	hsa-miR-4524b-5p	DDX3X	0	0	0	0	1	0	0	1	2	8
MIRT478247	hsa	hsa	hsa-miR-455-5p	DDX3X	0	0	0	0	1	0	0	1	2	4
MIRT513944	hsa	hsa	hsa-miR-4653-5p	DDX3X	0	0	0	0	1	0	0	1	2	8
MIRT548586	hsa	hsa	hsa-miR-4659a-3p	DDX3X	0	0	0	0	1	0	0	1	2	4
MIRT548585	hsa	hsa	hsa-miR-4659b-3p	DDX3X	0	0	0	0	1	0	0	1	2	4
MIRT513940	hsa	hsa	hsa-miR-4680-3p	DDX3X	0	0	0	0	1	0	0	1	2	8
MIRT478238	hsa	hsa	hsa-miR-4689	DDX3X	0	0	0	0	1	0	0	1	2	4
MIRT478255	hsa	hsa	hsa-miR-4797-5p	DDX3X	0	0	0	0	1	0	0	1	2	2
MIRT502645	hsa	hsa	hsa-miR-497-5p	DDX3X	0	0	0	0	1	0	0	1	2	8
MIRT572154	hsa	hsa	hsa-miR-4999-3p	DDX3X	0	0	0	0	1	0	0	1	2	2
MIRT572156	hsa	hsa	hsa-miR-5011-5p	DDX3X	0	0	0	0	1	0	0	1	2	2
MIRT502642	hsa	hsa	hsa-miR-503-5p	DDX3X	0	0	0	0	1	0	0	1	2	8
MIRT541352	hsa	hsa	hsa-miR-505-3p	DDX3X	0	0	0	0	1	0	0	1	2	2
MIRT037942	hsa	hsa	hsa-miR-505-5p	DDX3X	0	0	0	0	1	0	0	0	1	1
MIRT513941	hsa	hsa	hsa-miR-5187-3p	DDX3X	0	0	0	0	1	0	0	1	2	8
MIRT541357	hsa	hsa	hsa-miR-543	DDX3X	0	0	0	0	1	0	0	1	2	2
MIRT502631	hsa	hsa	hsa-miR-545-3p	DDX3X	0	0	0	0	1	0	0	1	2	8
MIRT502641	hsa	hsa	hsa-miR-548a-3p	DDX3X	0	0	0	0	1	0	0	1	2	8
MIRT502640	hsa	hsa	hsa-miR-548ar-3p	DDX3X	0	0	0	0	1	0	0	1	2	8
MIRT538130	hsa	hsa	hsa-miR-548at-5p	DDX3X	0	0	0	0	1	0	0	1	2	4
MIRT502639	hsa	hsa	hsa-miR-548az-3p	DDX3X	0	0	0	0	1	0	0	1	2	8
MIRT502638	hsa	hsa	hsa-miR-548e-3p	DDX3X	0	0	0	0	1	0	0	1	2	8
MIRT502637	hsa	hsa	hsa-miR-548f-3p	DDX3X	0	0	0	0	1	0	0	1	2	8
MIRT502633	hsa	hsa	hsa-miR-548l	DDX3X	0	0	0	0	1	0	0	1	2	8
MIRT502635	hsa	hsa	hsa-miR-548n	DDX3X	0	0	0	0	1	0	0	1	2	8
MIRT502632	hsa	hsa	hsa-miR-548p	DDX3X	0	0	0	0	1	0	0	1	2	8
MIRT538129	hsa	hsa	hsa-miR-5571-5p	DDX3X	0	0	0	0	1	0	0	1	2	6
MIRT502636	hsa	hsa	hsa-miR-5582-3p	DDX3X	0	0	0	0	1	0	0	1	2	8
MIRT513939	hsa	hsa	hsa-miR-5585-5p	DDX3X	0	0	0	0	1	0	0	1	2	8
MIRT507582	hsa	hsa	hsa-miR-5680	DDX3X	0	0	0	0	1	0	0	1	2	6
MIRT478254	hsa	hsa	hsa-miR-596	DDX3X	0	0	0	0	1	0	0	1	2	2
MIRT567808	hsa	hsa	hsa-miR-624-3p	DDX3X	0	0	0	0	1	0	0	1	2	2
MIRT039582	hsa	hsa	hsa-miR-629-3p	DDX3X	0	0	0	0	1	0	0	0	1	1
MIRT558431	hsa	hsa	hsa-miR-641	DDX3X	0	0	0	0	1	0	0	1	2	4
MIRT502630	hsa	hsa	hsa-miR-646	DDX3X	0	0	0	0	1	0	0	1	2	8
MIRT548584	hsa	hsa	hsa-miR-6504-3p	DDX3X	0	0	0	0	1	0	0	1	2	2
MIRT502629	hsa	hsa	hsa-miR-6508-5p	DDX3X	0	0	0	0	1	0	0	1	2	8
MIRT541354	hsa	hsa	hsa-miR-6513-3p	DDX3X	0	0	0	0	1	0	0	1	2	2
MIRT507583	hsa	hsa	hsa-miR-651-5p	DDX3X	0	0	0	0	1	0	0	1	2	4
MIRT478241	hsa	hsa	hsa-miR-653-3p	DDX3X	0	0	0	0	1	0	0	1	2	4
MIRT478246	hsa	hsa	hsa-miR-6776-3p	DDX3X	0	0	0	0	1	0	0	1	2	4
MIRT502644	hsa	hsa	hsa-miR-6838-5p	DDX3X	0	0	0	0	1	0	0	1	2	8
MIRT478237	hsa	hsa	hsa-miR-6858-5p	DDX3X	0	0	0	0	1	0	0	1	2	4
MIRT548587	hsa	hsa	hsa-miR-6875-3p	DDX3X	0	0	0	0	1	0	0	1	2	4
MIRT541353	hsa	hsa	hsa-miR-7159-5p	DDX3X	0	0	0	0	1	0	0	1	2	2
MIRT507585	hsa	hsa	hsa-miR-7703	DDX3X	0	0	0	0	1	0	0	1	2	4
MIRT502634	hsa	hsa	hsa-miR-7844-5p	DDX3X	0	0	0	0	1	0	0	1	2	8
MIRT478256	hsa	hsa	hsa-miR-8066	DDX3X	0	0	0	0	1	0	0	1	2	2
MIRT502628	hsa	hsa	hsa-miR-8067	DDX3X	0	0	0	0	1	0	0	1	2	8
MIRT507590	hsa	hsa	hsa-miR-92a-3p	DDX3X	0	0	0	0	1	0	0	1	2	4
MIRT040544	hsa	hsa	hsa-miR-92b-3p	DDX3X	0	0	0	0	1	0	0	1	2	5
MIRT513948	hsa	hsa	hsa-miR-95-5p	DDX3X	0	0	0	0	1	0	0	1	2	8
MIRT048615	hsa	hsa	hsa-miR-99a-5p	DDX3X	0	0	0	0	1	0	0	0	1	1
MIRT593327	mmu	mmu	mmu-miR-125b-2-3p	Ddx3x	0	0	0	0	1	0	0	1	2	2
MIRT014448	mmu	mmu	mmu-miR-149-5p	Ddx3x	0	0	0	0	1	0	0	0	1	1
MIRT749949	mmu	mmu	mmu-miR-224	Ddx3x	0	0	0	0	0	0	0	1	1	1
MIRT593328	mmu	mmu	mmu-miR-224-5p	Ddx3x	0	0	0	0	1	0	0	0	1	1
MIRT749947	mmu	mmu	mmu-miR-3065	Ddx3x	0	0	0	0	0	0	0	1	1	1
MIRT593331	mmu	mmu	mmu-miR-3065-5p	Ddx3x	0	0	0	0	1	0	0	0	1	1
MIRT593329	mmu	mmu	mmu-miR-3473d	Ddx3x	0	0	0	0	1	0	0	1	2	2
MIRT749948	mmu	mmu	mmu-miR-674	Ddx3x	0	0	0	0	0	0	0	1	1	1
MIRT593330	mmu	mmu	mmu-miR-674-5p	Ddx3x	0	0	0	0	1	0	0	0	1	1
