# Supplementary material for: TCTP regulates genotoxic stress and tumorigenicity via intercellular vesicular signaling
Source: EMBO Rep. 2024 Mar 28;25(4):20. doi: 10.1038/s44319-024-00108-7 (PMC11014985; doi:10.1038/s44319-024-00108-7)
Supplement: Supplementary file 7 — Source data Fig. 1 [file 44319_2024_108_MOESM7_ESM.zip]

Archive with 30 entries (27 files):
- Source Data Figure 1/
- Source Data Figure 1/Source Data Fig 1I Right.pdf
- __MACOSX/
- __MACOSX/Source Data Figure 1/
- __MACOSX/Source Data Figure 1/._Source Data Fig 1I Right.pdf
- Source Data Figure 1/Source Data Fig 1I Left.pdf
- __MACOSX/Source Data Figure 1/._Source Data Fig 1I Left.pdf
- Source Data Figure 1/.DS_Store
- __MACOSX/Source Data Figure 1/._.DS_Store
- Source Data Figure 1/Source Data Fig 1K .xlsx
- __MACOSX/Source Data Figure 1/._Source Data Fig 1K .xlsx
- Source Data Figure 1/Source Data Fig 1E Left.pdf
- __MACOSX/Source Data Figure 1/._Source Data Fig 1E Left.pdf
- Source Data Figure 1/Source Data fig 1E Right.pdf
- __MACOSX/Source Data Figure 1/._Source Data fig 1E Right.pdf
- Source Data Figure 1/Source Data Fig 1H .xlsx
- __MACOSX/Source Data Figure 1/._Source Data Fig 1H .xlsx
- Source Data Figure 1/Source Data Fig 1J .xlsx
- __MACOSX/Source Data Figure 1/._Source Data Fig 1J .xlsx
- Source Data Figure 1/Source Data Fig 1F .xlsx
- __MACOSX/Source Data Figure 1/._Source Data Fig 1F .xlsx
- Source Data Figure 1/Source Data Fig 1G .xlsx
- __MACOSX/Source Data Figure 1/._Source Data Fig 1G .xlsx
- Source Data Figure 1/Source Data Fig 1D.pdf
- __MACOSX/Source Data Figure 1/._Source Data Fig 1D.pdf
- Source Data Figure 1/Source Data Fig 1C.pdf
- __MACOSX/Source Data Figure 1/._Source Data Fig 1C.pdf
- Source Data Figure 1/Source Data Fig 1B.pdf
- __MACOSX/Source Data Figure 1/._Source Data Fig 1B.pdf
- __MACOSX/._Source Data Figure 1
