# Supplementary material for: TCTP regulates genotoxic stress and tumorigenicity via intercellular vesicular signaling
Source: EMBO Rep. 2024 Mar 28;25(4):20. doi: 10.1038/s44319-024-00108-7 (PMC11014985; doi:10.1038/s44319-024-00108-7)
Supplement: Supplementary file 7 — Source data Fig. 1 [file 44319_2024_108_MOESM7_ESM.zip › Source Data Figure 1/Source Data Fig 1K .xlsx]

## Sheet: Feuil1
Fig 1K	Caspase 3/7 of reporter cells incubated with sEVs derived from wild type thymocytes		Caspase 3/7 of reporter cells incubated with sEVs derived from Tctp–f/– thymocytes
n
1	2367		697
2	2423		522
3	2538		124
4	3244		387
5	1958		432
6	1935		117
7	3600		68
8	3451		266
Mean	2689.5		326.625
Std. Deviation	656.691		222.216
Std. Error of Mean	232.176		78.5652
