# Supplementary material for: TCTP regulates genotoxic stress and tumorigenicity via intercellular vesicular signaling
Source: EMBO Rep. 2024 Mar 28;25(4):20. doi: 10.1038/s44319-024-00108-7 (PMC11014985; doi:10.1038/s44319-024-00108-7)
Supplement: Supplementary file 7 — Source data Fig. 1 [file 44319_2024_108_MOESM7_ESM.zip › Source Data Figure 1/Source Data Fig 1H .xlsx]

## Sheet: Feuil1
Fig 1H	wild type		Tctp–f/–
	% RNA content / 107 sEVs		% RNA content / 107 sEVs
n
1	100		1
2	100		6
3	100		4
4	100		37
5	100		8
6	100		6
7	100		50
8	100		2
Mean	100		14.25
Std. Deviation	0		18.5222
Std. Error of Mean	0		6.54858
