# Supplementary material for: TCTP regulates genotoxic stress and tumorigenicity via intercellular vesicular signaling
Source: EMBO Rep. 2024 Mar 28;25(4):20. doi: 10.1038/s44319-024-00108-7 (PMC11014985; doi:10.1038/s44319-024-00108-7)
Supplement: Supplementary file 7 — Source data Fig. 1 [file 44319_2024_108_MOESM7_ESM.zip › Source Data Figure 1/Source Data Fig 1J .xlsx]

## Sheet: Feuil1
Fig 1J	Uptake of FITC labelled sEVs derived from wild type thymocyes (%)		Uptake of FITC labelled sEVs derived from Tctp–f/– thymocyes (%)
n
1	67.4		70.8
2	49.2		42.7
3	59.3		21.4
4	57.3		58.5
5	63.5		17.4
6	34.5		65.2
7	30.4		24.9
8	37.5		15.6
Mean	49.8875		39.5625
Std. Deviation	14.1724		22.7149
Std. Error of Mean	5.01068		8.03094
