# Supplementary material for: TCTP regulates genotoxic stress and tumorigenicity via intercellular vesicular signaling
Source: EMBO Rep. 2024 Mar 28;25(4):20. doi: 10.1038/s44319-024-00108-7 (PMC11014985; doi:10.1038/s44319-024-00108-7)
Supplement: Supplementary file 7 — Source data Fig. 1 [file 44319_2024_108_MOESM7_ESM.zip › Source Data Figure 1/Source Data Fig 1F .xlsx]

## Sheet: Feuil1
Fig 1F	wild type sEVs 107/30x106 cells		Tctp–f/– sEVs 107/30x106 cells
n
1	94.2		4.1
2	93.5		24.7
3	76.8		9.3
4	78.9		25.8
5	80.7		11.9
6	56.6		30.7
7	43.4		24.2
8	52.4		25.6
Mean	72.0625		19.5375
Std. Deviation	19.0514		9.63934
Std. Error of Mean	6.73567		3.40802
