# Supplementary material for: TCTP regulates genotoxic stress and tumorigenicity via intercellular vesicular signaling
Source: EMBO Rep. 2024 Mar 28;25(4):20. doi: 10.1038/s44319-024-00108-7 (PMC11014985; doi:10.1038/s44319-024-00108-7)
Supplement: Supplementary file 7 — Source data Fig. 1 [file 44319_2024_108_MOESM7_ESM.zip › Source Data Figure 1/Source Data Fig 1G .xlsx]

## Sheet: Feuil1
Fig 1G	wild type		Tctp–f/–
	% Protein content / 107 sEVs		% Protein content / 107 sEVs
n
1	100		26
2	100		55
3	100		36
4	100		87
5	100		11
6	100		79
7	100		98
8	100		55
Mean	100		55.875
Std. Deviation	0		30.6615
Std. Error of Mean	0		10.8405
