# Supplementary material for: TCTP regulates genotoxic stress and tumorigenicity via intercellular vesicular signaling
Source: EMBO Rep. 2024 Mar 28;25(4):20. doi: 10.1038/s44319-024-00108-7 (PMC11014985; doi:10.1038/s44319-024-00108-7)
Supplement: Supplementary file 8 — Source data Fig. 2 [file 44319_2024_108_MOESM8_ESM.zip]

Archive with 26 entries (23 files):
- Source Data Figure 2/
- Source Data Figure 2/Source Data Fig 2B.pdf
- __MACOSX/
- __MACOSX/Source Data Figure 2/
- __MACOSX/Source Data Figure 2/._Source Data Fig 2B.pdf
- Source Data Figure 2/Source Data Fig 2A.pdf
- __MACOSX/Source Data Figure 2/._Source Data Fig 2A.pdf
- Source Data Figure 2/.DS_Store
- __MACOSX/Source Data Figure 2/._.DS_Store
- Source Data Figure 2/Source Data Fig 2F .xlsx
- __MACOSX/Source Data Figure 2/._Source Data Fig 2F .xlsx
- Source Data Figure 2/Source Data fig 2D .xlsx
- __MACOSX/Source Data Figure 2/._Source Data fig 2D .xlsx
- Source Data Figure 2/Source Data Fig 2G.pdf
- __MACOSX/Source Data Figure 2/._Source Data Fig 2G.pdf
- Source Data Figure 2/Source Data fig 2E .xlsx
- __MACOSX/Source Data Figure 2/._Source Data fig 2E .xlsx
- Source Data Figure 2/Source Data Fig 2C Right.pdf
- __MACOSX/Source Data Figure 2/._Source Data Fig 2C Right.pdf
- Source Data Figure 2/Source Data Fig 2I .xlsx
- __MACOSX/Source Data Figure 2/._Source Data Fig 2I .xlsx
- Source Data Figure 2/Source Data Fig 2H .xlsx
- __MACOSX/Source Data Figure 2/._Source Data Fig 2H .xlsx
- Source Data Figure 2/Source Data Fig 2C Left.pdf
- __MACOSX/Source Data Figure 2/._Source Data Fig 2C Left.pdf
- __MACOSX/._Source Data Figure 2
