# Supplementary material for: TCTP regulates genotoxic stress and tumorigenicity via intercellular vesicular signaling
Source: EMBO Rep. 2024 Mar 28;25(4):20. doi: 10.1038/s44319-024-00108-7 (PMC11014985; doi:10.1038/s44319-024-00108-7)
Supplement: Supplementary file 8 — Source data Fig. 2 [file 44319_2024_108_MOESM8_ESM.zip › Source Data Figure 2/Source Data Fig 2F .xlsx]

## Sheet: Feuil1
Fig 2F	MCF7	MCF7	T47D	T47D	SKBR3	SKBR3	MDA-MB231	MDA-MB231
	control	with sh 7239	control	with sh 7239	control	with sh 7239	control	with sh 7239
	% RNA content / 107 sEVs
n
1	100	75	100	63	100	13	100	59
2	100	6	100	7	100	24	100	48
3	100	56	100	12	100	3	100	6
4	100	8	100	31	100	39	100	3
5	100	42	100	67	100	14	100	22
6	100	13	100	26	100	1	100	2
7	100	22	100	5	100	6	100	11
8	100	89	100	6	100	2	100	3
9	100	24	100	11	100	8	100	5
Mean	100	37.2222	100	25.3333	100	12.2222	100	17.6667
Std. Deviation	0	30.2191	0	24.2229	0	12.4074	0	21.4009
Std. Error of Mean	0	10.073	0	8.07431	0	4.13581	0	7.13364
