# Supplementary material for: TCTP regulates genotoxic stress and tumorigenicity via intercellular vesicular signaling
Source: EMBO Rep. 2024 Mar 28;25(4):20. doi: 10.1038/s44319-024-00108-7 (PMC11014985; doi:10.1038/s44319-024-00108-7)
Supplement: Supplementary file 8 — Source data Fig. 2 [file 44319_2024_108_MOESM8_ESM.zip › Source Data Figure 2/Source Data fig 2D .xlsx]

## Sheet: Feuil1
Fig 2D	MCF7	MCF7	T47D	T47D	SKBR3	SKBR3	MDA-MB231	MDA-MB231
	control	with sh 7239	control	with sh 7239	control	with sh 7239	control	with sh 7239
	sEVs 107 / 106 cells
n
1	252	30	167	57	98	44	299	22
2	145	68	155	44	184	36	87	51
3	238	70	158	22	212	7	235	135
4	233	32	269	134	239	35	138	23
5	198	24	202	57	179	4	98	46
6	179	28	168	15	123	8	232	52
7	136	41	177	36	70	7	132	17
8	270	112	189	85	220	53	246	9
9	187	117	129	152	171	96	231	4
Mean	204.222	58	179.333	66.8889	166.222	32.2222	188.667	39.8889
Std. Deviation	47.0526	36.1352	39.5506	48.0324	57.6276	30.2398	75.5083	39.8825
Std. Error of Mean	15.6842	12.0451	13.1835	16.0108	19.2092	10.0799	25.1694	13.2942
