# Supplementary material for: TCTP regulates genotoxic stress and tumorigenicity via intercellular vesicular signaling
Source: EMBO Rep. 2024 Mar 28;25(4):20. doi: 10.1038/s44319-024-00108-7 (PMC11014985; doi:10.1038/s44319-024-00108-7)
Supplement: Supplementary file 8 — Source data Fig. 2 [file 44319_2024_108_MOESM8_ESM.zip › Source Data Figure 2/Source Data fig 2E .xlsx]

## Sheet: Feuil1
Fig 2E	MCF7	MCF7	T47D	T47D	SKBR3	SKBR3	MDA-MB231	MDA-MB231
	control	with sh 7239	control	with sh 7239	control	with sh 7239	control	with sh 7239
	% Protein content / 107 sEVs
n
1	100	6	100	75	100	47	100	44
2	100	7	100	51	100	38	100	79
3	100	5	100	71	100	5	100	56
4	100	54	100	66	100	3	100	5
5	100	6	100	26	100	61	100	7
6	100	4	100	12	100	40	100	46
7	100	13	100	82	100	6	100	8
8	100	12	100	65	100	38	100	49
9	100	91	100	56	100	14	100	9
Mean	100	22	100	56	100	28	100	33.6667
Std. Deviation	0	30.2407	0	23.1948	0	21.2955	0	27.037
Std. Error of Mean	0	10.0802	0	7.73161	0	7.09851	0	9.01234
