# Supplementary material for: TCTP regulates genotoxic stress and tumorigenicity via intercellular vesicular signaling
Source: EMBO Rep. 2024 Mar 28;25(4):20. doi: 10.1038/s44319-024-00108-7 (PMC11014985; doi:10.1038/s44319-024-00108-7)
Supplement: Supplementary file 8 — Source data Fig. 2 [file 44319_2024_108_MOESM8_ESM.zip › Source Data Figure 2/Source Data Fig 2I .xlsx]

## Sheet: Feuil1
Fig 2I	MCF7			T47D			SKBR3			MDA-MB231
	control	with sh 7239	with sh 7239 and sEVs from control	control	with sh 7239	with sh 7239 and sEVs from control	control	with sh 7239	with sh 7239 and sEVs from control	control	with sh 7239	with sh 7239 and sEVs from control
n	Relative growth (ATP production)
1	100	27	69	100	29	77	100	26	66	100	64	98
2	100	16	25	100	22	65	100	31	58	100	51	97
3	100	41	58	100	36	44	100	22	36	100	49	98
4	100	44	66	100	17	35	100	37	75	100	20	99
5	100	50	58	100	18	38	100	28	43	100	38	46
6	100	49	69	100	29	42	100	31	37	100	53	43
7	100	59	89	100	24	65	100	25	51	100	55	99
8	100	48	91	100	31	51	100	29	44	100	62	100
Mean	100	41.75	65.625	100	25.75	52.125	100	28.625	51.25	100	49	85
Std. Deviation	0	13.8538	20.6324	0	6.62786	15.1793	0	4.56501	47.6667	0	46.1667	80.8333
Std. Error of Mean	0	4.89807	7.29466	0	2.3433	5.36669	0	1.61397	4.97045	0	5.02138	8.84792
