# Supplementary material for: TCTP regulates genotoxic stress and tumorigenicity via intercellular vesicular signaling
Source: EMBO Rep. 2024 Mar 28;25(4):20. doi: 10.1038/s44319-024-00108-7 (PMC11014985; doi:10.1038/s44319-024-00108-7)
Supplement: Supplementary file 8 — Source data Fig. 2 [file 44319_2024_108_MOESM8_ESM.zip › Source Data Figure 2/Source Data Fig 2H .xlsx]

## Sheet: Feuil1
Fig 2H	MCF7		T47D		SKBR3		MDA-MB231
	% positive cells labeled with FITC labeled sEVs
n
1	91		87		91		100
2	72		98		97		97
3	77		72		71		89
Mean	80		85.6667		86.3333		95.3333
Std. Deviation	9.84886		13.0512		13.6137		5.68624
Std. Error of Mean	5.68624		7.5351		7.85988		3.28295
