# Supplementary material for: TCTP regulates genotoxic stress and tumorigenicity via intercellular vesicular signaling
Source: EMBO Rep. 2024 Mar 28;25(4):20. doi: 10.1038/s44319-024-00108-7 (PMC11014985; doi:10.1038/s44319-024-00108-7)
Supplement: Supplementary file 9 — Source data Fig. 3 [file 44319_2024_108_MOESM9_ESM.zip]

Archive with 24 entries (21 files):
- Source Data Figure 3 /
- Source Data Figure 3 /Source Data Fig 3H .TIF
- __MACOSX/
- __MACOSX/Source Data Figure 3 /
- __MACOSX/Source Data Figure 3 /._Source Data Fig 3H .TIF
- Source Data Figure 3 /Source Data Fig 3A.pdf
- __MACOSX/Source Data Figure 3 /._Source Data Fig 3A.pdf
- Source Data Figure 3 /.DS_Store
- __MACOSX/Source Data Figure 3 /._.DS_Store
- Source Data Figure 3 /Source Data Fig 3I .TIF
- __MACOSX/Source Data Figure 3 /._Source Data Fig 3I .TIF
- Source Data Figure 3 /Source Data Fig 3C.pdf
- __MACOSX/Source Data Figure 3 /._Source Data Fig 3C.pdf
- Source Data Figure 3 /Source Data Fig 3B .xlsx
- __MACOSX/Source Data Figure 3 /._Source Data Fig 3B .xlsx
- Source Data Figure 3 /Source Data Fig 3D .xlsx
- __MACOSX/Source Data Figure 3 /._Source Data Fig 3D .xlsx
- Source Data Figure 3 /Source Data Fig 3F .xlsx
- __MACOSX/Source Data Figure 3 /._Source Data Fig 3F .xlsx
- Source Data Figure 3 /Source Data Fig 3G .TIF
- __MACOSX/Source Data Figure 3 /._Source Data Fig 3G .TIF
- Source Data Figure 3 /Source Data Fig 3E .xlsx
- __MACOSX/Source Data Figure 3 /._Source Data Fig 3E .xlsx
- __MACOSX/._Source Data Figure 3 
