# Supplementary material for: TCTP regulates genotoxic stress and tumorigenicity via intercellular vesicular signaling
Source: EMBO Rep. 2024 Mar 28;25(4):20. doi: 10.1038/s44319-024-00108-7 (PMC11014985; doi:10.1038/s44319-024-00108-7)
Supplement: Supplementary file 9 — Source data Fig. 3 [file 44319_2024_108_MOESM9_ESM.zip › Source Data Figure 3 /Source Data Fig 3B .xlsx]

## Sheet: Feuil1
Fig 3B	Weeks	Trp53–/–	Trp53–/– :Tctp–/f–	Tctp–/f–
	6	1			1= death
	7	1			0= alife
	13	1
	14	1
	14	1
	17	1
	19	1
	22	1
	26	1
	27	1
	28	1
	20		1
	21		1
	23		1
	26		1
	27		1
	28		1
	29		1
	35		1
	44		1
	45		0
	73		0
	78			0
	80			0
	80			0
	80			0
	80			0
	80			0
	80			0
	80			0
	80			0
	80			0
	80			0
