# Supplementary material for: TCTP regulates genotoxic stress and tumorigenicity via intercellular vesicular signaling
Source: EMBO Rep. 2024 Mar 28;25(4):20. doi: 10.1038/s44319-024-00108-7 (PMC11014985; doi:10.1038/s44319-024-00108-7)
Supplement: Supplementary file 9 — Source data Fig. 3 [file 44319_2024_108_MOESM9_ESM.zip › Source Data Figure 3 /Source Data Fig 3D .xlsx]

## Sheet: Feuil1
Fig 3D
Week	Tumor volume (mm3)
14	2630
16	1590
