# Supplementary material for: TCTP regulates genotoxic stress and tumorigenicity via intercellular vesicular signaling
Source: EMBO Rep. 2024 Mar 28;25(4):20. doi: 10.1038/s44319-024-00108-7 (PMC11014985; doi:10.1038/s44319-024-00108-7)
Supplement: Supplementary file 9 — Source data Fig. 3 [file 44319_2024_108_MOESM9_ESM.zip › Source Data Figure 3 /Source Data Fig 3F .xlsx]

## Sheet: Feuil1
Fig 3F
		Trp53–/–		Trp53–/–;Tctp–/f–
Lymphoma		75		25
Sarcoma		20		80
