# Supplementary material for: TCTP regulates genotoxic stress and tumorigenicity via intercellular vesicular signaling
Source: EMBO Rep. 2024 Mar 28;25(4):20. doi: 10.1038/s44319-024-00108-7 (PMC11014985; doi:10.1038/s44319-024-00108-7)
Supplement: Supplementary file 10 — Source data Fig. 4 [file 44319_2024_108_MOESM10_ESM.zip]

Archive with 30 entries (27 files):
- Source Data Figure 4 /
- Source Data Figure 4 /.DS_Store
- __MACOSX/
- __MACOSX/Source Data Figure 4 /
- __MACOSX/Source Data Figure 4 /._.DS_Store
- Source Data Figure 4 /Source Data Fig 4E .xlsx
- __MACOSX/Source Data Figure 4 /._Source Data Fig 4E .xlsx
- Source Data Figure 4 /Source Data Fig 4C Right.pdf
- __MACOSX/Source Data Figure 4 /._Source Data Fig 4C Right.pdf
- Source Data Figure 4 /Source Data Fig 4A.pdf
- __MACOSX/Source Data Figure 4 /._Source Data Fig 4A.pdf
- Source Data Figure 4 /Source Data Fig 4B.pdf
- __MACOSX/Source Data Figure 4 /._Source Data Fig 4B.pdf
- Source Data Figure 4 /Source Data Fig 4G.pdf
- __MACOSX/Source Data Figure 4 /._Source Data Fig 4G.pdf
- Source Data Figure 4 /Source Data Fig 4D .xlsx
- __MACOSX/Source Data Figure 4 /._Source Data Fig 4D .xlsx
- Source Data Figure 4 /Source Data Fig 4F .xlsx
- __MACOSX/Source Data Figure 4 /._Source Data Fig 4F .xlsx
- Source Data Figure 4 /Source Data Fig 4J .xlsx
- __MACOSX/Source Data Figure 4 /._Source Data Fig 4J .xlsx
- Source Data Figure 4 /Source Data Fig 4H .xlsx
- __MACOSX/Source Data Figure 4 /._Source Data Fig 4H .xlsx
- Source Data Figure 4 /Source Data Fig 4I .xlsx
- __MACOSX/Source Data Figure 4 /._Source Data Fig 4I .xlsx
- Source Data Figure 4 /Source Data Fig 4C Inlay.pdf
- __MACOSX/Source Data Figure 4 /._Source Data Fig 4C Inlay.pdf
- Source Data Figure 4 /Source Data Fig 4C Left.pdf
- __MACOSX/Source Data Figure 4 /._Source Data Fig 4C Left.pdf
- __MACOSX/._Source Data Figure 4 
