# Supplementary material for: TCTP regulates genotoxic stress and tumorigenicity via intercellular vesicular signaling
Source: EMBO Rep. 2024 Mar 28;25(4):20. doi: 10.1038/s44319-024-00108-7 (PMC11014985; doi:10.1038/s44319-024-00108-7)
Supplement: Supplementary file 10 — Source data Fig. 4 [file 44319_2024_108_MOESM10_ESM.zip › Source Data Figure 4 /Source Data Fig 4E .xlsx]

## Sheet: Feuil1
Fig 4E	ITR-1		ITR-1+4-OHT
	% Protein content / 107 sEVs		% Protein content / 107 sEVs
n
1	100		14
2	100		32
3	100		16
4	100		24
5	100		48
6	100		62
7	100		12
8	100		33
9	100		21
Mean	100		29.1111
Std. Deviation	0		16.7589
Std. Error of Mean	0		5.5863
