# Supplementary material for: TCTP regulates genotoxic stress and tumorigenicity via intercellular vesicular signaling
Source: EMBO Rep. 2024 Mar 28;25(4):20. doi: 10.1038/s44319-024-00108-7 (PMC11014985; doi:10.1038/s44319-024-00108-7)
Supplement: Supplementary file 10 — Source data Fig. 4 [file 44319_2024_108_MOESM10_ESM.zip › Source Data Figure 4 /Source Data Fig 4D .xlsx]

## Sheet: Feuil1
Fig 4D	ITR-1		ITR-1+4-OHT
	sEVs 107 / 30 106 cells		sEVs 107 / 30 106 cells
n
1	16		2
2	33		1
3	15		17
4	17		1
5	12		1
6	14		3
7	15		0
8	12		1
9	16		2
Mean	16.6667		3.11111
Std. Deviation	6.36396		5.27836
Std. Error of Mean	2.12132		1.75945
