# Supplementary material for: TCTP regulates genotoxic stress and tumorigenicity via intercellular vesicular signaling
Source: EMBO Rep. 2024 Mar 28;25(4):20. doi: 10.1038/s44319-024-00108-7 (PMC11014985; doi:10.1038/s44319-024-00108-7)
Supplement: Supplementary file 10 — Source data Fig. 4 [file 44319_2024_108_MOESM10_ESM.zip › Source Data Figure 4 /Source Data Fig 4F .xlsx]

## Sheet: Feuil1
Fig 4F	ITR-1		ITR-1+4-OHT
	% RNA content / 107 sEVs		% RNA content / 107 sEVs
n
1	100		24
2	100		19
3	100		21
4	100		35
5	100		15
6	100		17
7	100		29
8	100		26
9	100		12
Mean	100		22
Std. Deviation	0		7.26292
Std. Error of Mean	0		2.42097
