# Supplementary material for: TCTP regulates genotoxic stress and tumorigenicity via intercellular vesicular signaling
Source: EMBO Rep. 2024 Mar 28;25(4):20. doi: 10.1038/s44319-024-00108-7 (PMC11014985; doi:10.1038/s44319-024-00108-7)
Supplement: Supplementary file 10 — Source data Fig. 4 [file 44319_2024_108_MOESM10_ESM.zip › Source Data Figure 4 /Source Data Fig 4J .xlsx]

## Sheet: Feuil1
Fig 4J		ITR-1		ITR-1 + 4-OHT		ITR-1 + 4-OHT + sEVs from parental ITR-1
		mean tumor weight (mg)
n
	1	1956		269		1435
	2	2177		243		1495
	3	2002		673		1289
	4	1944		223		2079
	5	1860		301		1648
	6	1643		533		1723
	7	1898		267		1723
	Mean	1925.71		358.429		1627.43
	Std. Deviation	160.846		173.565		255.509
	Std. Error of Mean	60.7942		65.6016		96.5732
