# Supplementary material for: TCTP regulates genotoxic stress and tumorigenicity via intercellular vesicular signaling
Source: EMBO Rep. 2024 Mar 28;25(4):20. doi: 10.1038/s44319-024-00108-7 (PMC11014985; doi:10.1038/s44319-024-00108-7)
Supplement: Supplementary file 10 — Source data Fig. 4 [file 44319_2024_108_MOESM10_ESM.zip › Source Data Figure 4 /Source Data Fig 4H .xlsx]

## Sheet: Feuil1
FIG 4H
	FITC labelled sEV uptake by 4-OHT treated cells (%)
n
1	100
2	100
3	86
4	100
5	100
Mean	97.2
Std. Deviation	6.26099
Std. Error of Mean	2.087
