# Supplementary material for: TCTP regulates genotoxic stress and tumorigenicity via intercellular vesicular signaling
Source: EMBO Rep. 2024 Mar 28;25(4):20. doi: 10.1038/s44319-024-00108-7 (PMC11014985; doi:10.1038/s44319-024-00108-7)
Supplement: Supplementary file 10 — Source data Fig. 4 [file 44319_2024_108_MOESM10_ESM.zip › Source Data Figure 4 /Source Data Fig 4I .xlsx]

## Sheet: Feuil1
Fig 4I
		ITR-1		ITR-1 + 4-OHT		ITR-1 + 4-OHT + sEVs from parental ITR-1
		Mean n=8	Std. Error of Mean	Mean n=8	Std. Error of Mean	Mean n=8	Std. Error of Mean
		Relative growth (ATP production)
Days
1		3	0.2	3	0.2	3	0.2
2		3.6	0.3	3.1	0.3	3.32	0.3
3		4.68	0.4	3.24	0.4	3.73	0.4
4		5.52	0.4	1.6	0.5	4.1	0.5
5		8.6	0.4	0.8	0.3	5.6	0.5
