# Supplementary material for: TCTP regulates genotoxic stress and tumorigenicity via intercellular vesicular signaling
Source: EMBO Rep. 2024 Mar 28;25(4):20. doi: 10.1038/s44319-024-00108-7 (PMC11014985; doi:10.1038/s44319-024-00108-7)
Supplement: Supplementary file 11 — Source data Fig. 5 [file 44319_2024_108_MOESM11_ESM.zip]

Archive with 32 entries (29 files):
- Source Data Figure 5/
- Source Data Figure 5/Source Data Fig 5H .xlsx
- __MACOSX/
- __MACOSX/Source Data Figure 5/
- __MACOSX/Source Data Figure 5/._Source Data Fig 5H .xlsx
- Source Data Figure 5/Source Data Fig 5J .xlsx
- __MACOSX/Source Data Figure 5/._Source Data Fig 5J .xlsx
- Source Data Figure 5/.DS_Store
- __MACOSX/Source Data Figure 5/._.DS_Store
- Source Data Figure 5/Source Data Fig 5K .xlsx
- __MACOSX/Source Data Figure 5/._Source Data Fig 5K .xlsx
- Source Data Figure 5/Source Data Fig 5E.pdf
- __MACOSX/Source Data Figure 5/._Source Data Fig 5E.pdf
- Source Data Figure 5/Source Data Fig 5G.pdf
- __MACOSX/Source Data Figure 5/._Source Data Fig 5G.pdf
- Source Data Figure 5/Source Data Fig 5M .xlsx
- __MACOSX/Source Data Figure 5/._Source Data Fig 5M .xlsx
- Source Data Figure 5/Source Data Fig 5A.pdf
- __MACOSX/Source Data Figure 5/._Source Data Fig 5A.pdf
- Source Data Figure 5/Source data Fig 5D  Excel .xls
- __MACOSX/Source Data Figure 5/._Source data Fig 5D  Excel .xls
- Source Data Figure 5/Source Data Fig 5L.pdf
- __MACOSX/Source Data Figure 5/._Source Data Fig 5L.pdf
- Source Data Figure 5/Source Data Fig 5C = Expanded View Table 4  .xls
- __MACOSX/Source Data Figure 5/._Source Data Fig 5C = Expanded View Table 4  .xls
- Source Data Figure 5/Source data Fig 5I Sertraline .xlsx
- __MACOSX/Source Data Figure 5/._Source data Fig 5I Sertraline .xlsx
- Source Data Figure 5/Source data Fig 5I Thioridazine .xlsx
- __MACOSX/Source Data Figure 5/._Source data Fig 5I Thioridazine .xlsx
- Source Data Figure 5/Source Data Fig 5F .xlsx
- __MACOSX/Source Data Figure 5/._Source Data Fig 5F .xlsx
- __MACOSX/._Source Data Figure 5
