# Supplementary material for: TCTP regulates genotoxic stress and tumorigenicity via intercellular vesicular signaling
Source: EMBO Rep. 2024 Mar 28;25(4):20. doi: 10.1038/s44319-024-00108-7 (PMC11014985; doi:10.1038/s44319-024-00108-7)
Supplement: Supplementary file 11 — Source data Fig. 5 [file 44319_2024_108_MOESM11_ESM.zip › Source Data Figure 5/Source Data Fig 5H .xlsx]

## Sheet: Feuil1
Fig. 5H	Fold increase without TCTP / with TCTP
Let-7c-5p	present		present		present		present
DDX3-WT	present		present
DDX3-DQAD					present		present
ATP	present				present
AMP-PNP			present				present
n
1	0.41		1.78		0.97		3.21
2	0.01		1.18		1.37		1.43
3	0.02		1.13		1.09		1.45
4	0.01		1.12		1.72		1.87
5	0.02		0.75		2.69		2.42
6	0.04		1.34		1.01		3.03
Mean	0.085		1.21667		1.475		2.235
Std. Deviation	0.159593		0.337204		0.658293		0.776447
Std. Error of Mean	0.0531977		0.112401		0.219431		0.258816
