# Supplementary material for: TCTP regulates genotoxic stress and tumorigenicity via intercellular vesicular signaling
Source: EMBO Rep. 2024 Mar 28;25(4):20. doi: 10.1038/s44319-024-00108-7 (PMC11014985; doi:10.1038/s44319-024-00108-7)
Supplement: Supplementary file 11 — Source data Fig. 5 [file 44319_2024_108_MOESM11_ESM.zip › Source Data Figure 5/Source Data Fig 5K .xlsx]

## Sheet: Feuil1
Fig 5K
t, sec	DDX QAD	t, sec	DDX QAD + thio	t, sec	DDX QAD + sert
-15		-18	0,3666	-17	0,00605
-14	1,5039	-17	0,34805	-16	-0,08867
-13	0,54687	-16	0,25332	-15	-0,27129
-12	0,53613	-15	0,28164	-14	0,3625
-11	0,77441	-14	-0,41563	-13	0,50996
-10	0,30566	-13	-0,06504	-12	-0,7791
-9	0,27539	-12	0,50137	-11	0,64668
-8	0,4375	-11	0,09805	-10	-0,18047
-7	0,04102	-10	-0,00449	-9	-0,83672
-6	0,98535	-9	0,16055	-8	0,28145
-5	-0,19629	-8	0,01504	-7	-0,74102
-4	-0,75195	-7	-0,41269	-6	-0,42852
-3	0,33008	-6	-0,41758	-5	0,96406
-2	0,53809	-5	0,07363	-4	0,19941
-1	1,17773	-4	-0,31894	-3	0,35566
0		-3	-0,09727	-2	0,90156
1		-2	-0,35801	-1	0,08125
2		-1	-0,53672	0
3		0		1
4	-20,043	1		2
5	-12,9297	2		3	-32,0779
6	-7,42188	3	22,5131	4	-23,6883
7	-1,70703	4	28,2289	5	-19,5506
8	3,03223	5	29,724	6	-16,3797
9	8,63867	6	30,7074	7	-13,0936
10	13,6445	7	31,477	8	-8,97246
11	18,4082	8	32,9154	9	-2,30254
12	23,6094	9	35,0736	10	2,39473
13	27,6963	10	38,3207	11	6,46895
14	33,2051	11	41,6264	12	8,80293
15	38,2051	12	45,2162	13	13,5822
16	42,0869	13	48,8266	14	18,26
17	47,9551	14	52,6205	15	22,6477
18	52,1455	15	56,0766	16	28,1389
19	57,7627	16	59,4916	17	31,4787
20	62,3516	17	63,0668	18	37,4562
21	66,4326	18	66,3461	19	39,0861
22	71,8271	19	69,4652	20	43,0705
23	76,8281	20	72,6937	21	44,6428
24	80,7383	21	76,0531	22	48,1447
25	86,0439	22	78,684	23	52,1604
26	90,4316	23	81,9984	24	54,9992
27	95,1729	24	84,8275	25	58,7951
28	98,7881	25	87,058	26	62,2551
29	102,697	26	88,9184	27	65,6496
30	107,971	27	91,5814	28	69,4748
31	112,521	28	93,8187	29	72,7746
32	116,887	29	95,4633	30	76,3215
33	121,294	30	97,3227	31	79,8059
34	125,743	31	99,3803	32	83,5188
35	129,65	32	101,655	33	86,7463
36	133,984	33	103,77	34	90,2023
37	138,822	34	105,639	35	93,4504
38	142,562	35	107,66	36	97,1662
39	146,344	36	109,483	37	100,526
40	151,357	37	111,068	38	104,129
41	155,985	38	112,622	39	107,809
42	159,654	39	115,09	40	111,685
43	162,84	40	116,322	41	113,715
44	167,013	41	116,838	42	117,187
45	172,214	42	118,273	43	121,08
46	175,37	43	119,495	44	124,318
47	179,251	44	120,373	45	128,143
48	183,704	45	122,17	46	131,352
49	186,768	46	122,676	47	133,826
50	190,845	47	123,689	48	136,759
51	194,837	48	125,637	49	139,392
52	199,3	49	126,532	50	142,183
53	202,477	50	127,142	51	146,054
54	206,356	51	127,737	52	148,125
55	210,552	52	129,048	53	150,897
56	213,933	53	129,732	54	154,526
57	217,256	54	131,223	55	157,459
58	220,413	55	131,668	56	159,618
59	224,409	56	132,181	57	162,872
60	228,05	57	132,924	58	164,014
61	231,626	58	133,403	59	167,311
62	234,737	59	134,033	60	170,021
63	238,309	60	135,033	61	172,422
64	242,192	61	135,576	62	174,917
65	244,697	62	135,851	63	177,098
66	247,521	63	136,932	64	180,506
67	251,179	64	136,864	65	182,09
68	254,17	65	137,989	66	184,415
69	258,16	66	137,898	67	187,008
70	260,591	67	138,794	68	189,065
71	263,587	68	139,154	69	191,17
72	266,91	69	138,972	70	193,147
73	269,794	70	139,554	71	195,877
74	272,511	71	140,146	72	197,715
75	275,371	72	140,361	73	199,353
76	276,937	73	141,203	74	201,24
77	280,232	74	141,495	75	203,302
78	282,911	75	142,362	76	205,221
79	285,689	76	142,324	77	207,608
80	288,226	77	142,344	78	209,154
81	289,776	78	142,682	79	209,533
82	291,884	79	142,616	80	211,299
83	293,979	80	143,245	81	213,049
84	296,44	81	143,607	82	215,504
85	298,36	82	144,081	83	216,617
86	300,588	83	144,593	84	217,294
87	302,889	84	144,168	85	218,709
88	303,333	85	144,734	86	220,468
89	305,059	86	144,952	87	222,014
90	306,789	87	144,604	88	222,631
91	308,352	88	144,939	89	224,492
92	311,007	89	145,214	90	225,074
93	311,616	90	144,772	91	226,748
94	312,712	91	145,597	92	227,461
95	313,302	92	145,895	93	228,275
96	315,894	93	145,875	94	229,377
97	316,05	94	145,751	95	230,524
98	318,144	95	146,04	96	232,404
99	318,04	96	146,855	97	232,964
100	320,024	97	147,122	98	233,928
101	320,812	98	146,746	99	234,461
102	321,064	99	146,868	100	235,083
103	322,583	100	147,479	101	235,002
104	323,553	101	147,528	102	236,687
105	325,149	102	147,5	103	237,007
106	325,63	103	147,951	104	238,531
107	326,021	104	148,331	105	238,926
108	326,479	105	148,242	106	239,84
109	327,2	106	148,01	107	240,317
110	328,365	107	148,632	108	240,736
111	328,945	108	148,553	109	241,224
112	330,114	109	148,438	110	241,532
113	329,551	110	148,2	111	242,71
114	331,09	111	148,067	112	242,614
115	331,23	112	148,329	113	242,449
116	331,956	113	148,339	114	243,983
117	332,499	114	148,829	115	244,637
118	332,199	115	148,771	116	245,14
119	333,511	116	148,866	117	245,29
120	333,346	117	149,288	118	245,356
121	333,769	118	149,371	119	245,449
122	334,729	119	150,517	120	247,495
123	334,984	120	149,876	121	247,251
124	334,981	121	149,886	122	248,804
125	335,45	122	150,831	123	248,567
126	336,16	123	150,896	124	248,925
127	335,287	124	151,343	125	249,243
128	335,723	125	151,336	126	249,738
129	335,55	126	151,458	127	249,592
130	336,093	127	151,539	128	250,282
131	336,963	128	151,125	129	250,17
132	336,747	129	151,837	130	249,797
133	337,25	130	151,598	131	251,584
134	336,873	131	151,869	132	251,229
135	337,303	132	152,257	133	250,588
136	337,458	133	152,624	134	251,386
137	336,93	134	152,138	135	251,898
138	337,713	135	152,483	136	250,969
139	336,941	136	152,08	137	252,162
140	337,956	137	152,305	138	252,193
141	337,994	138	152,789	139	252,688
142	338,044	139	152,476	140	251,265
143	338,483	140	152,776	141	251,993
144	338,007	141	152,915	142	252,774
145	338,312	142	152,594	143	252,917
146	338,59	143	152,863	144	253,732
147	338,587	144	153,14	145	252,551
148	337,815	145	153,345	146	253,831
149	337,932	146	152,395	147	253,758
150	338,338	147	153,032	148	253,14
151	338,007	148	152,951	149	253,403
152	337,657	149	152,605	150	254,727
153	337,996	150	152,99	151	254,177
154	337,475	151	153,304	152	253,647
155	337,24	152	152,634	153	254,944
156	337,329	153	153,108	154	254,705
157	338,07	154	152,78	155	254,727
158	337,8	155	152,496	156	254,899
159	337,798	156	152,734	157	255,581
160	337,336	157	152,387	158	255,141
161	336,857	158	153,399	159	255,628
162	336,975	159	153,147	160	256,565
163	336,044	160	153,54	161	255,356
164	336,691	161	153,322	162	256,081
165	336,297	162	153,432	163	256,758
166	336,556	163	153,842	164	257,246
167	335,95	164	153,344	165	257,055
168	336,768	165	153,399	166	257,171
169	336,729	166	153,788	167	257,318
170	336,272	167	153,841	168	257,463
171	335,329	168	153,701	169	257,72
172	334,777	169	153,683	170	257,59
173	335,816	170	154,061	171	257,606
174	335,694	171	154,069	172	258,527
175	335,098	172	153,548	173	258,241
176	334,98	173	153,738	174	258,338
177	335,316	174	154,353	175	258,621
178	334,978	175	153,673	176	258,368
179		176	153,791	177	259,511
180		177	153,69	178	259,715
181		178	153,257	179
182		179		180
183	375,608	180		181
184	373,255	181		182
185	371,771	182		183	281,824
186	370,99	183	158,946	184	280,533
187	371,039	184	156,995	185	279,413
188	370,057	185	155,986	186	279,104
189	369,48	186	155,413	187	279,006
190	368,855	187	155,926	188	278,193
191	368,147	188	155,636	189	277,85
192	367,228	189	155,502	190	277,316
193	366,934	190	155,834	191	276,943
194	366,113	191	155,384	192	276,447
195	365,586	192	155,453	193	276,259
196	365,31	193	155,74	194	276,172
197	365,025	194	155,663	195	275,793
198	364,175	195	156,069	196	275,465
199	363,119	196	155,651	197	274,845
200	363,5	197	156,084	198	274,57
201	363,004	198	155,752	199	274,436
202	361,78	199	155,26	200	274,886
203	362,115	200	155,815	201	274,435
204	361,848	201	155,919	202	273,815
205	361,732	202	156,141	203	273,931
206	361,13	203	156,31	204	273,74
207	360,531	204	156,538	205	273,082
208	360,392	205	156,426	206	273,026
209	360,636	206	156,644	207	273,12
210	361,422	207	156,144	208	272,692
211	359,418	208	157,151	209	274,245
212	359,344	209	157,529	210	274,705
213	358,786	210	160,787	211	271,833
214	358,206	211	157,961	212	272,177
215	357,974	212	157,297	213	271,585
216	357,661	213	157,565	214	271,448
217	357,393	214	157,399	215	270,889
218	357,026	215	157,499	216	271,068
219	356,535	216	158,167	217	270,81
220	356,418	217	157,842	218	270,267
221	356,058	218	157,387	219	270,87
222	356,013	219	157,903	220	270,841
223	355,66	220	158,216	221	270,554
224	355,055	221	158,16	222	270,391
225	355,092	222	158,043	223	270,522
226	355,285	223	158,476	224	270,274
227	354,643	224	158,209	225	270,204
228	354,098	225	158,186	226	270,2
229	354,111	226	158,495	227	269,906
230	354,112	227	158,579	228	269,623
231	353,66	228	158,657	229	269,419
232	353,72	229	158,742	230	269,597
233	353,237	230	158,938	231	269,148
234	353,795	231	158,968	232	269,403
235	353,355	232	159,127	233	269,184
236	353,022	233	158,939	234	269,334
237	352,127	234	159,228	235	269,11
238	352,78	235	159,261	236	268,778
239	352,48	236	159,492	237	268,909
240	352,104	237	159,929	238	268,781
241	352,226	238	160,117	239	268,522
242	350,909	239	160,341	240	268,682
243	351,266	240	159,385	241	268,716
244	350,915	241	160,089	242	268,244
245	350,631	242	160,512	243	268,393
246	350,471	243	160,343	244	268,322
247	350,622	244	160,014	245	268,459
248	350,522	245	160,929	246	268,134
249	350,618	246	161,087	247	268,208
250	349,813	247	160,607	248	267,44
251	349,44	248	160,634	249	267,794
252	349,73	249	161,251	250	267,245
253	350,186	250	160,788	251	267,835
254	349,069	251	160,42	252	268,236
255	349,287	252	161,309	253	267,788
256	349,621	253	161,262	254	267,606
257	348,961	254	161,014	255	267,842
258	348,908	255	160,902	256	267,2
259	348,537	256	161,584	257	267,851
260	347,876	257	161,822	258	267,094
261	348,235	258	161,374	259	267,094
262	348,548	259	161,749	260	267,028
263	347,486	260	161,536	261	266,988
264	347,71	261	161,619	262	267,07
265	347,866	262	161,67	263	267,729
266	346,838	263	161,904	264	266,451
267	347,847	264	162,162	265	266,955
268	347,888	265	162,63	266	266,605
269	347,29	266	162,182	267	266,967
270	347,604	267	162,388	268	266,302
271	346,731	268	162,603	269	266,943
272	346,566	269	161,778	270	266,963
273	346,932	270	162,419	271	267,866
274	347,603	271	162,977	272	266,421
275	346,746	272	162,809	273	266,564
276	346,352	273	162,394	274	266,58
277	346,267	274	163,246	275	266,602
278	345,681	275	163,446	276	266,791
279	346,266	276	162,371	277	266,34
280	346,519	277	162,767	278	266,286
281	346,034	278	163,359	279	265,959
282	345,698	279	163,214	280	267,029
283	345,729	280	163,268	281	266,287
284	345,945	281	163,829	282	265,686
285	345,509	282	163,783	283	265,915
286	345,634	283	163,088	284	266,616
287	345,536	284	163,473	285	266,374
--	--	285	163,376	286	266,783
--	--				--
--	--				--
--	--				--
--	--				--
--	--				--
--	--				--
--	--				--
--	--				--
--	--				--
--	--				--
--	--				--
--	--				--
--	--				--
--	--				--
--	--				--
--	--				--
--	--				--
--	--				--
--	--				--
--	--				--
--	--				--
--	--				--
--	--				--
--	--				--
--	--				--
--	--				--
--	--				--
--	--				--
--	--				--
--	--				--
--	--				--
--	--				--
--	--				--
--	--				--
--	--				--
--	--				--
--	--				--
--	--				--
--	--				--
--	--				--
--	--				--
--	--				--
--	--				--
--	--				--
--	--				--
--	--				--
					--
