# Supplementary material for: TCTP regulates genotoxic stress and tumorigenicity via intercellular vesicular signaling
Source: EMBO Rep. 2024 Mar 28;25(4):20. doi: 10.1038/s44319-024-00108-7 (PMC11014985; doi:10.1038/s44319-024-00108-7)
Supplement: Supplementary file 11 — Source data Fig. 5 [file 44319_2024_108_MOESM11_ESM.zip › Source Data Figure 5/Source Data Fig 5M .xlsx]

## Sheet: Feuil1
Fig 5M	Fold decrease by drugs
Let-7c-5p	present		present		present		present
TCTP			present		present		present
DDX3-DQAD	present		present		present		present
Sertraline					present
Thioridazine							present
AMP-PNP	present		present		present		present
n
1	1		2.01		1.72		0.1
2	1		1.96		1.84		0.06
3	1		1.86		1.66		0.05
Mean	1		1.94333		1.74		0.07
Std. Deviation	0		0.0763763		0.0916515		0.0264575
Std. Error of Mean	0		0.0440959		0.052915		0.0152753
