# Supplementary material for: TCTP regulates genotoxic stress and tumorigenicity via intercellular vesicular signaling
Source: EMBO Rep. 2024 Mar 28;25(4):20. doi: 10.1038/s44319-024-00108-7 (PMC11014985; doi:10.1038/s44319-024-00108-7)
Supplement: Supplementary file 11 — Source data Fig. 5 [file 44319_2024_108_MOESM11_ESM.zip › Source Data Figure 5/Source data Fig 5D Excel .xls]

## Sheet: 9-11 Source data Fig 5D  .csv
Fig 5D
$ITC
$ 20
$NOT
$ 20
$ 60
$ 1000
$ 6
$ 2
$ADCGainCode: 0
$False,True,True
$ 0.5 , 1 , 120 , 2
$ 2 , 4 , 120 , 2
$ 2 , 4 , 120 , 2
$ 2 , 4 , 120 , 2
$ 2 , 4 , 120 , 2
$ 2 , 4 , 120 , 2
$ 2 , 4 , 120 , 2
$ 2 , 4 , 120 , 2
$ 2 , 4 , 120 , 2
$ 2 , 4 , 120 , 2
$ 2 , 4 , 120 , 2
$ 2 , 4 , 120 , 2
$ 2 , 4 , 120 , 2
$ 2 , 4 , 120 , 2
$ 2 , 4 , 120 , 2
$ 2 , 4 , 120 , 2
$ 2 , 4 , 120 , 2
$ 2 , 4 , 120 , 2
$ 2 , 4 , 120 , 2
$ 2 , 4 , 120 , 2
# 0
# 0
# 0
# 0.2074
# 20
# 3.7512
# 8.93
?
% ITC200_09.12.717
% 0.2074
% 3.7512
%-0.410069 , 29.74226
% 0.074511 , 29.51007
% 0.8333333
% 168990 , 169050
% 0.25 , 81
% 0.002623 ,-0.033897
%-20 , 8
% 0 , 0
0
% 128000 129322
% 43.1
% 500 , 750 , 1000 , 1500
% 0.0231 ,-0.0000720793 ,-0.0000530644 , 0.00000121368 ,-0.00000000761573
% ITC200 Ver: 1.26.1
@0
2.00,6.37993,20.002039,0.000135,20.030282,0.3682,-0.013,6.37993,0.00000
3.00,6.37842,20.002580,0.000130,20.030370,0.3685,-0.012,6.37842,0.00000
4.00,6.37578,20.002236,0.000124,20.030379,0.3688,-0.012,6.37578,0.00000
5.00,6.37616,20.002176,0.000127,20.030284,0.3690,-0.012,6.37616,0.00000
6.00,6.37460,20.002493,0.000141,20.030383,0.3693,-0.013,6.37460,0.00000
7.00,6.37444,20.002205,0.000139,20.030340,0.3695,-0.012,6.37444,0.00000
8.00,6.37604,20.002215,0.000136,20.030363,0.3698,-0.012,6.37604,0.00000
9.00,6.37550,20.002838,0.000139,20.030453,0.3701,-0.012,6.37550,0.00000
10.00,6.37748,20.002639,0.000137,20.030200,0.3703,-0.012,6.37748,0.00000
11.00,6.37936,20.002317,0.000132,20.030054,0.3706,-0.012,6.37936,0.00000
12.00,6.37801,20.002234,0.000122,20.030160,0.3708,-0.011,6.37801,0.00000
13.00,6.37837,20.002215,0.000120,20.030226,0.3711,-0.011,6.37837,0.00000
14.00,6.37755,20.002550,0.000135,20.030164,0.3713,-0.012,6.37755,0.00000
15.00,6.37762,20.002845,0.000142,20.030140,0.3715,-0.012,6.37762,0.00000
16.00,6.37858,20.002790,0.000133,20.030166,0.3717,-0.011,6.37858,0.00000
17.00,6.37745,20.002975,0.000127,20.030328,0.3720,-0.011,6.37745,0.00000
18.00,6.37550,20.002997,0.000140,20.030371,0.3723,-0.011,6.37550,0.00000
19.00,6.37396,20.002637,0.000150,20.030137,0.3726,-0.012,6.37396,0.00000
20.00,6.37444,20.002880,0.000150,20.030106,0.3728,-0.012,6.37444,0.00000
21.00,6.37369,20.002920,0.000150,20.030353,0.3732,-0.012,6.37369,0.00000
22.00,6.36971,20.002846,0.000144,20.030385,0.3735,-0.011,6.36971,0.00000
23.00,6.36906,20.003044,0.000131,20.030312,0.3738,-0.011,6.36906,0.00000
24.00,6.37027,20.003248,0.000126,20.030342,0.3742,-0.011,6.37027,0.00000
25.00,6.36817,20.003220,0.000140,20.030225,0.3745,-0.011,6.36817,0.00000
26.00,6.36863,20.003055,0.000139,20.030089,0.3747,-0.011,6.36863,0.00000
27.00,6.37303,20.003259,0.000127,20.030130,0.3750,-0.010,6.37303,0.00000
28.00,6.37438,20.002908,0.000137,20.030103,0.3752,-0.010,6.37438,0.00000
29.00,6.37375,20.002100,0.000141,20.030089,0.3754,-0.010,6.37375,0.00000
30.00,6.37390,20.002418,0.000149,20.030150,0.3755,-0.011,6.37390,0.00000
31.00,6.37586,20.003241,0.000148,20.030096,0.3757,-0.011,6.37586,0.00000
32.00,6.38001,20.003327,0.000139,20.030155,0.3759,-0.011,6.38001,0.00000
33.00,6.37800,20.003163,0.000143,20.030144,0.3761,-0.011,6.37800,0.00000
34.00,6.37114,20.003059,0.000134,20.030144,0.3763,-0.010,6.37114,0.00000
35.00,6.37000,20.002933,0.000126,20.030141,0.3766,-0.010,6.37000,0.00000
36.00,6.37145,20.002833,0.000130,20.029937,0.3767,-0.010,6.37145,0.00000
37.00,6.37319,20.003269,0.000136,20.029973,0.3768,-0.010,6.37319,0.00000
38.00,6.37420,20.003432,0.000139,20.030222,0.3769,-0.010,6.37420,0.00000
39.00,6.37230,20.003501,0.000140,20.030250,0.3770,-0.010,6.37230,0.00000
40.00,6.37519,20.003533,0.000144,20.030175,0.3771,-0.010,6.37519,0.00000
41.00,6.37646,20.003554,0.000143,20.030226,0.3772,-0.010,6.37646,0.00000
42.00,6.37444,20.003674,0.000140,20.030248,0.3774,-0.010,6.37444,0.00000
43.00,6.37662,20.003604,0.000148,20.030304,0.3775,-0.010,6.37662,0.00000
44.00,6.37796,20.003712,0.000151,20.030210,0.3775,-0.010,6.37796,0.00000
45.00,6.37416,20.003840,0.000148,20.030165,0.3776,-0.010,6.37416,0.00000
46.00,6.37071,20.004016,0.000142,20.030303,0.3778,-0.010,6.37071,0.00000
47.00,6.37120,20.004039,0.000136,20.030391,0.3779,-0.009,6.37120,0.00000
48.00,6.37211,20.004035,0.000120,20.030355,0.3781,-0.009,6.37211,0.00000
49.00,6.37015,20.003778,0.000120,20.030302,0.3782,-0.008,6.37015,0.00000
50.00,6.36949,20.003766,0.000142,20.030287,0.3783,-0.009,6.36949,0.00000
51.00,6.37223,20.003957,0.000159,20.030204,0.3784,-0.010,6.37223,0.00000
52.00,6.37273,20.003838,0.000159,20.030210,0.3785,-0.010,6.37273,0.00000
53.00,6.37277,20.003539,0.000149,20.030326,0.3787,-0.009,6.37277,0.00000
54.00,6.37205,20.003584,0.000147,20.030405,0.3787,-0.009,6.37205,0.00000
55.00,6.37208,20.003921,0.000146,20.030283,0.3789,-0.009,6.37208,0.00000
56.00,6.37247,20.004073,0.000151,20.030199,0.3790,-0.009,6.37247,0.00000
57.00,6.37318,20.004155,0.000149,20.030327,0.3792,-0.009,6.37318,0.00000
58.00,6.37578,20.004020,0.000144,20.030169,0.3793,-0.009,6.37578,0.00000
59.00,6.37535,20.003528,0.000151,20.029862,0.3795,-0.009,6.37535,0.00000
60.00,6.37366,20.003697,0.000154,20.030044,0.3798,-0.009,6.37366,0.00000
@1,0.5000,1.0, 60
61.00,6.37206,20.004227,0.000152,20.030151,0.3800,-0.009,6.37206,0.00000
62.00,6.37639,20.003700,0.000149,20.030072,0.3802,-0.009,6.37639,0.00000
63.00,6.38518,20.003551,0.000143,20.030218,0.3805,-0.009,6.38518,0.00000
64.00,6.38842,20.004115,0.000136,20.030262,0.3807,-0.008,6.38842,0.00000
65.00,6.38784,20.004435,0.000129,20.030306,0.3810,-0.008,6.38784,0.00000
66.00,6.38360,20.004598,0.000133,20.030369,0.3813,-0.008,6.38360,0.00000
67.00,6.38008,20.004564,0.000136,20.030364,0.3816,-0.008,6.38008,0.00000
68.00,6.38122,20.004622,0.000142,20.030445,0.3818,-0.008,6.38122,0.00000
69.00,6.38038,20.004603,0.000145,20.030384,0.3820,-0.009,6.38038,0.00000
70.00,6.37669,20.004445,0.000135,20.030291,0.3824,-0.008,6.37669,0.00000
71.00,6.37384,20.003684,0.000141,20.030256,0.3827,-0.008,6.37384,0.00000
72.00,6.37478,20.003035,0.000145,20.030142,0.3829,-0.008,6.37478,0.00000
73.00,6.37863,20.003874,0.000143,20.030257,0.3831,-0.008,6.37863,0.00000
74.00,6.37966,20.004750,0.000129,20.030345,0.3833,-0.007,6.37966,0.00000
75.00,6.37767,20.004610,0.000127,20.030188,0.3835,-0.007,6.37767,0.00000
76.00,6.37723,20.003649,0.000137,20.030062,0.3837,-0.008,6.37723,0.00000
77.00,6.37698,20.003919,0.000130,20.030158,0.3839,-0.007,6.37698,0.00000
78.00,6.37523,20.004858,0.000126,20.030183,0.3842,-0.007,6.37523,0.00000
79.00,6.37471,20.004797,0.000129,20.030092,0.3844,-0.007,6.37471,0.00000
80.00,6.37487,20.004670,0.000131,20.030472,0.3846,-0.007,6.37487,0.00000
81.00,6.37493,20.004732,0.000127,20.030575,0.3847,-0.007,6.37493,0.00000
82.00,6.37567,20.005091,0.000131,20.030468,0.3849,-0.007,6.37567,0.00000
83.00,6.37544,20.004887,0.000134,20.030421,0.3850,-0.007,6.37544,0.00000
84.00,6.37530,20.004795,0.000138,20.030437,0.3851,-0.007,6.37530,0.00000
85.00,6.37605,20.005013,0.000137,20.030587,0.3852,-0.007,6.37605,0.00000
86.00,6.37462,20.004941,0.000127,20.030408,0.3854,-0.007,6.37462,0.00000
87.00,6.37296,20.005093,0.000126,20.030396,0.3855,-0.006,6.37296,0.00000
88.00,6.37567,20.004832,0.000129,20.030414,0.3856,-0.006,6.37567,0.00000
89.00,6.38140,20.004347,0.000135,20.030283,0.3857,-0.007,6.38140,0.00000
90.00,6.38312,20.004407,0.000136,20.030218,0.3859,-0.007,6.38312,0.00000
91.00,6.38056,20.004400,0.000135,20.030163,0.3862,-0.007,6.38056,0.00000
92.00,6.38031,20.004553,0.000138,20.030257,0.3864,-0.007,6.38031,0.00000
93.00,6.37912,20.004796,0.000133,20.030299,0.3866,-0.007,6.37912,0.00000
94.00,6.37764,20.004880,0.000132,20.030243,0.3869,-0.006,6.37764,0.00000
95.00,6.37924,20.004930,0.000137,20.030367,0.3872,-0.006,6.37924,0.00000
96.00,6.37753,20.005033,0.000129,20.030301,0.3875,-0.006,6.37753,0.00000
97.00,6.37524,20.005371,0.000136,20.030232,0.3877,-0.006,6.37524,0.00000
98.00,6.37337,20.005429,0.000147,20.030424,0.3879,-0.007,6.37337,0.00000
99.00,6.37387,20.004967,0.000126,20.030316,0.3882,-0.006,6.37387,0.00000
100.00,6.37350,20.004870,0.000116,20.030220,0.3885,-0.005,6.37350,0.00000
101.00,6.36892,20.005345,0.000124,20.030324,0.3887,-0.005,6.36892,0.00000
102.00,6.36708,20.005531,0.000130,20.030268,0.3889,-0.006,6.36708,0.00000
103.00,6.36778,20.005545,0.000132,20.030301,0.3891,-0.006,6.36778,0.00000
104.00,6.36885,20.005009,0.000129,20.030283,0.3894,-0.006,6.36885,0.00000
105.00,6.37118,20.004912,0.000129,20.030092,0.3896,-0.005,6.37118,0.00000
106.00,6.37246,20.004925,0.000127,20.030078,0.3898,-0.005,6.37246,0.00000
107.00,6.37315,20.004971,0.000127,20.030216,0.3899,-0.005,6.37315,0.00000
108.00,6.37487,20.005429,0.000122,20.030197,0.3901,-0.005,6.37487,0.00000
109.00,6.37461,20.005348,0.000124,20.030107,0.3902,-0.005,6.37461,0.00000
110.00,6.37332,20.004636,0.000127,20.030171,0.3902,-0.005,6.37332,0.00000
111.00,6.37406,20.004429,0.000123,20.030185,0.3903,-0.005,6.37406,0.00000
112.00,6.37459,20.005133,0.000128,20.030173,0.3903,-0.005,6.37459,0.00000
113.00,6.37258,20.005331,0.000132,20.030062,0.3902,-0.005,6.37258,0.00000
114.00,6.37234,20.005486,0.000138,20.030176,0.3903,-0.005,6.37234,0.00000
115.00,6.37163,20.005546,0.000146,20.030433,0.3904,-0.005,6.37163,0.00000
116.00,6.36839,20.005494,0.000144,20.030287,0.3904,-0.006,6.36839,0.00000
117.00,6.37017,20.005820,0.000140,20.030285,0.3904,-0.005,6.37017,0.00000
118.00,6.37267,20.005958,0.000136,20.030252,0.3905,-0.005,6.37267,0.00000
119.00,6.37119,20.006009,0.000125,20.030237,0.3906,-0.005,6.37119,0.00000
120.00,6.37145,20.005426,0.000123,20.030265,0.3907,-0.004,6.37145,0.00000
121.00,6.37404,20.005168,0.000135,20.029982,0.3908,-0.005,6.37404,0.00000
122.00,6.37430,20.005701,0.000138,20.030160,0.3909,-0.005,6.37430,0.00000
123.00,6.37195,20.005532,0.000126,20.030373,0.3910,-0.004,6.37195,0.00000
124.00,6.37096,20.005245,0.000119,20.030282,0.3910,-0.004,6.37096,0.00000
125.00,6.37012,20.005222,0.000117,20.030092,0.3911,-0.004,6.37012,0.00000
126.00,6.36954,20.005713,0.000125,20.030138,0.3911,-0.004,6.36954,0.00000
127.00,6.37324,20.005987,0.000132,20.030189,0.3911,-0.004,6.37324,0.00000
128.00,6.37670,20.005604,0.000127,20.030067,0.3912,-0.004,6.37670,0.00000
129.00,6.37599,20.005310,0.000124,20.030270,0.3912,-0.004,6.37599,0.00000
130.00,6.37605,20.005584,0.000114,20.030307,0.3913,-0.003,6.37605,0.00000
131.00,6.37622,20.006106,0.000122,20.030297,0.3913,-0.004,6.37622,0.00000
132.00,6.37746,20.006170,0.000125,20.030255,0.3912,-0.004,6.37746,0.00000
133.00,6.37607,20.006181,0.000121,20.030158,0.3912,-0.003,6.37607,0.00000
134.00,6.37345,20.006315,0.000114,20.030194,0.3912,-0.003,6.37345,0.00000
135.00,6.37300,20.006236,0.000113,20.030180,0.3911,-0.003,6.37300,0.00000
136.00,6.37147,20.006168,0.000125,20.030143,0.3910,-0.003,6.37147,0.00000
137.00,6.37011,20.006363,0.000129,20.030240,0.3909,-0.003,6.37011,0.00000
138.00,6.36803,20.006270,0.000126,20.030346,0.3908,-0.003,6.36803,0.00000
139.00,6.36473,20.005825,0.000128,20.030266,0.3906,-0.003,6.36473,0.00000
140.00,6.36374,20.006213,0.000128,20.030245,0.3905,-0.003,6.36374,0.00000
141.00,6.36738,20.006574,0.000128,20.030282,0.3905,-0.003,6.36738,0.00000
142.00,6.36943,20.006318,0.000123,20.030295,0.3905,-0.003,6.36943,0.00000
143.00,6.36831,20.005790,0.000117,20.030341,0.3905,-0.003,6.36831,0.00000
144.00,6.36941,20.005466,0.000113,20.030243,0.3904,-0.003,6.36941,0.00000
145.00,6.37141,20.006098,0.000104,20.030233,0.3903,-0.002,6.37141,0.00000
146.00,6.37020,20.006737,0.000105,20.030399,0.3903,-0.002,6.37020,0.00000
147.00,6.36763,20.006453,0.000114,20.030266,0.3902,-0.002,6.36763,0.00000
148.00,6.36922,20.006467,0.000119,20.030264,0.3902,-0.002,6.36922,0.00000
149.00,6.37250,20.006825,0.000136,20.030389,0.3902,-0.003,6.37250,0.00000
150.00,6.37395,20.006672,0.000131,20.030267,0.3902,-0.003,6.37395,0.00000
151.00,6.37484,20.006674,0.000100,20.030232,0.3902,-0.002,6.37484,0.00000
152.00,6.37359,20.006653,0.000112,20.030198,0.3902,-0.002,6.37359,0.00000
153.00,6.37319,20.006648,0.000138,20.030238,0.3902,-0.003,6.37319,0.00000
154.00,6.37373,20.006824,0.000126,20.030324,0.3903,-0.003,6.37373,0.00000
155.00,6.37476,20.006971,0.000123,20.030359,0.3904,-0.002,6.37476,0.00000
156.00,6.37525,20.006779,0.000128,20.030430,0.3904,-0.002,6.37525,0.00000
157.00,6.37032,20.006811,0.000101,20.030498,0.3905,-0.002,6.37032,0.00000
158.00,6.36871,20.007049,0.000085,20.030446,0.3907,-0.001,6.36871,0.00000
159.00,6.36995,20.007027,0.000082,20.030412,0.3908,-0.001,6.36995,0.00000
160.00,6.36894,20.006756,0.000086,20.030249,0.3910,-0.001,6.36894,0.00000
161.00,6.36955,20.005900,0.000104,20.030137,0.3912,-0.001,6.36955,0.00000
162.00,6.37074,20.006145,0.000109,20.030299,0.3913,-0.002,6.37074,0.00000
163.00,6.37299,20.007032,0.000099,20.030351,0.3914,-0.001,6.37299,0.00000
164.00,6.37441,20.006969,0.000101,20.030193,0.3916,-0.001,6.37441,0.00000
165.00,6.37129,20.007026,0.000113,20.030118,0.3917,-0.002,6.37129,0.00000
166.00,6.36829,20.007201,0.000109,20.030270,0.3919,-0.001,6.36829,0.00000
167.00,6.37073,20.007022,0.000111,20.030442,0.3921,-0.001,6.37073,0.00000
168.00,6.37441,20.006998,0.000115,20.030533,0.3923,-0.002,6.37441,0.00000
169.00,6.37286,20.007096,0.000105,20.030394,0.3924,-0.001,6.37286,0.00000
170.00,6.37042,20.007249,0.000087,20.030329,0.3925,-0.001,6.37042,0.00000
171.00,6.37061,20.007017,0.000080,20.030300,0.3926,0.000,6.37061,0.00000
172.00,6.37084,20.006239,0.000088,20.030364,0.3928,0.000,6.37084,0.00000
173.00,6.37273,20.006095,0.000096,20.030397,0.3929,-0.001,6.37273,0.00000
174.00,6.37286,20.006944,0.000098,20.030527,0.3931,-0.001,6.37286,0.00000
175.00,6.37249,20.007230,0.000093,20.030399,0.3932,0.000,6.37249,0.00000
176.00,6.37268,20.006990,0.000091,20.030142,0.3934,0.000,6.37268,0.00000
177.00,6.37047,20.006562,0.000094,20.030335,0.3935,0.000,6.37047,0.00000
178.00,6.36990,20.006463,0.000104,20.030210,0.3936,0.000,6.36990,0.00000
179.00,6.36966,20.007210,0.000108,20.030235,0.3938,0.000,6.36966,0.00000
180.00,6.36955,20.007343,0.000097,20.030619,0.3940,0.000,6.36955,0.00000
@2,2.0000,4.0, 180.016000000003
181.00,6.37072,20.006781,0.000097,20.030624,0.3942,0.000,6.37072,0.00000
182.00,6.37143,20.006626,0.000097,20.030383,0.3944,0.000,6.37143,0.00000
183.00,6.38133,20.007054,0.000103,20.030330,0.3946,0.000,6.38133,0.00000
184.00,6.40649,20.007421,0.000134,20.030497,0.3948,-0.001,6.40649,0.00000
185.00,6.43182,20.007570,0.000127,20.030472,0.3950,-0.001,6.43182,0.00000
186.00,6.44582,20.006979,0.000100,20.030443,0.3953,0.000,6.44582,0.00000
187.00,6.44249,20.006719,0.000107,20.030480,0.3955,0.000,6.44249,0.00000
188.00,6.42633,20.007566,0.000121,20.030507,0.3957,-0.001,6.42633,0.00000
189.00,6.41180,20.007510,0.000115,20.030463,0.3960,0.000,6.41180,0.00000
190.00,6.40057,20.007183,0.000101,20.030412,0.3963,0.001,6.40057,0.00000
191.00,6.39213,20.007561,0.000099,20.030463,0.3966,0.001,6.39213,0.00000
192.00,6.38681,20.007361,0.000097,20.030379,0.3969,0.002,6.38681,0.00000
193.00,6.38290,20.007046,0.000098,20.030350,0.3971,0.002,6.38290,0.00000
194.00,6.38123,20.007256,0.000110,20.030252,0.3974,0.001,6.38123,0.00000
195.00,6.38114,20.007716,0.000117,20.030375,0.3978,0.001,6.38114,0.00000
196.00,6.38099,20.007571,0.000119,20.030566,0.3981,0.001,6.38099,0.00000
197.00,6.37970,20.007624,0.000118,20.030460,0.3983,0.000,6.37970,0.00000
198.00,6.37765,20.007560,0.000116,20.030460,0.3986,0.000,6.37765,0.00000
199.00,6.37553,20.007350,0.000117,20.030377,0.3988,0.001,6.37553,0.00000
200.00,6.37439,20.007799,0.000121,20.030317,0.3991,0.001,6.37439,0.00000
201.00,6.37401,20.008024,0.000119,20.030455,0.3994,0.001,6.37401,0.00000
202.00,6.37413,20.007997,0.000117,20.030500,0.3997,0.002,6.37413,0.00000
203.00,6.37290,20.008164,0.000117,20.030585,0.4000,0.001,6.37290,0.00000
204.00,6.37389,20.008174,0.000113,20.030740,0.4003,0.001,6.37389,0.00000
205.00,6.37641,20.007426,0.000119,20.030707,0.4007,0.002,6.37641,0.00000
206.00,6.37475,20.007479,0.000114,20.030386,0.4009,0.002,6.37475,0.00000
207.00,6.37442,20.007963,0.000112,20.030400,0.4012,0.002,6.37442,0.00000
208.00,6.37372,20.008118,0.000123,20.030455,0.4014,0.002,6.37372,0.00000
209.00,6.37230,20.008395,0.000124,20.030361,0.4016,0.001,6.37230,0.00000
210.00,6.37149,20.008443,0.000119,20.030468,0.4018,0.002,6.37149,0.00000
211.00,6.36941,20.007498,0.000115,20.030375,0.4019,0.003,6.36941,0.00000
212.00,6.37037,20.006835,0.000125,20.030370,0.4022,0.002,6.37037,0.00000
213.00,6.37074,20.007615,0.000130,20.030440,0.4023,0.002,6.37074,0.00000
214.00,6.36777,20.008349,0.000125,20.030427,0.4023,0.002,6.36777,0.00000
215.00,6.36769,20.008660,0.000128,20.030542,0.4024,0.002,6.36769,0.00000
216.00,6.37054,20.008721,0.000128,20.030583,0.4025,0.002,6.37054,0.00000
217.00,6.37252,20.008502,0.000121,20.030390,0.4027,0.003,6.37252,0.00000
218.00,6.37221,20.008401,0.000127,20.030303,0.4028,0.003,6.37221,0.00000
219.00,6.37167,20.008424,0.000135,20.030490,0.4028,0.002,6.37167,0.00000
220.00,6.37099,20.008603,0.000134,20.030439,0.4029,0.002,6.37099,0.00000
221.00,6.36958,20.009057,0.000141,20.030451,0.4029,0.002,6.36958,0.00000
222.00,6.36701,20.008838,0.000142,20.030381,0.4030,0.002,6.36701,0.00000
223.00,6.36663,20.008536,0.000130,20.030304,0.4031,0.002,6.36663,0.00000
224.00,6.36669,20.008691,0.000125,20.030487,0.4031,0.003,6.36669,0.00000
225.00,6.36419,20.008482,0.000127,20.030257,0.4031,0.003,6.36419,0.00000
226.00,6.36758,20.008709,0.000132,20.030308,0.4031,0.003,6.36758,0.00000
227.00,6.36928,20.009096,0.000138,20.030571,0.4031,0.003,6.36928,0.00000
228.00,6.36766,20.009118,0.000129,20.030636,0.4033,0.003,6.36766,0.00000
229.00,6.36770,20.008855,0.000117,20.030478,0.4034,0.004,6.36770,0.00000
230.00,6.36867,20.008524,0.000122,20.030152,0.4034,0.004,6.36867,0.00000
231.00,6.36886,20.008844,0.000130,20.030284,0.4035,0.003,6.36886,0.00000
232.00,6.36835,20.008767,0.000130,20.030454,0.4036,0.003,6.36835,0.00000
233.00,6.36874,20.008050,0.000133,20.030425,0.4037,0.004,6.36874,0.00000
234.00,6.36824,20.007797,0.000137,20.030165,0.4038,0.004,6.36824,0.00000
235.00,6.36959,20.008614,0.000141,20.030202,0.4039,0.003,6.36959,0.00000
236.00,6.36897,20.009206,0.000136,20.030418,0.4039,0.003,6.36897,0.00000
237.00,6.36806,20.009091,0.000131,20.030372,0.4040,0.004,6.36806,0.00000
238.00,6.36701,20.008794,0.000124,20.030094,0.4040,0.004,6.36701,0.00000
239.00,6.36536,20.008179,0.000126,20.030033,0.4041,0.004,6.36536,0.00000
240.00,6.36611,20.008661,0.000143,20.030360,0.4041,0.004,6.36611,0.00000
241.00,6.36965,20.009439,0.000140,20.030501,0.4042,0.004,6.36965,0.00000
242.00,6.37203,20.009207,0.000130,20.030297,0.4042,0.004,6.37203,0.00000
243.00,6.36970,20.008564,0.000131,20.029970,0.4042,0.004,6.36970,0.00000
244.00,6.36664,20.007693,0.000128,20.029904,0.4043,0.004,6.36664,0.00000
245.00,6.36515,20.007615,0.000131,20.030029,0.4043,0.004,6.36515,0.00000
246.00,6.36474,20.008460,0.000135,20.030214,0.4043,0.004,6.36474,0.00000
247.00,6.36470,20.009204,0.000137,20.030263,0.4043,0.005,6.36470,0.00000
248.00,6.36574,20.008799,0.000142,20.030178,0.4041,0.004,6.36574,0.00000
249.00,6.36814,20.008930,0.000146,20.030315,0.4041,0.004,6.36814,0.00000
250.00,6.36744,20.009795,0.000143,20.030605,0.4040,0.004,6.36744,0.00000
251.00,6.36617,20.009827,0.000132,20.030525,0.4039,0.005,6.36617,0.00000
252.00,6.36894,20.009631,0.000142,20.030278,0.4039,0.005,6.36894,0.00000
253.00,6.36916,20.009586,0.000142,20.030227,0.4039,0.004,6.36916,0.00000
254.00,6.36930,20.009362,0.000124,20.030397,0.4039,0.005,6.36930,0.00000
255.00,6.36854,20.009259,0.000125,20.030468,0.4038,0.006,6.36854,0.00000
256.00,6.36640,20.009579,0.000130,20.030467,0.4038,0.006,6.36640,0.00000
257.00,6.36751,20.009278,0.000131,20.030291,0.4037,0.005,6.36751,0.00000
258.00,6.36655,20.009114,0.000136,20.030143,0.4037,0.005,6.36655,0.00000
259.00,6.36618,20.009077,0.000138,20.030126,0.4038,0.005,6.36618,0.00000
260.00,6.36802,20.009292,0.000140,20.030122,0.4037,0.005,6.36802,0.00000
261.00,6.36809,20.009640,0.000141,20.030173,0.4038,0.005,6.36809,0.00000
262.00,6.36758,20.009386,0.000147,20.030161,0.4038,0.005,6.36758,0.00000
263.00,6.36875,20.008853,0.000149,20.030139,0.4037,0.005,6.36875,0.00000
264.00,6.36958,20.008717,0.000142,20.030313,0.4036,0.005,6.36958,0.00000
265.00,6.36862,20.008818,0.000140,20.030482,0.4036,0.005,6.36862,0.00000
266.00,6.36917,20.009010,0.000134,20.030385,0.4036,0.006,6.36917,0.00000
267.00,6.36798,20.009584,0.000126,20.030402,0.4037,0.006,6.36798,0.00000
268.00,6.36617,20.009878,0.000134,20.030580,0.4038,0.006,6.36617,0.00000
269.00,6.36558,20.009462,0.000141,20.030581,0.4039,0.006,6.36558,0.00000
270.00,6.36769,20.009446,0.000145,20.030356,0.4040,0.006,6.36769,0.00000
271.00,6.36968,20.010058,0.000148,20.030352,0.4040,0.005,6.36968,0.00000
272.00,6.36756,20.009469,0.000145,20.030451,0.4041,0.006,6.36756,0.00000
273.00,6.36583,20.008873,0.000140,20.030400,0.4041,0.006,6.36583,0.00000
274.00,6.36517,20.008664,0.000132,20.030312,0.4042,0.006,6.36517,0.00000
275.00,6.36881,20.009166,0.000133,20.030239,0.4043,0.006,6.36881,0.00000
276.00,6.37165,20.009961,0.000139,20.030290,0.4043,0.006,6.37165,0.00000
277.00,6.37173,20.010045,0.000135,20.030329,0.4044,0.007,6.37173,0.00000
278.00,6.37138,20.010117,0.000125,20.030230,0.4046,0.007,6.37138,0.00000
279.00,6.36909,20.009374,0.000127,20.030274,0.4046,0.007,6.36909,0.00000
280.00,6.36800,20.009136,0.000137,20.030418,0.4047,0.007,6.36800,0.00000
281.00,6.36661,20.009906,0.000143,20.030429,0.4048,0.006,6.36661,0.00000
282.00,6.36579,20.009970,0.000139,20.030462,0.4048,0.007,6.36579,0.00000
283.00,6.36693,20.009695,0.000140,20.030396,0.4048,0.007,6.36693,0.00000
284.00,6.37154,20.009646,0.000143,20.030418,0.4048,0.006,6.37154,0.00000
285.00,6.37555,20.009086,0.000134,20.030293,0.4049,0.007,6.37555,0.00000
286.00,6.37091,20.009306,0.000132,20.030200,0.4049,0.007,6.37091,0.00000
287.00,6.36756,20.009779,0.000139,20.030483,0.4049,0.007,6.36756,0.00000
288.00,6.37170,20.009715,0.000141,20.030592,0.4050,0.007,6.37170,0.00000
289.00,6.37264,20.010043,0.000141,20.030548,0.4050,0.007,6.37264,0.00000
290.00,6.36871,20.010242,0.000146,20.030624,0.4050,0.007,6.36871,0.00000
291.00,6.36634,20.010334,0.000153,20.030405,0.4051,0.007,6.36634,0.00000
292.00,6.36702,20.010473,0.000154,20.030299,0.4052,0.007,6.36702,0.00000
293.00,6.36857,20.010330,0.000148,20.030347,0.4052,0.007,6.36857,0.00000
294.00,6.36814,20.010014,0.000139,20.030194,0.4053,0.007,6.36814,0.00000
295.00,6.36582,20.010076,0.000136,20.030301,0.4055,0.008,6.36582,0.00000
296.00,6.36355,20.010242,0.000133,20.030464,0.4056,0.008,6.36355,0.00000
297.00,6.36158,20.010681,0.000139,20.030613,0.4057,0.008,6.36158,0.00000
298.00,6.36187,20.010794,0.000145,20.030475,0.4058,0.008,6.36187,0.00000
299.00,6.36552,20.010405,0.000142,20.030213,0.4058,0.008,6.36552,0.00000
300.00,6.36704,20.010602,0.000144,20.030306,0.4059,0.008,6.36704,0.00000
@3,2.0000,4.0, 300.031999999999
301.00,6.36800,20.010847,0.000140,20.030381,0.4060,0.008,6.36800,0.00000
302.00,6.36928,20.010853,0.000142,20.030385,0.4061,0.008,6.36928,0.00000
303.00,6.37580,20.010530,0.000144,20.030407,0.4061,0.008,6.37580,0.00000
304.00,6.38833,20.010580,0.000140,20.030391,0.4061,0.008,6.38833,0.00000
305.00,6.40774,20.010762,0.000137,20.030223,0.4062,0.008,6.40774,0.00000
306.00,6.43197,20.010584,0.000135,20.030127,0.4062,0.008,6.43197,0.00000
307.00,6.43763,20.010598,0.000139,20.030331,0.4063,0.008,6.43763,0.00000
308.00,6.42585,20.010680,0.000139,20.030314,0.4064,0.008,6.42585,0.00000
309.00,6.40996,20.010832,0.000142,20.030349,0.4065,0.008,6.40996,0.00000
310.00,6.39628,20.011035,0.000141,20.030492,0.4066,0.008,6.39628,0.00000
311.00,6.38856,20.011090,0.000133,20.030396,0.4066,0.009,6.38856,0.00000
312.00,6.38137,20.011058,0.000142,20.030357,0.4068,0.009,6.38137,0.00000
313.00,6.37445,20.010901,0.000147,20.030347,0.4069,0.008,6.37445,0.00000
314.00,6.37283,20.010704,0.000138,20.030262,0.4071,0.009,6.37283,0.00000
315.00,6.37401,20.010841,0.000132,20.030116,0.4072,0.009,6.37401,0.00000
316.00,6.37462,20.010830,0.000128,20.030200,0.4074,0.009,6.37462,0.00000
317.00,6.37562,20.011022,0.000134,20.030477,0.4076,0.009,6.37562,0.00000
318.00,6.37278,20.011317,0.000143,20.030353,0.4078,0.009,6.37278,0.00000
319.00,6.36855,20.010441,0.000147,20.030182,0.4080,0.009,6.36855,0.00000
320.00,6.36833,20.009744,0.000147,20.030363,0.4083,0.009,6.36833,0.00000
321.00,6.37084,20.010092,0.000142,20.030363,0.4084,0.009,6.37084,0.00000
322.00,6.37329,20.010676,0.000141,20.030256,0.4086,0.009,6.37329,0.00000
323.00,6.37454,20.011201,0.000137,20.030290,0.4088,0.009,6.37454,0.00000
324.00,6.37472,20.010637,0.000137,20.030165,0.4089,0.009,6.37472,0.00000
325.00,6.37458,20.010614,0.000136,20.030088,0.4090,0.009,6.37458,0.00000
326.00,6.37495,20.011369,0.000134,20.030331,0.4091,0.009,6.37495,0.00000
327.00,6.37361,20.011505,0.000137,20.030495,0.4092,0.009,6.37361,0.00000
328.00,6.37187,20.011443,0.000133,20.030378,0.4093,0.010,6.37187,0.00000
329.00,6.37157,20.011003,0.000133,20.030262,0.4094,0.010,6.37157,0.00000
330.00,6.36943,20.010494,0.000141,20.030245,0.4094,0.010,6.36943,0.00000
331.00,6.36787,20.010457,0.000149,20.030234,0.4095,0.009,6.36787,0.00000
332.00,6.36709,20.010963,0.000144,20.030319,0.4095,0.009,6.36709,0.00000
333.00,6.36437,20.011234,0.000143,20.030395,0.4096,0.010,6.36437,0.00000
334.00,6.36286,20.011103,0.000141,20.030187,0.4095,0.010,6.36286,0.00000
335.00,6.36230,20.011511,0.000131,20.030189,0.4095,0.010,6.36230,0.00000
336.00,6.36367,20.011660,0.000143,20.030229,0.4095,0.010,6.36367,0.00000
337.00,6.36994,20.011435,0.000149,20.030147,0.4094,0.010,6.36994,0.00000
338.00,6.37470,20.011649,0.000139,20.030300,0.4092,0.010,6.37470,0.00000
339.00,6.37522,20.011791,0.000131,20.030341,0.4091,0.011,6.37522,0.00000
340.00,6.37435,20.011613,0.000130,20.030145,0.4090,0.011,6.37435,0.00000
341.00,6.36982,20.011562,0.000135,20.030157,0.4090,0.011,6.36982,0.00000
342.00,6.36797,20.011616,0.000129,20.030213,0.4090,0.011,6.36797,0.00000
343.00,6.37072,20.011811,0.000122,20.030238,0.4088,0.011,6.37072,0.00000
344.00,6.37087,20.011973,0.000130,20.030314,0.4089,0.011,6.37087,0.00000
345.00,6.36840,20.011358,0.000134,20.030212,0.4090,0.011,6.36840,0.00000
346.00,6.36642,20.010597,0.000131,20.030162,0.4091,0.011,6.36642,0.00000
347.00,6.36359,20.011239,0.000137,20.030249,0.4092,0.011,6.36359,0.00000
348.00,6.36415,20.012077,0.000144,20.030389,0.4094,0.011,6.36415,0.00000
349.00,6.36677,20.011967,0.000149,20.030399,0.4095,0.011,6.36677,0.00000
350.00,6.36366,20.011664,0.000148,20.030350,0.4097,0.011,6.36366,0.00000
351.00,6.35946,20.011886,0.000140,20.030355,0.4098,0.011,6.35946,0.00000
352.00,6.36080,20.012232,0.000138,20.030403,0.4100,0.011,6.36080,0.00000
353.00,6.36313,20.012256,0.000135,20.030421,0.4102,0.012,6.36313,0.00000
354.00,6.36160,20.012235,0.000138,20.030347,0.4104,0.012,6.36160,0.00000
355.00,6.36162,20.011639,0.000146,20.030217,0.4106,0.011,6.36162,0.00000
356.00,6.36519,20.011006,0.000145,20.030119,0.4108,0.011,6.36519,0.00000
357.00,6.36838,20.011444,0.000138,20.030087,0.4110,0.012,6.36838,0.00000
358.00,6.36873,20.011799,0.000133,20.030260,0.4113,0.012,6.36873,0.00000
359.00,6.36841,20.011396,0.000133,20.030350,0.4117,0.012,6.36841,0.00000
360.00,6.36633,20.011070,0.000137,20.030098,0.4120,0.012,6.36633,0.00000
361.00,6.36580,20.011538,0.000136,20.030084,0.4123,0.012,6.36580,0.00000
362.00,6.36865,20.011638,0.000135,20.030288,0.4126,0.012,6.36865,0.00000
363.00,6.36996,20.011551,0.000139,20.030342,0.4129,0.012,6.36996,0.00000
364.00,6.36793,20.011982,0.000143,20.030266,0.4133,0.012,6.36793,0.00000
365.00,6.36622,20.012250,0.000134,20.030300,0.4136,0.012,6.36622,0.00000
366.00,6.36625,20.012147,0.000130,20.030307,0.4139,0.013,6.36625,0.00000
367.00,6.36564,20.012119,0.000139,20.030227,0.4142,0.012,6.36564,0.00000
368.00,6.36526,20.012511,0.000141,20.030329,0.4146,0.012,6.36526,0.00000
369.00,6.36519,20.012484,0.000141,20.030371,0.4149,0.012,6.36519,0.00000
370.00,6.36545,20.012349,0.000143,20.030215,0.4151,0.013,6.36545,0.00000
371.00,6.36789,20.012437,0.000150,20.030196,0.4154,0.012,6.36789,0.00000
372.00,6.36801,20.012642,0.000150,20.030383,0.4156,0.012,6.36801,0.00000
373.00,6.36349,20.012711,0.000140,20.030421,0.4158,0.013,6.36349,0.00000
374.00,6.36398,20.012651,0.000136,20.030288,0.4161,0.013,6.36398,0.00000
375.00,6.36754,20.012746,0.000141,20.030297,0.4164,0.013,6.36754,0.00000
376.00,6.36634,20.012420,0.000139,20.030394,0.4165,0.013,6.36634,0.00000
377.00,6.36245,20.012381,0.000145,20.030441,0.4167,0.013,6.36245,0.00000
378.00,6.36184,20.012703,0.000153,20.030420,0.4168,0.013,6.36184,0.00000
379.00,6.36423,20.012266,0.000150,20.030336,0.4169,0.013,6.36423,0.00000
380.00,6.36571,20.012082,0.000146,20.030352,0.4170,0.013,6.36571,0.00000
381.00,6.36638,20.012473,0.000145,20.030326,0.4171,0.013,6.36638,0.00000
382.00,6.36488,20.012955,0.000146,20.030378,0.4172,0.013,6.36488,0.00000
383.00,6.36335,20.012371,0.000144,20.030462,0.4173,0.013,6.36335,0.00000
384.00,6.36413,20.012024,0.000144,20.030360,0.4173,0.014,6.36413,0.00000
385.00,6.36652,20.012692,0.000151,20.030315,0.4174,0.013,6.36652,0.00000
386.00,6.36659,20.012808,0.000154,20.030416,0.4175,0.013,6.36659,0.00000
387.00,6.36587,20.012788,0.000150,20.030487,0.4175,0.013,6.36587,0.00000
388.00,6.36884,20.013102,0.000148,20.030459,0.4175,0.014,6.36884,0.00000
389.00,6.37003,20.013161,0.000154,20.030316,0.4175,0.013,6.37003,0.00000
390.00,6.36894,20.013271,0.000155,20.030414,0.4175,0.013,6.36894,0.00000
391.00,6.36535,20.013269,0.000143,20.030537,0.4174,0.014,6.36535,0.00000
392.00,6.36184,20.012311,0.000149,20.030481,0.4173,0.014,6.36184,0.00000
393.00,6.36174,20.012510,0.000152,20.030644,0.4172,0.014,6.36174,0.00000
394.00,6.36286,20.013117,0.000150,20.030398,0.4173,0.014,6.36286,0.00000
395.00,6.36570,20.012810,0.000150,20.030300,0.4173,0.014,6.36570,0.00000
396.00,6.36750,20.012832,0.000149,20.030446,0.4173,0.014,6.36750,0.00000
397.00,6.36736,20.013076,0.000153,20.030346,0.4173,0.014,6.36736,0.00000
398.00,6.36757,20.013255,0.000143,20.030402,0.4173,0.014,6.36757,0.00000
399.00,6.36743,20.013318,0.000141,20.030467,0.4174,0.014,6.36743,0.00000
400.00,6.36786,20.012575,0.000150,20.030315,0.4173,0.014,6.36786,0.00000
401.00,6.36745,20.012470,0.000155,20.030249,0.4174,0.014,6.36745,0.00000
402.00,6.36575,20.013036,0.000148,20.030349,0.4175,0.014,6.36575,0.00000
403.00,6.36337,20.013103,0.000136,20.030244,0.4176,0.015,6.36337,0.00000
404.00,6.36241,20.013057,0.000140,20.030347,0.4176,0.015,6.36241,0.00000
405.00,6.36538,20.013124,0.000153,20.030389,0.4177,0.014,6.36538,0.00000
406.00,6.36670,20.012835,0.000156,20.030332,0.4178,0.014,6.36670,0.00000
407.00,6.36548,20.012299,0.000156,20.030448,0.4179,0.014,6.36548,0.00000
408.00,6.36431,20.012064,0.000152,20.030394,0.4180,0.014,6.36431,0.00000
409.00,6.36228,20.012707,0.000142,20.030486,0.4181,0.015,6.36228,0.00000
410.00,6.36380,20.013090,0.000144,20.030368,0.4182,0.015,6.36380,0.00000
411.00,6.36522,20.013253,0.000151,20.030186,0.4183,0.014,6.36522,0.00000
412.00,6.36317,20.013762,0.000151,20.030323,0.4183,0.015,6.36317,0.00000
413.00,6.36582,20.013346,0.000143,20.030398,0.4184,0.015,6.36582,0.00000
414.00,6.36707,20.013278,0.000143,20.030456,0.4185,0.015,6.36707,0.00000
415.00,6.36544,20.013315,0.000151,20.030454,0.4185,0.015,6.36544,0.00000
416.00,6.36590,20.012904,0.000158,20.030406,0.4185,0.015,6.36590,0.00000
417.00,6.36499,20.012927,0.000153,20.030292,0.4186,0.015,6.36499,0.00000
418.00,6.36352,20.013368,0.000149,20.030186,0.4186,0.015,6.36352,0.00000
419.00,6.36485,20.013435,0.000154,20.030223,0.4187,0.015,6.36485,0.00000
420.00,6.36651,20.013714,0.000158,20.030331,0.4187,0.015,6.36651,0.00000
@4,2.0000,4.0, 420.046999999999
421.00,6.36306,20.013985,0.000145,20.030388,0.4188,0.015,6.36306,0.00000
422.00,6.36299,20.013805,0.000139,20.030258,0.4188,0.016,6.36299,0.00000
423.00,6.37523,20.013819,0.000149,20.030296,0.4189,0.015,6.37523,0.00000
424.00,6.39373,20.014006,0.000150,20.030467,0.4189,0.015,6.39373,0.00000
425.00,6.40369,20.013343,0.000148,20.030275,0.4189,0.016,6.40369,0.00000
426.00,6.40947,20.013360,0.000142,20.030486,0.4189,0.016,6.40947,0.00000
427.00,6.40942,20.013834,0.000144,20.030545,0.4188,0.016,6.40942,0.00000
428.00,6.39834,20.013622,0.000155,20.030447,0.4187,0.015,6.39834,0.00000
429.00,6.38888,20.013892,0.000156,20.030595,0.4187,0.015,6.38888,0.00000
430.00,6.38216,20.014025,0.000138,20.030361,0.4187,0.016,6.38216,0.00000
431.00,6.37693,20.013313,0.000138,20.030149,0.4186,0.016,6.37693,0.00000
432.00,6.37691,20.013001,0.000139,20.030127,0.4186,0.016,6.37691,0.00000
433.00,6.37624,20.013845,0.000133,20.030262,0.4186,0.016,6.37624,0.00000
434.00,6.37433,20.013950,0.000141,20.030363,0.4187,0.016,6.37433,0.00000
435.00,6.37431,20.013908,0.000145,20.030332,0.4187,0.016,6.37431,0.00000
436.00,6.37184,20.014212,0.000150,20.030242,0.4186,0.016,6.37184,0.00000
437.00,6.37282,20.014455,0.000147,20.030543,0.4186,0.016,6.37282,0.00000
438.00,6.37359,20.014513,0.000144,20.030564,0.4186,0.017,6.37359,0.00000
439.00,6.37183,20.014341,0.000148,20.030299,0.4186,0.016,6.37183,0.00000
440.00,6.37098,20.014245,0.000147,20.030352,0.4187,0.016,6.37098,0.00000
441.00,6.37038,20.014262,0.000140,20.030331,0.4187,0.017,6.37038,0.00000
442.00,6.37099,20.014510,0.000138,20.030397,0.4187,0.017,6.37099,0.00000
443.00,6.36927,20.014437,0.000152,20.030447,0.4188,0.017,6.36927,0.00000
444.00,6.36616,20.014387,0.000157,20.030326,0.4188,0.016,6.36616,0.00000
445.00,6.36336,20.013674,0.000152,20.030341,0.4188,0.017,6.36336,0.00000
446.00,6.36384,20.012888,0.000146,20.030225,0.4189,0.017,6.36384,0.00000
447.00,6.36501,20.013696,0.000140,20.030159,0.4190,0.017,6.36501,0.00000
448.00,6.36356,20.013976,0.000139,20.030257,0.4190,0.017,6.36356,0.00000
449.00,6.36416,20.013513,0.000141,20.030322,0.4191,0.017,6.36416,0.00000
450.00,6.36530,20.013819,0.000138,20.030313,0.4192,0.017,6.36530,0.00000
451.00,6.36497,20.014309,0.000139,20.030339,0.4193,0.017,6.36497,0.00000
452.00,6.36405,20.014354,0.000143,20.030291,0.4193,0.017,6.36405,0.00000
453.00,6.36427,20.014252,0.000143,20.030195,0.4194,0.017,6.36427,0.00000
454.00,6.36433,20.013962,0.000145,20.030433,0.4194,0.017,6.36433,0.00000
455.00,6.36259,20.013689,0.000139,20.030380,0.4194,0.018,6.36259,0.00000
456.00,6.36345,20.014253,0.000146,20.030225,0.4195,0.018,6.36345,0.00000
457.00,6.36527,20.014664,0.000152,20.030197,0.4195,0.017,6.36527,0.00000
458.00,6.36449,20.014792,0.000150,20.030299,0.4195,0.017,6.36449,0.00000
459.00,6.36302,20.014997,0.000148,20.030393,0.4196,0.018,6.36302,0.00000
460.00,6.36283,20.015145,0.000145,20.030329,0.4197,0.018,6.36283,0.00000
461.00,6.36254,20.015150,0.000146,20.030362,0.4198,0.018,6.36254,0.00000
462.00,6.36206,20.014439,0.000134,20.030326,0.4200,0.018,6.36206,0.00000
463.00,6.36508,20.013648,0.000136,20.030328,0.4202,0.018,6.36508,0.00000
464.00,6.36439,20.014188,0.000146,20.030204,0.4203,0.018,6.36439,0.00000
465.00,6.36175,20.014985,0.000152,20.030140,0.4204,0.018,6.36175,0.00000
466.00,6.36333,20.015050,0.000149,20.030177,0.4206,0.018,6.36333,0.00000
467.00,6.36600,20.014849,0.000141,20.030159,0.4208,0.019,6.36600,0.00000
468.00,6.36646,20.013946,0.000143,20.030215,0.4211,0.018,6.36646,0.00000
469.00,6.36387,20.014110,0.000146,20.030307,0.4213,0.018,6.36387,0.00000
470.00,6.36238,20.015131,0.000140,20.030472,0.4216,0.019,6.36238,0.00000
471.00,6.36512,20.015102,0.000140,20.030380,0.4218,0.018,6.36512,0.00000
472.00,6.36306,20.015052,0.000147,20.030247,0.4221,0.018,6.36306,0.00000
473.00,6.35987,20.014945,0.000144,20.030377,0.4224,0.019,6.35987,0.00000
474.00,6.36349,20.014147,0.000144,20.030359,0.4227,0.019,6.36349,0.00000
475.00,6.36529,20.014287,0.000142,20.030194,0.4230,0.019,6.36529,0.00000
476.00,6.36555,20.014933,0.000138,20.030172,0.4232,0.019,6.36555,0.00000
477.00,6.36435,20.014980,0.000138,20.030346,0.4234,0.019,6.36435,0.00000
478.00,6.36404,20.015251,0.000138,20.030473,0.4237,0.019,6.36404,0.00000
479.00,6.36390,20.014916,0.000145,20.030396,0.4239,0.019,6.36390,0.00000
480.00,6.36375,20.014998,0.000141,20.030382,0.4240,0.019,6.36375,0.00000
481.00,6.36542,20.015507,0.000136,20.030332,0.4242,0.019,6.36542,0.00000
482.00,6.36559,20.015459,0.000142,20.030400,0.4243,0.019,6.36559,0.00000
483.00,6.36490,20.015393,0.000144,20.030532,0.4244,0.019,6.36490,0.00000
484.00,6.36064,20.015473,0.000143,20.030530,0.4245,0.019,6.36064,0.00000
485.00,6.36015,20.015629,0.000139,20.030497,0.4246,0.019,6.36015,0.00000
486.00,6.36380,20.015786,0.000138,20.030389,0.4247,0.020,6.36380,0.00000
487.00,6.36269,20.015742,0.000153,20.030154,0.4247,0.019,6.36269,0.00000
488.00,6.36336,20.015145,0.000157,20.029993,0.4248,0.019,6.36336,0.00000
489.00,6.36431,20.015484,0.000149,20.030385,0.4249,0.019,6.36431,0.00000
490.00,6.36161,20.015949,0.000150,20.030544,0.4251,0.019,6.36161,0.00000
491.00,6.36172,20.015795,0.000144,20.030403,0.4252,0.019,6.36172,0.00000
492.00,6.36212,20.015974,0.000143,20.030570,0.4253,0.020,6.36212,0.00000
493.00,6.36062,20.015921,0.000150,20.030470,0.4254,0.019,6.36062,0.00000
494.00,6.36035,20.015102,0.000148,20.030305,0.4254,0.020,6.36035,0.00000
495.00,6.36057,20.015145,0.000141,20.030348,0.4256,0.020,6.36057,0.00000
496.00,6.36039,20.016000,0.000133,20.030293,0.4257,0.021,6.36039,0.00000
497.00,6.35895,20.015954,0.000139,20.030264,0.4257,0.020,6.35895,0.00000
498.00,6.36049,20.015893,0.000146,20.030379,0.4257,0.020,6.36049,0.00000
499.00,6.36373,20.015588,0.000141,20.030528,0.4258,0.020,6.36373,0.00000
500.00,6.36278,20.014856,0.000138,20.030514,0.4259,0.021,6.36278,0.00000
501.00,6.36184,20.014700,0.000143,20.030408,0.4260,0.020,6.36184,0.00000
502.00,6.36328,20.015431,0.000149,20.030616,0.4260,0.020,6.36328,0.00000
503.00,6.36420,20.015959,0.000151,20.030472,0.4260,0.020,6.36420,0.00000
504.00,6.36200,20.015780,0.000149,20.030272,0.4261,0.020,6.36200,0.00000
505.00,6.35912,20.015682,0.000143,20.030507,0.4263,0.020,6.35912,0.00000
506.00,6.35959,20.016037,0.000142,20.030549,0.4263,0.020,6.35959,0.00000
507.00,6.36016,20.015938,0.000142,20.030452,0.4263,0.021,6.36016,0.00000
508.00,6.36194,20.015920,0.000142,20.030525,0.4265,0.021,6.36194,0.00000
509.00,6.36278,20.016253,0.000134,20.030467,0.4266,0.021,6.36278,0.00000
510.00,6.36281,20.016328,0.000130,20.030283,0.4266,0.022,6.36281,0.00000
511.00,6.36340,20.016035,0.000144,20.030351,0.4267,0.021,6.36340,0.00000
512.00,6.36231,20.015660,0.000149,20.030528,0.4269,0.021,6.36231,0.00000
513.00,6.36272,20.016047,0.000150,20.030502,0.4270,0.021,6.36272,0.00000
514.00,6.36393,20.016434,0.000151,20.030318,0.4270,0.021,6.36393,0.00000
515.00,6.36599,20.016331,0.000149,20.030388,0.4271,0.021,6.36599,0.00000
516.00,6.36533,20.016239,0.000149,20.030395,0.4273,0.021,6.36533,0.00000
517.00,6.36432,20.016008,0.000149,20.030304,0.4274,0.021,6.36432,0.00000
518.00,6.36396,20.016006,0.000144,20.030372,0.4276,0.021,6.36396,0.00000
519.00,6.36307,20.016465,0.000135,20.030478,0.4278,0.022,6.36307,0.00000
520.00,6.36279,20.016477,0.000137,20.030533,0.4279,0.022,6.36279,0.00000
521.00,6.36094,20.016556,0.000140,20.030494,0.4280,0.022,6.36094,0.00000
522.00,6.36029,20.016687,0.000141,20.030429,0.4282,0.022,6.36029,0.00000
523.00,6.35949,20.016281,0.000139,20.030243,0.4284,0.022,6.35949,0.00000
524.00,6.35902,20.016214,0.000142,20.030047,0.4285,0.022,6.35902,0.00000
525.00,6.36049,20.016572,0.000146,20.030217,0.4286,0.022,6.36049,0.00000
526.00,6.36069,20.016653,0.000145,20.030325,0.4288,0.022,6.36069,0.00000
527.00,6.36049,20.016350,0.000146,20.030478,0.4290,0.022,6.36049,0.00000
528.00,6.36522,20.016461,0.000150,20.030563,0.4291,0.022,6.36522,0.00000
529.00,6.36675,20.016725,0.000150,20.030388,0.4292,0.022,6.36675,0.00000
530.00,6.36215,20.016304,0.000141,20.030424,0.4293,0.023,6.36215,0.00000
531.00,6.36266,20.016565,0.000142,20.030569,0.4295,0.023,6.36266,0.00000
532.00,6.36493,20.016645,0.000151,20.030549,0.4296,0.022,6.36493,0.00000
533.00,6.36275,20.016689,0.000151,20.030470,0.4296,0.022,6.36275,0.00000
534.00,6.35977,20.016921,0.000147,20.030434,0.4297,0.023,6.35977,0.00000
535.00,6.35903,20.016764,0.000147,20.030366,0.4298,0.023,6.35903,0.00000
536.00,6.36068,20.017017,0.000153,20.030351,0.4298,0.022,6.36068,0.00000
537.00,6.36205,20.017136,0.000155,20.030326,0.4298,0.022,6.36205,0.00000
538.00,6.36092,20.016718,0.000143,20.030322,0.4298,0.023,6.36092,0.00000
539.00,6.36147,20.016719,0.000136,20.030269,0.4297,0.023,6.36147,0.00000
540.00,6.36124,20.017157,0.000143,20.030305,0.4298,0.023,6.36124,0.00000
@5,2.0000,4.0, 540.093999999997
541.00,6.36152,20.017278,0.000147,20.030379,0.4298,0.023,6.36152,0.00000
542.00,6.36375,20.017424,0.000142,20.030442,0.4297,0.023,6.36375,0.00000
543.00,6.37326,20.017053,0.000137,20.030521,0.4298,0.023,6.37326,0.00000
544.00,6.39311,20.016704,0.000140,20.030427,0.4298,0.023,6.39311,0.00000
545.00,6.41441,20.017038,0.000151,20.030416,0.4298,0.023,6.41441,0.00000
546.00,6.43560,20.017363,0.000159,20.030455,0.4298,0.023,6.43560,0.00000
547.00,6.44152,20.017198,0.000155,20.030454,0.4297,0.023,6.44152,0.00000
548.00,6.43041,20.016930,0.000144,20.030420,0.4296,0.023,6.43041,0.00000
549.00,6.41581,20.017142,0.000147,20.030454,0.4296,0.023,6.41581,0.00000
550.00,6.40209,20.017582,0.000150,20.030615,0.4295,0.023,6.40209,0.00000
551.00,6.39161,20.017403,0.000140,20.030372,0.4294,0.024,6.39161,0.00000
552.00,6.38337,20.017203,0.000140,20.030137,0.4294,0.024,6.38337,0.00000
553.00,6.37833,20.017340,0.000150,20.030171,0.4292,0.023,6.37833,0.00000
554.00,6.37536,20.017391,0.000146,20.030189,0.4291,0.023,6.37536,0.00000
555.00,6.37152,20.017097,0.000139,20.030365,0.4290,0.024,6.37152,0.00000
556.00,6.37056,20.017134,0.000136,20.030450,0.4290,0.024,6.37056,0.00000
557.00,6.37091,20.017331,0.000141,20.030372,0.4289,0.024,6.37091,0.00000
558.00,6.36991,20.017345,0.000148,20.030285,0.4288,0.024,6.36991,0.00000
559.00,6.37116,20.017511,0.000144,20.030272,0.4287,0.024,6.37116,0.00000
560.00,6.37111,20.017625,0.000145,20.030363,0.4286,0.024,6.37111,0.00000
561.00,6.37106,20.017602,0.000139,20.030349,0.4286,0.024,6.37106,0.00000
562.00,6.37124,20.017604,0.000135,20.030383,0.4286,0.024,6.37124,0.00000
563.00,6.37089,20.017514,0.000144,20.030540,0.4286,0.024,6.37089,0.00000
564.00,6.36853,20.016926,0.000140,20.030301,0.4285,0.024,6.36853,0.00000
565.00,6.36723,20.016850,0.000134,20.030296,0.4285,0.024,6.36723,0.00000
566.00,6.36596,20.016924,0.000136,20.030424,0.4285,0.025,6.36596,0.00000
567.00,6.36323,20.017299,0.000141,20.030282,0.4285,0.025,6.36323,0.00000
568.00,6.36382,20.017055,0.000138,20.030343,0.4285,0.025,6.36382,0.00000
569.00,6.36353,20.017019,0.000136,20.030383,0.4284,0.025,6.36353,0.00000
570.00,6.36318,20.017764,0.000138,20.030361,0.4284,0.025,6.36318,0.00000
571.00,6.36399,20.017696,0.000138,20.030265,0.4285,0.025,6.36399,0.00000
572.00,6.36440,20.017913,0.000143,20.030292,0.4285,0.025,6.36440,0.00000
573.00,6.36446,20.017343,0.000146,20.030295,0.4285,0.025,6.36446,0.00000
574.00,6.36328,20.017105,0.000142,20.030140,0.4286,0.025,6.36328,0.00000
575.00,6.36252,20.017645,0.000137,20.030162,0.4286,0.025,6.36252,0.00000
576.00,6.36326,20.017983,0.000133,20.030322,0.4288,0.026,6.36326,0.00000
577.00,6.36202,20.018090,0.000137,20.030245,0.4288,0.026,6.36202,0.00000
578.00,6.36036,20.017892,0.000131,20.030184,0.4288,0.026,6.36036,0.00000
579.00,6.36205,20.018065,0.000127,20.030197,0.4287,0.026,6.36205,0.00000
580.00,6.36303,20.017675,0.000140,20.030146,0.4287,0.026,6.36303,0.00000
581.00,6.36314,20.017061,0.000144,20.030139,0.4287,0.026,6.36314,0.00000
582.00,6.36234,20.017368,0.000139,20.030170,0.4287,0.026,6.36234,0.00000
583.00,6.36203,20.017762,0.000140,20.030347,0.4286,0.026,6.36203,0.00000
584.00,6.36182,20.017869,0.000147,20.030393,0.4285,0.026,6.36182,0.00000
585.00,6.36208,20.018212,0.000147,20.030377,0.4285,0.026,6.36208,0.00000
586.00,6.36223,20.018438,0.000144,20.030361,0.4285,0.026,6.36223,0.00000
587.00,6.36011,20.017859,0.000140,20.030387,0.4284,0.026,6.36011,0.00000
588.00,6.36162,20.017100,0.000138,20.030318,0.4284,0.026,6.36162,0.00000
589.00,6.36496,20.017124,0.000143,20.030188,0.4282,0.026,6.36496,0.00000
590.00,6.36231,20.017816,0.000148,20.030188,0.4281,0.026,6.36231,0.00000
591.00,6.35979,20.018255,0.000153,20.030176,0.4279,0.026,6.35979,0.00000
592.00,6.36152,20.017528,0.000156,20.030165,0.4278,0.026,6.36152,0.00000
593.00,6.36178,20.017322,0.000158,20.030219,0.4278,0.026,6.36178,0.00000
594.00,6.36280,20.017926,0.000147,20.030208,0.4277,0.026,6.36280,0.00000
595.00,6.36281,20.018254,0.000135,20.030246,0.4276,0.027,6.36281,0.00000
596.00,6.36055,20.018560,0.000135,20.030310,0.4277,0.027,6.36055,0.00000
597.00,6.35984,20.018454,0.000141,20.030225,0.4277,0.027,6.35984,0.00000
598.00,6.35882,20.018304,0.000147,20.030209,0.4277,0.027,6.35882,0.00000
599.00,6.36032,20.018373,0.000146,20.030331,0.4277,0.027,6.36032,0.00000
600.00,6.36291,20.018208,0.000147,20.030344,0.4277,0.027,6.36291,0.00000
601.00,6.36161,20.018075,0.000155,20.030407,0.4278,0.027,6.36161,0.00000
602.00,6.36002,20.018291,0.000152,20.030346,0.4279,0.027,6.36002,0.00000
603.00,6.35981,20.018742,0.000140,20.030313,0.4280,0.027,6.35981,0.00000
604.00,6.36103,20.018811,0.000132,20.030314,0.4281,0.028,6.36103,0.00000
605.00,6.36226,20.018677,0.000135,20.030187,0.4282,0.028,6.36226,0.00000
606.00,6.36309,20.018823,0.000142,20.030245,0.4283,0.027,6.36309,0.00000
607.00,6.36297,20.018658,0.000140,20.030106,0.4284,0.028,6.36297,0.00000
608.00,6.36222,20.018386,0.000144,20.030205,0.4285,0.028,6.36222,0.00000
609.00,6.36005,20.018553,0.000145,20.030357,0.4286,0.028,6.36005,0.00000
610.00,6.36070,20.018649,0.000147,20.030080,0.4288,0.028,6.36070,0.00000
611.00,6.36137,20.018869,0.000149,20.030090,0.4289,0.028,6.36137,0.00000
612.00,6.36191,20.018992,0.000145,20.030095,0.4290,0.028,6.36191,0.00000
613.00,6.36356,20.018789,0.000148,20.030132,0.4291,0.028,6.36356,0.00000
614.00,6.36243,20.018563,0.000149,20.030301,0.4293,0.028,6.36243,0.00000
615.00,6.36129,20.018267,0.000151,20.030233,0.4294,0.028,6.36129,0.00000
616.00,6.35998,20.018720,0.000151,20.030294,0.4296,0.028,6.35998,0.00000
617.00,6.35851,20.019336,0.000145,20.030344,0.4298,0.028,6.35851,0.00000
618.00,6.35836,20.018889,0.000146,20.030347,0.4300,0.028,6.35836,0.00000
619.00,6.36121,20.017898,0.000147,20.030272,0.4302,0.028,6.36121,0.00000
620.00,6.36200,20.017720,0.000153,20.030281,0.4304,0.028,6.36200,0.00000
621.00,6.36038,20.018830,0.000149,20.030424,0.4306,0.028,6.36038,0.00000
622.00,6.35926,20.019463,0.000145,20.030465,0.4308,0.028,6.35926,0.00000
623.00,6.35913,20.019291,0.000146,20.030399,0.4310,0.028,6.35913,0.00000
624.00,6.36379,20.019211,0.000148,20.030421,0.4312,0.028,6.36379,0.00000
625.00,6.36690,20.019036,0.000152,20.030390,0.4315,0.028,6.36690,0.00000
626.00,6.36461,20.019268,0.000150,20.030463,0.4318,0.028,6.36461,0.00000
627.00,6.36075,20.019371,0.000153,20.030372,0.4321,0.028,6.36075,0.00000
628.00,6.35893,20.019142,0.000153,20.030276,0.4324,0.028,6.35893,0.00000
629.00,6.36046,20.019042,0.000150,20.030372,0.4327,0.028,6.36046,0.00000
630.00,6.36020,20.018539,0.000153,20.030233,0.4329,0.028,6.36020,0.00000
631.00,6.35996,20.018474,0.000148,20.030326,0.4331,0.028,6.35996,0.00000
632.00,6.36009,20.019196,0.000139,20.030428,0.4333,0.029,6.36009,0.00000
633.00,6.36020,20.019545,0.000140,20.030408,0.4335,0.029,6.36020,0.00000
634.00,6.35901,20.018929,0.000152,20.030463,0.4337,0.029,6.35901,0.00000
635.00,6.35672,20.019042,0.000160,20.030467,0.4339,0.029,6.35672,0.00000
636.00,6.35747,20.019672,0.000155,20.030284,0.4340,0.029,6.35747,0.00000
637.00,6.36040,20.019423,0.000146,20.030324,0.4341,0.029,6.36040,0.00000
638.00,6.36006,20.018769,0.000151,20.030521,0.4343,0.029,6.36006,0.00000
639.00,6.36005,20.019098,0.000155,20.030420,0.4345,0.029,6.36005,0.00000
640.00,6.36241,20.019892,0.000150,20.030357,0.4345,0.029,6.36241,0.00000
641.00,6.36128,20.019424,0.000145,20.030545,0.4346,0.029,6.36128,0.00000
642.00,6.36122,20.018914,0.000145,20.030555,0.4347,0.030,6.36122,0.00000
643.00,6.36232,20.019136,0.000151,20.030243,0.4347,0.029,6.36232,0.00000
644.00,6.36212,20.019721,0.000155,20.030213,0.4348,0.029,6.36212,0.00000
645.00,6.36174,20.019734,0.000150,20.030358,0.4348,0.029,6.36174,0.00000
646.00,6.35989,20.019115,0.000142,20.030226,0.4348,0.030,6.35989,0.00000
647.00,6.35995,20.019071,0.000149,20.030190,0.4349,0.030,6.35995,0.00000
648.00,6.35962,20.019502,0.000142,20.030223,0.4349,0.030,6.35962,0.00000
649.00,6.35845,20.019641,0.000133,20.030155,0.4349,0.031,6.35845,0.00000
650.00,6.35926,20.019986,0.000142,20.030207,0.4349,0.030,6.35926,0.00000
651.00,6.36061,20.020238,0.000148,20.030357,0.4349,0.030,6.36061,0.00000
652.00,6.36276,20.020260,0.000151,20.030485,0.4348,0.030,6.36276,0.00000
653.00,6.36213,20.020410,0.000142,20.030523,0.4349,0.030,6.36213,0.00000
654.00,6.35865,20.020023,0.000143,20.030361,0.4349,0.030,6.35865,0.00000
655.00,6.35750,20.019617,0.000155,20.030217,0.4349,0.030,6.35750,0.00000
656.00,6.36082,20.019542,0.000156,20.030344,0.4348,0.030,6.36082,0.00000
657.00,6.36417,20.019523,0.000153,20.030367,0.4348,0.030,6.36417,0.00000
658.00,6.36434,20.019817,0.000152,20.030294,0.4347,0.030,6.36434,0.00000
659.00,6.36461,20.019857,0.000148,20.030330,0.4346,0.030,6.36461,0.00000
660.00,6.36696,20.019563,0.000140,20.030373,0.4346,0.031,6.36696,0.00000
@6,2.0000,4.0, 660
661.00,6.36825,20.019916,0.000131,20.030258,0.4346,0.031,6.36825,0.00000
662.00,6.36470,20.020404,0.000141,20.030179,0.4346,0.031,6.36470,0.00000
663.00,6.37377,20.020286,0.000152,20.030346,0.4347,0.031,6.37377,0.00000
664.00,6.39837,20.020311,0.000158,20.030472,0.4347,0.031,6.39837,0.00000
665.00,6.42276,20.020029,0.000159,20.030340,0.4347,0.031,6.42276,0.00000
666.00,6.44199,20.019882,0.000160,20.030384,0.4347,0.031,6.44199,0.00000
667.00,6.44182,20.020442,0.000152,20.030412,0.4347,0.031,6.44182,0.00000
668.00,6.42743,20.020292,0.000134,20.030405,0.4348,0.032,6.42743,0.00000
669.00,6.41006,20.019872,0.000128,20.030490,0.4349,0.032,6.41006,0.00000
670.00,6.39483,20.020171,0.000134,20.030417,0.4349,0.032,6.39483,0.00000
671.00,6.38458,20.019926,0.000144,20.030277,0.4349,0.032,6.38458,0.00000
672.00,6.37700,20.020035,0.000154,20.030202,0.4348,0.031,6.37700,0.00000
673.00,6.37153,20.020830,0.000159,20.030323,0.4348,0.031,6.37153,0.00000
674.00,6.36839,20.020453,0.000157,20.030345,0.4347,0.031,6.36839,0.00000
675.00,6.36915,20.019745,0.000153,20.030255,0.4347,0.031,6.36915,0.00000
676.00,6.36966,20.020339,0.000152,20.030372,0.4346,0.031,6.36966,0.00000
677.00,6.36970,20.020600,0.000148,20.030367,0.4345,0.032,6.36970,0.00000
678.00,6.36994,20.020591,0.000142,20.030330,0.4344,0.032,6.36994,0.00000
679.00,6.36680,20.020765,0.000148,20.030380,0.4343,0.032,6.36680,0.00000
680.00,6.36476,20.020550,0.000149,20.030353,0.4342,0.032,6.36476,0.00000
681.00,6.36420,20.020748,0.000157,20.030438,0.4341,0.032,6.36420,0.00000
682.00,6.36253,20.020494,0.000161,20.030453,0.4339,0.031,6.36253,0.00000
683.00,6.36274,20.020318,0.000150,20.030208,0.4337,0.032,6.36274,0.00000
684.00,6.36175,20.020623,0.000142,20.030087,0.4335,0.032,6.36175,0.00000
685.00,6.36111,20.020323,0.000139,20.030139,0.4334,0.032,6.36111,0.00000
686.00,6.36099,20.020573,0.000138,20.030294,0.4333,0.033,6.36099,0.00000
687.00,6.36186,20.021145,0.000142,20.030479,0.4332,0.032,6.36186,0.00000
688.00,6.36495,20.021042,0.000152,20.030305,0.4330,0.032,6.36495,0.00000
689.00,6.36368,20.021171,0.000159,20.030278,0.4329,0.032,6.36368,0.00000
690.00,6.35948,20.020808,0.000161,20.030396,0.4328,0.032,6.35948,0.00000
691.00,6.35878,20.020816,0.000159,20.030274,0.4326,0.032,6.35878,0.00000
692.00,6.35993,20.021289,0.000155,20.030294,0.4325,0.032,6.35993,0.00000
693.00,6.35956,20.020707,0.000150,20.030440,0.4324,0.032,6.35956,0.00000
694.00,6.35946,20.020049,0.000147,20.030346,0.4324,0.033,6.35946,0.00000
695.00,6.36355,20.020259,0.000148,20.030229,0.4324,0.033,6.36355,0.00000
696.00,6.36814,20.020885,0.000146,20.030285,0.4325,0.033,6.36814,0.00000
697.00,6.36482,20.020861,0.000138,20.030260,0.4325,0.033,6.36482,0.00000
698.00,6.36104,20.020635,0.000138,20.030337,0.4326,0.033,6.36104,0.00000
699.00,6.36107,20.020692,0.000143,20.030345,0.4327,0.033,6.36107,0.00000
700.00,6.36151,20.020698,0.000143,20.030046,0.4327,0.033,6.36151,0.00000
701.00,6.36095,20.021076,0.000142,20.030190,0.4329,0.033,6.36095,0.00000
702.00,6.36142,20.020938,0.000143,20.030340,0.4330,0.033,6.36142,0.00000
703.00,6.36119,20.021212,0.000143,20.030314,0.4331,0.033,6.36119,0.00000
704.00,6.35911,20.021735,0.000143,20.030387,0.4333,0.034,6.35911,0.00000
705.00,6.36039,20.021537,0.000142,20.030504,0.4335,0.034,6.36039,0.00000
706.00,6.36012,20.021418,0.000139,20.030472,0.4337,0.034,6.36012,0.00000
707.00,6.36931,20.021136,0.000146,20.030320,0.4339,0.034,6.36931,0.00000
708.00,6.40630,20.021419,0.000152,20.030390,0.4341,0.033,6.40630,0.00000
709.00,6.40076,20.021873,0.000144,20.030438,0.4343,0.034,6.40076,0.00000
710.00,6.33530,20.021904,0.000141,20.030396,0.4345,0.034,6.33530,0.00000
711.00,6.28775,20.021137,0.000156,20.030305,0.4347,0.033,6.28775,0.00000
712.00,6.26946,20.020468,0.000163,20.030348,0.4350,0.033,6.26946,0.00000
713.00,6.26590,20.020400,0.000158,20.030353,0.4352,0.033,6.26590,0.00000
714.00,6.27624,20.020378,0.000150,20.030236,0.4355,0.034,6.27624,0.00000
715.00,6.29229,20.021245,0.000143,20.030335,0.4358,0.034,6.29229,0.00000
716.00,6.30546,20.021442,0.000147,20.030358,0.4360,0.034,6.30546,0.00000
717.00,6.31692,20.020873,0.000150,20.030331,0.4362,0.034,6.31692,0.00000
718.00,6.32787,20.021217,0.000145,20.030359,0.4365,0.034,6.32787,0.00000
719.00,6.33415,20.021840,0.000145,20.030235,0.4367,0.034,6.33415,0.00000
720.00,6.33616,20.021949,0.000148,20.030211,0.4369,0.034,6.33616,0.00000
721.00,6.34184,20.021320,0.000146,20.030240,0.4371,0.034,6.34184,0.00000
722.00,6.34622,20.021275,0.000150,20.030334,0.4374,0.034,6.34622,0.00000
723.00,6.34457,20.021720,0.000152,20.030555,0.4377,0.034,6.34457,0.00000
724.00,6.34269,20.021052,0.000148,20.030463,0.4379,0.034,6.34269,0.00000
725.00,6.34453,20.020796,0.000144,20.030224,0.4382,0.034,6.34453,0.00000
726.00,6.34810,20.021343,0.000146,20.030139,0.4384,0.035,6.34810,0.00000
727.00,6.34992,20.021261,0.000153,20.029982,0.4386,0.034,6.34992,0.00000
728.00,6.34949,20.021689,0.000157,20.030129,0.4388,0.034,6.34949,0.00000
729.00,6.35013,20.021894,0.000151,20.030312,0.4390,0.035,6.35013,0.00000
730.00,6.35130,20.021778,0.000143,20.030407,0.4392,0.035,6.35130,0.00000
731.00,6.35059,20.021800,0.000145,20.030448,0.4394,0.035,6.35059,0.00000
732.00,6.34922,20.021647,0.000149,20.030250,0.4395,0.035,6.34922,0.00000
733.00,6.35075,20.022023,0.000151,20.030338,0.4397,0.035,6.35075,0.00000
734.00,6.35241,20.021722,0.000150,20.030425,0.4398,0.035,6.35241,0.00000
735.00,6.35157,20.021911,0.000147,20.030399,0.4400,0.035,6.35157,0.00000
736.00,6.35140,20.022666,0.000151,20.030423,0.4402,0.035,6.35140,0.00000
737.00,6.34911,20.022575,0.000151,20.030379,0.4404,0.035,6.34911,0.00000
738.00,6.34758,20.022645,0.000144,20.030489,0.4405,0.036,6.34758,0.00000
739.00,6.34898,20.022920,0.000149,20.030538,0.4408,0.036,6.34898,0.00000
740.00,6.34979,20.022525,0.000152,20.030348,0.4409,0.035,6.34979,0.00000
741.00,6.35069,20.022080,0.000150,20.030516,0.4410,0.036,6.35069,0.00000
742.00,6.35152,20.022416,0.000153,20.030511,0.4411,0.036,6.35152,0.00000
743.00,6.35281,20.022933,0.000156,20.030500,0.4413,0.036,6.35281,0.00000
744.00,6.35197,20.022478,0.000151,20.030637,0.4414,0.035,6.35197,0.00000
745.00,6.35222,20.021998,0.000150,20.030542,0.4416,0.036,6.35222,0.00000
746.00,6.35572,20.021715,0.000156,20.030543,0.4418,0.036,6.35572,0.00000
747.00,6.35407,20.022039,0.000154,20.030509,0.4420,0.036,6.35407,0.00000
748.00,6.35339,20.022872,0.000149,20.030487,0.4421,0.036,6.35339,0.00000
749.00,6.35447,20.022548,0.000143,20.030429,0.4423,0.036,6.35447,0.00000
750.00,6.35375,20.022548,0.000139,20.030447,0.4424,0.036,6.35375,0.00000
751.00,6.35480,20.022541,0.000141,20.030615,0.4425,0.036,6.35480,0.00000
752.00,6.35417,20.022553,0.000145,20.030624,0.4426,0.036,6.35417,0.00000
753.00,6.35241,20.023041,0.000142,20.030505,0.4426,0.036,6.35241,0.00000
754.00,6.35146,20.023006,0.000144,20.030498,0.4427,0.036,6.35146,0.00000
755.00,6.35266,20.023193,0.000151,20.030569,0.4428,0.036,6.35266,0.00000
756.00,6.35119,20.023216,0.000150,20.030511,0.4428,0.036,6.35119,0.00000
757.00,6.34809,20.023157,0.000155,20.030404,0.4429,0.036,6.34809,0.00000
758.00,6.34859,20.022469,0.000160,20.030264,0.4430,0.036,6.34859,0.00000
759.00,6.34805,20.022217,0.000154,20.030295,0.4430,0.036,6.34805,0.00000
760.00,6.34723,20.022748,0.000145,20.030322,0.4431,0.037,6.34723,0.00000
761.00,6.34805,20.022527,0.000146,20.030453,0.4432,0.037,6.34805,0.00000
762.00,6.34894,20.022020,0.000150,20.030550,0.4431,0.037,6.34894,0.00000
763.00,6.35026,20.022433,0.000151,20.030326,0.4431,0.037,6.35026,0.00000
764.00,6.35123,20.023394,0.000152,20.030453,0.4431,0.037,6.35123,0.00000
765.00,6.35033,20.023372,0.000154,20.030516,0.4432,0.037,6.35033,0.00000
766.00,6.35005,20.022955,0.000154,20.030519,0.4432,0.037,6.35005,0.00000
767.00,6.35084,20.023166,0.000149,20.030538,0.4433,0.037,6.35084,0.00000
768.00,6.34965,20.023459,0.000148,20.030467,0.4434,0.037,6.34965,0.00000
769.00,6.34839,20.023376,0.000147,20.030512,0.4435,0.037,6.34839,0.00000
770.00,6.34798,20.023321,0.000142,20.030418,0.4436,0.037,6.34798,0.00000
771.00,6.34980,20.023324,0.000148,20.030340,0.4438,0.037,6.34980,0.00000
772.00,6.35006,20.023271,0.000152,20.030365,0.4439,0.037,6.35006,0.00000
773.00,6.34619,20.023416,0.000147,20.030418,0.4441,0.037,6.34619,0.00000
774.00,6.34583,20.023637,0.000146,20.030312,0.4443,0.037,6.34583,0.00000
775.00,6.34920,20.023367,0.000145,20.030222,0.4445,0.038,6.34920,0.00000
776.00,6.35102,20.023411,0.000142,20.030364,0.4448,0.038,6.35102,0.00000
777.00,6.35069,20.023543,0.000144,20.030382,0.4450,0.038,6.35069,0.00000
778.00,6.35277,20.023293,0.000147,20.030478,0.4452,0.038,6.35277,0.00000
779.00,6.35379,20.023129,0.000149,20.030643,0.4454,0.038,6.35379,0.00000
780.00,6.35373,20.023299,0.000154,20.030450,0.4456,0.038,6.35373,0.00000
@7,2.0000,4.0, 780.016000000003
781.00,6.35371,20.023597,0.000153,20.030229,0.4458,0.038,6.35371,0.00000
782.00,6.35260,20.023552,0.000152,20.030191,0.4460,0.038,6.35260,0.00000
783.00,6.36581,20.022647,0.000150,20.030268,0.4462,0.038,6.36581,0.00000
784.00,6.38890,20.022300,0.000148,20.030459,0.4463,0.038,6.38890,0.00000
785.00,6.40967,20.023355,0.000152,20.030632,0.4465,0.038,6.40967,0.00000
786.00,6.42499,20.023451,0.000157,20.030578,0.4466,0.038,6.42499,0.00000
787.00,6.42474,20.023174,0.000145,20.030474,0.4469,0.038,6.42474,0.00000
788.00,6.41180,20.023722,0.000138,20.030533,0.4470,0.039,6.41180,0.00000
789.00,6.39902,20.023980,0.000147,20.030568,0.4471,0.038,6.39902,0.00000
790.00,6.38977,20.023947,0.000154,20.030482,0.4471,0.038,6.38977,0.00000
791.00,6.37951,20.023894,0.000153,20.030360,0.4472,0.038,6.37951,0.00000
792.00,6.37013,20.023558,0.000150,20.030344,0.4475,0.038,6.37013,0.00000
793.00,6.36556,20.023663,0.000152,20.030423,0.4477,0.038,6.36556,0.00000
794.00,6.36247,20.024082,0.000151,20.030433,0.4478,0.039,6.36247,0.00000
795.00,6.35790,20.023966,0.000142,20.030446,0.4479,0.039,6.35790,0.00000
796.00,6.35289,20.024017,0.000138,20.030601,0.4480,0.039,6.35289,0.00000
797.00,6.35150,20.023471,0.000141,20.030445,0.4482,0.039,6.35150,0.00000
798.00,6.35347,20.023051,0.000152,20.030323,0.4483,0.039,6.35347,0.00000
799.00,6.35387,20.023404,0.000160,20.030461,0.4484,0.038,6.35387,0.00000
800.00,6.35563,20.023675,0.000151,20.030530,0.4485,0.039,6.35563,0.00000
801.00,6.35728,20.023809,0.000137,20.030569,0.4486,0.039,6.35728,0.00000
802.00,6.35821,20.023465,0.000142,20.030564,0.4487,0.040,6.35821,0.00000
803.00,6.36146,20.023920,0.000150,20.030635,0.4488,0.039,6.36146,0.00000
804.00,6.35958,20.024371,0.000150,20.030485,0.4488,0.039,6.35958,0.00000
805.00,6.35735,20.024305,0.000146,20.030361,0.4489,0.040,6.35735,0.00000
806.00,6.35560,20.024472,0.000143,20.030486,0.4490,0.040,6.35560,0.00000
807.00,6.35264,20.024368,0.000146,20.030426,0.4491,0.040,6.35264,0.00000
808.00,6.35292,20.024152,0.000151,20.030259,0.4491,0.040,6.35292,0.00000
809.00,6.35189,20.024153,0.000161,20.030197,0.4493,0.039,6.35189,0.00000
810.00,6.35134,20.024370,0.000158,20.030262,0.4495,0.040,6.35134,0.00000
811.00,6.35003,20.024076,0.000146,20.030316,0.4497,0.040,6.35003,0.00000
812.00,6.34995,20.023783,0.000148,20.030409,0.4498,0.040,6.34995,0.00000
813.00,6.35168,20.024386,0.000158,20.030533,0.4500,0.040,6.35168,0.00000
814.00,6.35158,20.024680,0.000160,20.030428,0.4502,0.040,6.35158,0.00000
815.00,6.35107,20.024187,0.000148,20.030370,0.4503,0.040,6.35107,0.00000
816.00,6.35267,20.024207,0.000152,20.030369,0.4504,0.040,6.35267,0.00000
817.00,6.35427,20.024644,0.000162,20.030430,0.4506,0.040,6.35427,0.00000
818.00,6.35193,20.024639,0.000164,20.030338,0.4508,0.040,6.35193,0.00000
819.00,6.35149,20.024459,0.000155,20.030252,0.4510,0.040,6.35149,0.00000
820.00,6.35352,20.024539,0.000153,20.030410,0.4511,0.040,6.35352,0.00000
821.00,6.35484,20.023766,0.000161,20.030266,0.4513,0.040,6.35484,0.00000
822.00,6.35297,20.023423,0.000160,20.030266,0.4515,0.040,6.35297,0.00000
823.00,6.35122,20.024396,0.000162,20.030526,0.4517,0.040,6.35122,0.00000
824.00,6.35301,20.024758,0.000160,20.030714,0.4519,0.040,6.35301,0.00000
825.00,6.35202,20.024780,0.000148,20.030540,0.4521,0.041,6.35202,0.00000
826.00,6.34938,20.024747,0.000148,20.030262,0.4523,0.041,6.34938,0.00000
827.00,6.34862,20.024858,0.000155,20.030352,0.4525,0.041,6.34862,0.00000
828.00,6.34784,20.024389,0.000156,20.030406,0.4526,0.040,6.34784,0.00000
829.00,6.34718,20.024001,0.000146,20.030314,0.4528,0.041,6.34718,0.00000
830.00,6.34695,20.024303,0.000151,20.030366,0.4530,0.041,6.34695,0.00000
831.00,6.34544,20.024664,0.000162,20.030461,0.4531,0.041,6.34544,0.00000
832.00,6.34356,20.024864,0.000153,20.030414,0.4533,0.041,6.34356,0.00000
833.00,6.34302,20.024761,0.000149,20.030350,0.4534,0.041,6.34302,0.00000
834.00,6.34467,20.024817,0.000154,20.030317,0.4536,0.041,6.34467,0.00000
835.00,6.34567,20.024840,0.000161,20.030305,0.4537,0.041,6.34567,0.00000
836.00,6.34608,20.024440,0.000171,20.030336,0.4538,0.041,6.34608,0.00000
837.00,6.34864,20.024345,0.000166,20.030273,0.4539,0.041,6.34864,0.00000
838.00,6.35089,20.024828,0.000150,20.030274,0.4541,0.041,6.35089,0.00000
839.00,6.35089,20.024830,0.000147,20.030418,0.4542,0.041,6.35089,0.00000
840.00,6.34801,20.024359,0.000156,20.030331,0.4543,0.041,6.34801,0.00000
841.00,6.34681,20.023800,0.000155,20.030205,0.4543,0.041,6.34681,0.00000
842.00,6.34731,20.024242,0.000149,20.030320,0.4544,0.042,6.34731,0.00000
843.00,6.34858,20.024880,0.000156,20.030207,0.4544,0.042,6.34858,0.00000
844.00,6.35081,20.024605,0.000165,20.030035,0.4544,0.041,6.35081,0.00000
845.00,6.35096,20.024513,0.000161,20.030249,0.4544,0.041,6.35096,0.00000
846.00,6.34902,20.024204,0.000153,20.030224,0.4545,0.042,6.34902,0.00000
847.00,6.34578,20.024237,0.000148,20.030192,0.4545,0.042,6.34578,0.00000
848.00,6.34552,20.024578,0.000155,20.030395,0.4545,0.042,6.34552,0.00000
849.00,6.34506,20.024745,0.000168,20.030395,0.4546,0.041,6.34506,0.00000
850.00,6.34513,20.025176,0.000169,20.030329,0.4546,0.041,6.34513,0.00000
851.00,6.34858,20.025062,0.000157,20.030349,0.4546,0.042,6.34858,0.00000
852.00,6.35239,20.025194,0.000152,20.030450,0.4546,0.042,6.35239,0.00000
853.00,6.35297,20.025612,0.000147,20.030467,0.4546,0.042,6.35297,0.00000
854.00,6.35190,20.025620,0.000150,20.030286,0.4547,0.042,6.35190,0.00000
855.00,6.35050,20.025588,0.000156,20.030179,0.4547,0.042,6.35050,0.00000
856.00,6.34796,20.025189,0.000152,20.030187,0.4547,0.042,6.34796,0.00000
857.00,6.34741,20.024341,0.000148,20.030181,0.4547,0.043,6.34741,0.00000
858.00,6.34721,20.024161,0.000154,20.030333,0.4546,0.043,6.34721,0.00000
859.00,6.34645,20.024566,0.000159,20.030389,0.4547,0.042,6.34645,0.00000
860.00,6.34874,20.024748,0.000149,20.030320,0.4547,0.043,6.34874,0.00000
861.00,6.35173,20.025323,0.000147,20.030406,0.4547,0.043,6.35173,0.00000
862.00,6.34903,20.025247,0.000151,20.030308,0.4547,0.043,6.34903,0.00000
863.00,6.34778,20.024735,0.000149,20.030171,0.4547,0.043,6.34778,0.00000
864.00,6.34859,20.025255,0.000159,20.030318,0.4547,0.043,6.34859,0.00000
865.00,6.34781,20.025767,0.000163,20.030286,0.4547,0.043,6.34781,0.00000
866.00,6.34807,20.025462,0.000154,20.030118,0.4548,0.043,6.34807,0.00000
867.00,6.34869,20.024996,0.000148,20.030187,0.4548,0.043,6.34869,0.00000
868.00,6.35067,20.025380,0.000152,20.030366,0.4549,0.043,6.35067,0.00000
869.00,6.35112,20.025806,0.000163,20.030430,0.4549,0.043,6.35112,0.00000
870.00,6.34923,20.025297,0.000153,20.030392,0.4549,0.043,6.34923,0.00000
871.00,6.34825,20.025141,0.000144,20.030324,0.4550,0.044,6.34825,0.00000
872.00,6.34953,20.025783,0.000158,20.030344,0.4551,0.043,6.34953,0.00000
873.00,6.35054,20.026103,0.000162,20.030372,0.4551,0.043,6.35054,0.00000
874.00,6.34872,20.025419,0.000163,20.030082,0.4552,0.043,6.34872,0.00000
875.00,6.34814,20.025273,0.000167,20.029880,0.4553,0.043,6.34814,0.00000
876.00,6.34485,20.025937,0.000159,20.030130,0.4553,0.043,6.34485,0.00000
877.00,6.34160,20.025968,0.000155,20.030279,0.4553,0.044,6.34160,0.00000
878.00,6.34342,20.025549,0.000152,20.030418,0.4554,0.044,6.34342,0.00000
879.00,6.34407,20.024949,0.000150,20.030445,0.4555,0.044,6.34407,0.00000
880.00,6.34429,20.025032,0.000150,20.030312,0.4555,0.044,6.34429,0.00000
881.00,6.34655,20.025867,0.000151,20.030331,0.4556,0.044,6.34655,0.00000
882.00,6.34848,20.026216,0.000156,20.030208,0.4556,0.044,6.34848,0.00000
883.00,6.34974,20.026156,0.000156,20.030134,0.4557,0.044,6.34974,0.00000
884.00,6.34939,20.026216,0.000158,20.030275,0.4557,0.044,6.34939,0.00000
885.00,6.34879,20.026296,0.000159,20.030276,0.4558,0.044,6.34879,0.00000
886.00,6.34766,20.026350,0.000154,20.030218,0.4559,0.044,6.34766,0.00000
887.00,6.34680,20.025474,0.000156,20.030289,0.4560,0.044,6.34680,0.00000
888.00,6.34711,20.025498,0.000156,20.030266,0.4560,0.044,6.34711,0.00000
889.00,6.34537,20.026199,0.000147,20.030229,0.4561,0.044,6.34537,0.00000
890.00,6.34540,20.026038,0.000136,20.030086,0.4560,0.045,6.34540,0.00000
891.00,6.34484,20.025855,0.000136,20.029982,0.4560,0.045,6.34484,0.00000
892.00,6.34316,20.026011,0.000150,20.030280,0.4560,0.045,6.34316,0.00000
893.00,6.34286,20.025999,0.000160,20.030325,0.4560,0.045,6.34286,0.00000
894.00,6.34483,20.025457,0.000150,20.030219,0.4560,0.045,6.34483,0.00000
895.00,6.34794,20.025968,0.000147,20.030346,0.4561,0.045,6.34794,0.00000
896.00,6.34798,20.026326,0.000157,20.030492,0.4561,0.045,6.34798,0.00000
897.00,6.34806,20.026209,0.000165,20.030373,0.4560,0.045,6.34806,0.00000
898.00,6.35208,20.026506,0.000160,20.030290,0.4560,0.045,6.35208,0.00000
899.00,6.35411,20.026627,0.000145,20.030276,0.4560,0.045,6.35411,0.00000
900.00,6.35001,20.026630,0.000149,20.030209,0.4560,0.045,6.35001,0.00000
@8,2.0000,4.0, 900.031999999999
901.00,6.34579,20.025810,0.000153,20.030302,0.4561,0.046,6.34579,0.00000
902.00,6.34288,20.025531,0.000154,20.030441,0.4561,0.046,6.34288,0.00000
903.00,6.35341,20.026157,0.000161,20.030529,0.4560,0.045,6.35341,0.00000
904.00,6.37745,20.025930,0.000155,20.030505,0.4561,0.045,6.37745,0.00000
905.00,6.39916,20.025923,0.000156,20.030311,0.4561,0.045,6.39916,0.00000
906.00,6.41590,20.026600,0.000159,20.030220,0.4561,0.045,6.41590,0.00000
907.00,6.42061,20.026859,0.000151,20.030332,0.4562,0.046,6.42061,0.00000
908.00,6.41421,20.026919,0.000149,20.030356,0.4563,0.046,6.41421,0.00000
909.00,6.40075,20.026961,0.000150,20.030290,0.4563,0.046,6.40075,0.00000
910.00,6.38551,20.026698,0.000153,20.030234,0.4563,0.046,6.38551,0.00000
911.00,6.37676,20.026483,0.000150,20.030396,0.4565,0.046,6.37676,0.00000
912.00,6.36709,20.026482,0.000147,20.030521,0.4565,0.046,6.36709,0.00000
913.00,6.35520,20.026634,0.000145,20.030360,0.4565,0.046,6.35520,0.00000
914.00,6.34763,20.026999,0.000152,20.030324,0.4565,0.046,6.34763,0.00000
915.00,6.34503,20.027152,0.000162,20.030358,0.4566,0.046,6.34503,0.00000
916.00,6.35044,20.026488,0.000151,20.030340,0.4567,0.046,6.35044,0.00000
917.00,6.35239,20.025875,0.000146,20.030342,0.4568,0.047,6.35239,0.00000
918.00,6.34748,20.026374,0.000155,20.030144,0.4569,0.046,6.34748,0.00000
919.00,6.34585,20.026940,0.000161,20.030216,0.4570,0.046,6.34585,0.00000
920.00,6.34682,20.026674,0.000161,20.030354,0.4572,0.046,6.34682,0.00000
921.00,6.34973,20.026712,0.000157,20.030211,0.4575,0.047,6.34973,0.00000
922.00,6.35087,20.027118,0.000160,20.030217,0.4578,0.046,6.35087,0.00000
923.00,6.35138,20.027045,0.000160,20.030290,0.4580,0.047,6.35138,0.00000
924.00,6.35231,20.026905,0.000154,20.030258,0.4583,0.047,6.35231,0.00000
925.00,6.34931,20.027045,0.000153,20.030300,0.4585,0.047,6.34931,0.00000
926.00,6.34700,20.026904,0.000157,20.030401,0.4587,0.047,6.34700,0.00000
927.00,6.34826,20.026704,0.000158,20.030373,0.4590,0.047,6.34826,0.00000
928.00,6.34929,20.027104,0.000152,20.030332,0.4592,0.047,6.34929,0.00000
929.00,6.34972,20.027425,0.000155,20.030344,0.4594,0.047,6.34972,0.00000
930.00,6.35013,20.027546,0.000157,20.030392,0.4596,0.047,6.35013,0.00000
931.00,6.34837,20.027527,0.000154,20.030259,0.4598,0.047,6.34837,0.00000
932.00,6.34690,20.027589,0.000150,20.030274,0.4600,0.047,6.34690,0.00000
933.00,6.34830,20.027774,0.000151,20.030423,0.4602,0.047,6.34830,0.00000
934.00,6.34811,20.027684,0.000154,20.030380,0.4603,0.047,6.34811,0.00000
935.00,6.34709,20.027314,0.000151,20.030462,0.4604,0.047,6.34709,0.00000
936.00,6.34688,20.027233,0.000144,20.030333,0.4606,0.048,6.34688,0.00000
937.00,6.34544,20.027280,0.000147,20.030127,0.4607,0.048,6.34544,0.00000
938.00,6.34395,20.027213,0.000159,20.030161,0.4609,0.048,6.34395,0.00000
939.00,6.34412,20.027234,0.000158,20.030119,0.4610,0.048,6.34412,0.00000
940.00,6.34560,20.027439,0.000161,20.030176,0.4611,0.048,6.34560,0.00000
941.00,6.34633,20.027233,0.000165,20.030227,0.4612,0.047,6.34633,0.00000
942.00,6.34705,20.026797,0.000161,20.030128,0.4613,0.048,6.34705,0.00000
943.00,6.34708,20.027331,0.000164,20.030285,0.4614,0.048,6.34708,0.00000
944.00,6.34655,20.027817,0.000166,20.030367,0.4616,0.047,6.34655,0.00000
945.00,6.34585,20.027837,0.000155,20.030255,0.4617,0.048,6.34585,0.00000
946.00,6.34651,20.027403,0.000145,20.030194,0.4619,0.049,6.34651,0.00000
947.00,6.34903,20.027334,0.000147,20.030331,0.4622,0.049,6.34903,0.00000
948.00,6.34923,20.027500,0.000153,20.030395,0.4624,0.048,6.34923,0.00000
949.00,6.34649,20.027127,0.000159,20.030231,0.4627,0.048,6.34649,0.00000
950.00,6.34685,20.027221,0.000158,20.030283,0.4629,0.048,6.34685,0.00000
951.00,6.34881,20.027677,0.000149,20.030301,0.4631,0.049,6.34881,0.00000
952.00,6.34702,20.027656,0.000150,20.030209,0.4633,0.049,6.34702,0.00000
953.00,6.34613,20.027290,0.000159,20.030241,0.4635,0.048,6.34613,0.00000
954.00,6.34691,20.027568,0.000156,20.030360,0.4637,0.048,6.34691,0.00000
955.00,6.34650,20.028102,0.000151,20.030388,0.4640,0.049,6.34650,0.00000
956.00,6.34620,20.028142,0.000152,20.030290,0.4643,0.049,6.34620,0.00000
957.00,6.34559,20.027743,0.000152,20.030336,0.4646,0.049,6.34559,0.00000
958.00,6.34566,20.027546,0.000155,20.030191,0.4647,0.049,6.34566,0.00000
959.00,6.34651,20.027953,0.000157,20.030216,0.4650,0.049,6.34651,0.00000
960.00,6.34750,20.028126,0.000155,20.030315,0.4652,0.049,6.34750,0.00000
961.00,6.34647,20.028138,0.000155,20.030269,0.4654,0.049,6.34647,0.00000
962.00,6.34256,20.028131,0.000157,20.030463,0.4656,0.049,6.34256,0.00000
963.00,6.34205,20.028094,0.000157,20.030566,0.4658,0.049,6.34205,0.00000
964.00,6.34296,20.028199,0.000159,20.030448,0.4660,0.049,6.34296,0.00000
965.00,6.34397,20.027959,0.000156,20.030279,0.4663,0.049,6.34397,0.00000
966.00,6.34498,20.027834,0.000155,20.030336,0.4664,0.049,6.34498,0.00000
967.00,6.34453,20.028066,0.000165,20.030472,0.4666,0.049,6.34453,0.00000
968.00,6.34553,20.028252,0.000165,20.030345,0.4668,0.049,6.34553,0.00000
969.00,6.34474,20.028601,0.000156,20.030440,0.4670,0.049,6.34474,0.00000
970.00,6.34202,20.028652,0.000152,20.030507,0.4672,0.050,6.34202,0.00000
971.00,6.34256,20.028429,0.000154,20.030192,0.4673,0.050,6.34256,0.00000
972.00,6.34607,20.027784,0.000149,20.030214,0.4675,0.050,6.34607,0.00000
973.00,6.34695,20.027587,0.000146,20.030297,0.4677,0.050,6.34695,0.00000
974.00,6.34550,20.028174,0.000148,20.030270,0.4679,0.050,6.34550,0.00000
975.00,6.34466,20.028228,0.000154,20.030399,0.4681,0.050,6.34466,0.00000
976.00,6.34189,20.027756,0.000162,20.030364,0.4683,0.050,6.34189,0.00000
977.00,6.34173,20.027922,0.000163,20.030217,0.4685,0.050,6.34173,0.00000
978.00,6.34573,20.028239,0.000159,20.030238,0.4687,0.050,6.34573,0.00000
979.00,6.34952,20.028297,0.000151,20.030226,0.4689,0.050,6.34952,0.00000
980.00,6.34802,20.028645,0.000146,20.030360,0.4691,0.050,6.34802,0.00000
981.00,6.34516,20.028421,0.000145,20.030554,0.4694,0.051,6.34516,0.00000
982.00,6.34532,20.028359,0.000144,20.030340,0.4695,0.051,6.34532,0.00000
983.00,6.34254,20.028813,0.000147,20.030347,0.4698,0.051,6.34254,0.00000
984.00,6.34003,20.028403,0.000155,20.030462,0.4701,0.050,6.34003,0.00000
985.00,6.34170,20.028339,0.000153,20.030355,0.4703,0.050,6.34170,0.00000
986.00,6.34500,20.028822,0.000155,20.030418,0.4704,0.050,6.34500,0.00000
987.00,6.34613,20.028369,0.000151,20.030371,0.4707,0.051,6.34613,0.00000
988.00,6.34603,20.028341,0.000146,20.030284,0.4710,0.051,6.34603,0.00000
989.00,6.34466,20.028868,0.000156,20.030319,0.4713,0.051,6.34466,0.00000
990.00,6.34316,20.028505,0.000161,20.030445,0.4716,0.051,6.34316,0.00000
991.00,6.34258,20.027999,0.000160,20.030411,0.4718,0.051,6.34258,0.00000
992.00,6.34145,20.028209,0.000153,20.030214,0.4721,0.051,6.34145,0.00000
993.00,6.34265,20.028588,0.000154,20.030224,0.4724,0.051,6.34265,0.00000
994.00,6.34219,20.028940,0.000147,20.030371,0.4726,0.051,6.34219,0.00000
995.00,6.34080,20.028500,0.000142,20.030443,0.4727,0.052,6.34080,0.00000
996.00,6.34159,20.028020,0.000145,20.030453,0.4730,0.052,6.34159,0.00000
997.00,6.34299,20.028472,0.000149,20.030418,0.4732,0.051,6.34299,0.00000
998.00,6.34402,20.028839,0.000155,20.030420,0.4734,0.051,6.34402,0.00000
999.00,6.34341,20.028833,0.000157,20.030200,0.4735,0.051,6.34341,0.00000
1000.00,6.34236,20.028908,0.000158,20.030158,0.4737,0.051,6.34236,0.00000
1001.00,6.34235,20.029032,0.000157,20.030283,0.4738,0.051,6.34235,0.00000
1002.00,6.34579,20.029192,0.000161,20.030270,0.4739,0.051,6.34579,0.00000
1003.00,6.34835,20.029079,0.000159,20.030463,0.4741,0.051,6.34835,0.00000
1004.00,6.34899,20.028884,0.000158,20.030355,0.4742,0.051,6.34899,0.00000
1005.00,6.34801,20.028650,0.000158,20.030113,0.4744,0.052,6.34801,0.00000
1006.00,6.34614,20.028992,0.000150,20.030284,0.4744,0.052,6.34614,0.00000
1007.00,6.34504,20.029724,0.000152,20.030517,0.4745,0.052,6.34504,0.00000
1008.00,6.34198,20.029375,0.000157,20.030406,0.4745,0.052,6.34198,0.00000
1009.00,6.33729,20.028444,0.000155,20.030223,0.4746,0.052,6.33729,0.00000
1010.00,6.33713,20.028608,0.000151,20.030238,0.4746,0.052,6.33713,0.00000
1011.00,6.34151,20.029406,0.000155,20.030314,0.4747,0.052,6.34151,0.00000
1012.00,6.34160,20.028792,0.000159,20.030351,0.4747,0.052,6.34160,0.00000
1013.00,6.34085,20.028586,0.000156,20.030301,0.4747,0.052,6.34085,0.00000
1014.00,6.34026,20.028675,0.000150,20.030209,0.4746,0.053,6.34026,0.00000
1015.00,6.34089,20.028898,0.000156,20.030243,0.4746,0.053,6.34089,0.00000
1016.00,6.34217,20.029649,0.000165,20.030351,0.4745,0.052,6.34217,0.00000
1017.00,6.34135,20.029521,0.000162,20.030428,0.4745,0.052,6.34135,0.00000
1018.00,6.34435,20.028970,0.000156,20.030465,0.4745,0.053,6.34435,0.00000
1019.00,6.34627,20.029224,0.000154,20.030523,0.4745,0.053,6.34627,0.00000
1020.00,6.34311,20.029578,0.000150,20.030530,0.4745,0.053,6.34311,0.00000
@9,2.0000,4.0, 1020.063
1021.00,6.34361,20.029634,0.000146,20.030437,0.4745,0.053,6.34361,0.00000
1022.00,6.34542,20.029875,0.000159,20.030406,0.4745,0.053,6.34542,0.00000
1023.00,6.35550,20.029406,0.000160,20.030305,0.4745,0.053,6.35550,0.00000
1024.00,6.37527,20.029308,0.000153,20.030284,0.4745,0.053,6.37527,0.00000
1025.00,6.39455,20.029723,0.000153,20.030350,0.4746,0.053,6.39455,0.00000
1026.00,6.41120,20.029504,0.000154,20.030395,0.4747,0.053,6.41120,0.00000
1027.00,6.41397,20.029608,0.000157,20.030455,0.4748,0.053,6.41397,0.00000
1028.00,6.40323,20.029544,0.000161,20.030532,0.4748,0.053,6.40323,0.00000
1029.00,6.38989,20.028907,0.000167,20.030422,0.4748,0.053,6.38989,0.00000
1030.00,6.37493,20.029053,0.000168,20.030128,0.4749,0.053,6.37493,0.00000
1031.00,6.36238,20.029667,0.000158,20.030238,0.4749,0.053,6.36238,0.00000
1032.00,6.35519,20.029974,0.000151,20.030416,0.4750,0.054,6.35519,0.00000
1033.00,6.35070,20.029606,0.000157,20.030217,0.4751,0.053,6.35070,0.00000
1034.00,6.35082,20.029591,0.000157,20.030088,0.4752,0.053,6.35082,0.00000
1035.00,6.34973,20.029975,0.000154,20.030184,0.4753,0.054,6.34973,0.00000
1036.00,6.34970,20.029846,0.000157,20.030251,0.4754,0.054,6.34970,0.00000
1037.00,6.35154,20.029604,0.000157,20.030278,0.4755,0.054,6.35154,0.00000
1038.00,6.35057,20.029862,0.000155,20.030354,0.4755,0.054,6.35057,0.00000
1039.00,6.35089,20.030011,0.000156,20.030272,0.4755,0.054,6.35089,0.00000
1040.00,6.35344,20.029940,0.000158,20.030241,0.4755,0.054,6.35344,0.00000
1041.00,6.35440,20.030174,0.000157,20.030225,0.4756,0.054,6.35440,0.00000
1042.00,6.35287,20.030164,0.000149,20.030239,0.4756,0.054,6.35287,0.00000
1043.00,6.34858,20.029897,0.000150,20.030347,0.4756,0.054,6.34858,0.00000
1044.00,6.34611,20.030044,0.000160,20.030260,0.4756,0.054,6.34611,0.00000
1045.00,6.34595,20.030435,0.000163,20.030347,0.4756,0.054,6.34595,0.00000
1046.00,6.34607,20.030582,0.000165,20.030567,0.4757,0.054,6.34607,0.00000
1047.00,6.34727,20.030486,0.000165,20.030495,0.4758,0.054,6.34727,0.00000
1048.00,6.34621,20.030482,0.000160,20.030421,0.4758,0.054,6.34621,0.00000
1049.00,6.34582,20.030458,0.000155,20.030397,0.4758,0.054,6.34582,0.00000
1050.00,6.34662,20.030300,0.000158,20.030215,0.4759,0.054,6.34662,0.00000
1051.00,6.34499,20.029977,0.000159,20.030093,0.4760,0.054,6.34499,0.00000
1052.00,6.34242,20.029885,0.000156,20.030126,0.4760,0.055,6.34242,0.00000
1053.00,6.34002,20.029731,0.000152,20.030340,0.4761,0.055,6.34002,0.00000
1054.00,6.33904,20.029892,0.000147,20.030537,0.4762,0.055,6.33904,0.00000
1055.00,6.34094,20.030499,0.000151,20.030524,0.4762,0.055,6.34094,0.00000
1056.00,6.34303,20.030588,0.000159,20.030409,0.4763,0.055,6.34303,0.00000
1057.00,6.34423,20.030635,0.000160,20.030351,0.4764,0.055,6.34423,0.00000
1058.00,6.34560,20.030550,0.000160,20.030339,0.4764,0.055,6.34560,0.00000
1059.00,6.34563,20.030537,0.000155,20.030375,0.4765,0.055,6.34563,0.00000
1060.00,6.34236,20.030779,0.000153,20.030474,0.4765,0.055,6.34236,0.00000
1061.00,6.33865,20.030232,0.000163,20.030426,0.4766,0.055,6.33865,0.00000
1062.00,6.34091,20.030129,0.000161,20.030344,0.4766,0.055,6.34091,0.00000
1063.00,6.34133,20.030669,0.000162,20.030175,0.4767,0.055,6.34133,0.00000
1064.00,6.33997,20.030081,0.000155,20.030195,0.4768,0.055,6.33997,0.00000
1065.00,6.34158,20.030156,0.000153,20.030469,0.4770,0.055,6.34158,0.00000
1066.00,6.34179,20.030872,0.000163,20.030616,0.4771,0.055,6.34179,0.00000
1067.00,6.34280,20.030867,0.000163,20.030469,0.4773,0.055,6.34280,0.00000
1068.00,6.34249,20.030836,0.000159,20.030271,0.4774,0.055,6.34249,0.00000
1069.00,6.34171,20.030911,0.000152,20.030261,0.4775,0.056,6.34171,0.00000
1070.00,6.34140,20.030131,0.000143,20.030333,0.4777,0.056,6.34140,0.00000
1071.00,6.34129,20.030081,0.000141,20.030388,0.4778,0.056,6.34129,0.00000
1072.00,6.34208,20.031009,0.000150,20.030320,0.4780,0.056,6.34208,0.00000
1073.00,6.34161,20.031155,0.000151,20.030261,0.4782,0.056,6.34161,0.00000
1074.00,6.34146,20.031209,0.000150,20.030385,0.4784,0.056,6.34146,0.00000
1075.00,6.34277,20.031196,0.000156,20.030429,0.4785,0.056,6.34277,0.00000
1076.00,6.34174,20.030299,0.000156,20.030305,0.4787,0.056,6.34174,0.00000
1077.00,6.34322,20.030337,0.000152,20.030343,0.4788,0.056,6.34322,0.00000
1078.00,6.34326,20.031074,0.000151,20.030293,0.4790,0.057,6.34326,0.00000
1079.00,6.33982,20.031043,0.000150,20.030354,0.4792,0.057,6.33982,0.00000
1080.00,6.34087,20.030363,0.000153,20.030461,0.4794,0.057,6.34087,0.00000
1081.00,6.34296,20.030337,0.000149,20.030426,0.4795,0.057,6.34296,0.00000
1082.00,6.34233,20.031096,0.000149,20.030333,0.4796,0.057,6.34233,0.00000
1083.00,6.34078,20.031218,0.000151,20.030246,0.4797,0.057,6.34078,0.00000
1084.00,6.34080,20.031261,0.000153,20.030188,0.4798,0.057,6.34080,0.00000
1085.00,6.34312,20.031332,0.000156,20.030268,0.4799,0.057,6.34312,0.00000
1086.00,6.34416,20.031443,0.000154,20.030613,0.4801,0.057,6.34416,0.00000
1087.00,6.34203,20.031370,0.000156,20.030607,0.4803,0.057,6.34203,0.00000
1088.00,6.34068,20.030668,0.000151,20.030361,0.4804,0.057,6.34068,0.00000
1089.00,6.34212,20.030433,0.000148,20.030355,0.4806,0.057,6.34212,0.00000
1090.00,6.34344,20.031129,0.000147,20.030262,0.4806,0.058,6.34344,0.00000
1091.00,6.34304,20.031421,0.000149,20.030187,0.4807,0.058,6.34304,0.00000
1092.00,6.34203,20.031442,0.000158,20.030324,0.4808,0.057,6.34203,0.00000
1093.00,6.34357,20.031548,0.000160,20.030435,0.4808,0.057,6.34357,0.00000
1094.00,6.34527,20.031591,0.000160,20.030366,0.4809,0.057,6.34527,0.00000
1095.00,6.34355,20.031556,0.000158,20.030288,0.4810,0.057,6.34355,0.00000
1096.00,6.34331,20.031607,0.000149,20.030261,0.4811,0.058,6.34331,0.00000
1097.00,6.34359,20.031929,0.000152,20.030520,0.4812,0.058,6.34359,0.00000
1098.00,6.34212,20.031964,0.000160,20.030586,0.4814,0.057,6.34212,0.00000
1099.00,6.34124,20.031741,0.000155,20.030402,0.4814,0.058,6.34124,0.00000
1100.00,6.33906,20.031745,0.000154,20.030343,0.4815,0.058,6.33906,0.00000
1101.00,6.33867,20.031742,0.000156,20.030279,0.4815,0.058,6.33867,0.00000
1102.00,6.33976,20.031532,0.000149,20.030398,0.4817,0.058,6.33976,0.00000
1103.00,6.34052,20.031232,0.000147,20.030460,0.4820,0.058,6.34052,0.00000
1104.00,6.34151,20.030924,0.000148,20.030379,0.4821,0.058,6.34151,0.00000
1105.00,6.34293,20.031211,0.000153,20.030243,0.4822,0.058,6.34293,0.00000
1106.00,6.34463,20.031541,0.000154,20.030307,0.4823,0.058,6.34463,0.00000
1107.00,6.34350,20.031756,0.000153,20.030465,0.4825,0.058,6.34350,0.00000
1108.00,6.34102,20.032027,0.000155,20.030564,0.4826,0.058,6.34102,0.00000
1109.00,6.34130,20.031224,0.000157,20.030612,0.4828,0.058,6.34130,0.00000
1110.00,6.33966,20.031213,0.000152,20.030475,0.4830,0.058,6.33966,0.00000
1111.00,6.34031,20.031966,0.000150,20.030318,0.4831,0.059,6.34031,0.00000
1112.00,6.34300,20.031485,0.000157,20.030232,0.4832,0.058,6.34300,0.00000
1113.00,6.33965,20.031347,0.000152,20.030484,0.4833,0.059,6.33965,0.00000
1114.00,6.33813,20.031384,0.000149,20.030448,0.4834,0.059,6.33813,0.00000
1115.00,6.33822,20.031034,0.000145,20.030306,0.4834,0.059,6.33822,0.00000
1116.00,6.33882,20.031219,0.000143,20.030475,0.4835,0.059,6.33882,0.00000
1117.00,6.34116,20.031599,0.000149,20.030367,0.4836,0.059,6.34116,0.00000
1118.00,6.34146,20.032028,0.000141,20.030422,0.4837,0.060,6.34146,0.00000
1119.00,6.34233,20.032176,0.000145,20.030407,0.4837,0.060,6.34233,0.00000
1120.00,6.34428,20.031425,0.000155,20.030374,0.4837,0.059,6.34428,0.00000
1121.00,6.34402,20.031643,0.000153,20.030572,0.4838,0.059,6.34402,0.00000
1122.00,6.34327,20.032066,0.000155,20.030358,0.4838,0.059,6.34327,0.00000
1123.00,6.34143,20.032049,0.000163,20.030376,0.4839,0.059,6.34143,0.00000
1124.00,6.34011,20.032377,0.000163,20.030448,0.4839,0.059,6.34011,0.00000
1125.00,6.34165,20.032330,0.000145,20.030294,0.4838,0.060,6.34165,0.00000
1126.00,6.34242,20.031986,0.000143,20.030388,0.4839,0.060,6.34242,0.00000
1127.00,6.34115,20.031813,0.000146,20.030338,0.4840,0.060,6.34115,0.00000
1128.00,6.33955,20.032329,0.000150,20.030394,0.4840,0.060,6.33955,0.00000
1129.00,6.33903,20.032546,0.000159,20.030502,0.4839,0.060,6.33903,0.00000
1130.00,6.33977,20.032457,0.000161,20.030498,0.4839,0.060,6.33977,0.00000
1131.00,6.33795,20.032467,0.000159,20.030408,0.4839,0.060,6.33795,0.00000
1132.00,6.33520,20.032751,0.000157,20.030469,0.4840,0.060,6.33520,0.00000
1133.00,6.33642,20.032883,0.000157,20.030582,0.4840,0.060,6.33642,0.00000
1134.00,6.33747,20.032668,0.000158,20.030485,0.4840,0.060,6.33747,0.00000
1135.00,6.33968,20.032632,0.000160,20.030439,0.4841,0.060,6.33968,0.00000
1136.00,6.34314,20.032608,0.000156,20.030380,0.4842,0.060,6.34314,0.00000
1137.00,6.34221,20.032079,0.000155,20.030291,0.4842,0.060,6.34221,0.00000
1138.00,6.34023,20.032274,0.000155,20.030450,0.4842,0.060,6.34023,0.00000
1139.00,6.33631,20.032839,0.000158,20.030763,0.4842,0.060,6.33631,0.00000
1140.00,6.33624,20.032705,0.000161,20.030513,0.4842,0.060,6.33624,0.00000
@10,2.0000,4.0, 1140.078
1141.00,6.33686,20.032684,0.000162,20.030185,0.4843,0.060,6.33686,0.00000
1142.00,6.33547,20.032632,0.000165,20.030448,0.4844,0.060,6.33547,0.00000
1143.00,6.34687,20.032136,0.000161,20.030560,0.4845,0.060,6.34687,0.00000
1144.00,6.36774,20.032524,0.000156,20.030624,0.4845,0.060,6.36774,0.00000
1145.00,6.38656,20.033293,0.000159,20.030753,0.4846,0.060,6.38656,0.00000
1146.00,6.40549,20.032824,0.000156,20.030586,0.4847,0.060,6.40549,0.00000
1147.00,6.41065,20.032745,0.000154,20.030460,0.4847,0.061,6.41065,0.00000
1148.00,6.39818,20.033128,0.000152,20.030541,0.4848,0.061,6.39818,0.00000
1149.00,6.38626,20.032837,0.000149,20.030582,0.4849,0.061,6.38626,0.00000
1150.00,6.37865,20.032728,0.000163,20.030330,0.4851,0.061,6.37865,0.00000
1151.00,6.37086,20.033125,0.000169,20.030401,0.4853,0.060,6.37086,0.00000
1152.00,6.36016,20.033127,0.000156,20.030551,0.4854,0.061,6.36016,0.00000
1153.00,6.35275,20.033011,0.000153,20.030378,0.4854,0.061,6.35275,0.00000
1154.00,6.35113,20.033187,0.000157,20.030437,0.4855,0.061,6.35113,0.00000
1155.00,6.34800,20.033257,0.000155,20.030452,0.4855,0.061,6.34800,0.00000
1156.00,6.34304,20.033114,0.000152,20.030381,0.4856,0.061,6.34304,0.00000
1157.00,6.34174,20.033114,0.000153,20.030389,0.4857,0.061,6.34174,0.00000
1158.00,6.34262,20.033167,0.000153,20.030399,0.4858,0.061,6.34262,0.00000
1159.00,6.34339,20.032900,0.000156,20.030448,0.4858,0.061,6.34339,0.00000
1160.00,6.34431,20.033095,0.000155,20.030456,0.4859,0.061,6.34431,0.00000
1161.00,6.34362,20.033444,0.000149,20.030542,0.4860,0.061,6.34362,0.00000
1162.00,6.34223,20.032720,0.000144,20.030350,0.4861,0.062,6.34223,0.00000
1163.00,6.34286,20.032143,0.000149,20.030114,0.4862,0.062,6.34286,0.00000
1164.00,6.34330,20.032777,0.000161,20.030253,0.4862,0.062,6.34330,0.00000
1165.00,6.34286,20.032969,0.000163,20.030442,0.4862,0.061,6.34286,0.00000
1166.00,6.34286,20.032989,0.000154,20.030404,0.4863,0.062,6.34286,0.00000
1167.00,6.34341,20.033351,0.000142,20.030227,0.4864,0.062,6.34341,0.00000
1168.00,6.34293,20.033472,0.000146,20.030295,0.4866,0.062,6.34293,0.00000
1169.00,6.34272,20.033680,0.000154,20.030418,0.4866,0.062,6.34272,0.00000
1170.00,6.34166,20.033757,0.000154,20.030414,0.4867,0.062,6.34166,0.00000
1171.00,6.34267,20.033811,0.000157,20.030400,0.4867,0.062,6.34267,0.00000
1172.00,6.34444,20.033568,0.000156,20.030301,0.4869,0.062,6.34444,0.00000
1173.00,6.34239,20.033411,0.000152,20.030218,0.4869,0.062,6.34239,0.00000
1174.00,6.34150,20.033627,0.000150,20.030312,0.4870,0.063,6.34150,0.00000
1175.00,6.34106,20.033774,0.000160,20.030400,0.4871,0.062,6.34106,0.00000
1176.00,6.34067,20.033854,0.000154,20.030533,0.4871,0.062,6.34067,0.00000
1177.00,6.34049,20.033412,0.000152,20.030410,0.4871,0.063,6.34049,0.00000
1178.00,6.34016,20.033349,0.000163,20.030344,0.4872,0.062,6.34016,0.00000
1179.00,6.34055,20.033985,0.000159,20.030546,0.4873,0.062,6.34055,0.00000
1180.00,6.33971,20.034288,0.000153,20.030523,0.4873,0.063,6.33971,0.00000
1181.00,6.33899,20.033781,0.000162,20.030418,0.4872,0.062,6.33899,0.00000
1182.00,6.34042,20.033430,0.000166,20.030438,0.4872,0.062,6.34042,0.00000
1183.00,6.33984,20.033897,0.000150,20.030447,0.4872,0.063,6.33984,0.00000
1184.00,6.33867,20.034097,0.000144,20.030311,0.4871,0.063,6.33867,0.00000
1185.00,6.33927,20.034095,0.000151,20.030389,0.4871,0.063,6.33927,0.00000
1186.00,6.33942,20.034255,0.000156,20.030420,0.4871,0.063,6.33942,0.00000
1187.00,6.33668,20.034309,0.000155,20.030279,0.4871,0.063,6.33668,0.00000
1188.00,6.33543,20.034301,0.000151,20.030410,0.4871,0.063,6.33543,0.00000
1189.00,6.33681,20.033712,0.000154,20.030402,0.4870,0.063,6.33681,0.00000
1190.00,6.33704,20.033227,0.000153,20.030164,0.4870,0.063,6.33704,0.00000
1191.00,6.33727,20.033712,0.000150,20.030252,0.4869,0.063,6.33727,0.00000
1192.00,6.33602,20.034145,0.000149,20.030353,0.4868,0.064,6.33602,0.00000
1193.00,6.33563,20.034232,0.000152,20.030291,0.4867,0.064,6.33563,0.00000
1194.00,6.33742,20.034029,0.000157,20.030311,0.4867,0.063,6.33742,0.00000
1195.00,6.33926,20.033710,0.000154,20.030309,0.4867,0.063,6.33926,0.00000
1196.00,6.34044,20.033725,0.000144,20.030236,0.4867,0.064,6.34044,0.00000
1197.00,6.34123,20.034152,0.000144,20.030245,0.4866,0.064,6.34123,0.00000
1198.00,6.34177,20.034433,0.000154,20.030421,0.4866,0.064,6.34177,0.00000
1199.00,6.34105,20.034259,0.000165,20.030373,0.4865,0.063,6.34105,0.00000
1200.00,6.34083,20.034343,0.000167,20.030348,0.4865,0.063,6.34083,0.00000
1201.00,6.34111,20.034497,0.000156,20.030414,0.4866,0.064,6.34111,0.00000
1202.00,6.34021,20.033979,0.000151,20.030335,0.4865,0.064,6.34021,0.00000
1203.00,6.33914,20.034125,0.000149,20.030358,0.4864,0.064,6.33914,0.00000
1204.00,6.33812,20.034569,0.000150,20.030246,0.4864,0.064,6.33812,0.00000
1205.00,6.33779,20.034239,0.000150,20.030188,0.4864,0.064,6.33779,0.00000
1206.00,6.33989,20.034229,0.000163,20.030317,0.4865,0.064,6.33989,0.00000
1207.00,6.34124,20.034503,0.000168,20.030497,0.4867,0.064,6.34124,0.00000
1208.00,6.34022,20.034654,0.000159,20.030545,0.4866,0.064,6.34022,0.00000
1209.00,6.34038,20.034401,0.000162,20.030397,0.4867,0.064,6.34038,0.00000
1210.00,6.34067,20.034209,0.000161,20.030258,0.4868,0.064,6.34067,0.00000
1211.00,6.34014,20.034050,0.000154,20.030228,0.4867,0.064,6.34014,0.00000
1212.00,6.33781,20.033676,0.000148,20.030325,0.4866,0.065,6.33781,0.00000
1213.00,6.33662,20.034180,0.000153,20.030307,0.4866,0.064,6.33662,0.00000
1214.00,6.33598,20.034687,0.000158,20.030298,0.4866,0.064,6.33598,0.00000
1215.00,6.33529,20.034761,0.000156,20.030486,0.4866,0.064,6.33529,0.00000
1216.00,6.33630,20.034862,0.000150,20.030580,0.4866,0.065,6.33630,0.00000
1217.00,6.33931,20.034755,0.000141,20.030374,0.4866,0.065,6.33931,0.00000
1218.00,6.34207,20.034272,0.000144,20.030237,0.4866,0.065,6.34207,0.00000
1219.00,6.33724,20.034386,0.000153,20.030380,0.4867,0.065,6.33724,0.00000
1220.00,6.33453,20.034768,0.000145,20.030538,0.4867,0.065,6.33453,0.00000
1221.00,6.33734,20.034331,0.000146,20.030523,0.4867,0.065,6.33734,0.00000
1222.00,6.33757,20.034556,0.000154,20.030478,0.4867,0.065,6.33757,0.00000
1223.00,6.33893,20.035071,0.000151,20.030423,0.4867,0.065,6.33893,0.00000
1224.00,6.33823,20.034977,0.000144,20.030229,0.4866,0.066,6.33823,0.00000
1225.00,6.33801,20.034921,0.000148,20.030208,0.4866,0.066,6.33801,0.00000
1226.00,6.34002,20.035045,0.000155,20.030424,0.4867,0.065,6.34002,0.00000
1227.00,6.33940,20.034349,0.000147,20.030479,0.4867,0.066,6.33940,0.00000
1228.00,6.33682,20.034398,0.000142,20.030362,0.4867,0.066,6.33682,0.00000
1229.00,6.33664,20.035018,0.000145,20.030413,0.4868,0.066,6.33664,0.00000
1230.00,6.33854,20.034363,0.000156,20.030450,0.4867,0.066,6.33854,0.00000
1231.00,6.33843,20.034204,0.000157,20.030394,0.4868,0.065,6.33843,0.00000
1232.00,6.33854,20.034897,0.000146,20.030430,0.4868,0.066,6.33854,0.00000
1233.00,6.34004,20.035416,0.000147,20.030460,0.4868,0.066,6.34004,0.00000
1234.00,6.34168,20.035178,0.000156,20.030213,0.4869,0.066,6.34168,0.00000
1235.00,6.34252,20.034620,0.000157,20.030036,0.4870,0.066,6.34252,0.00000
1236.00,6.34154,20.034996,0.000158,20.030432,0.4872,0.066,6.34154,0.00000
1237.00,6.34108,20.035229,0.000163,20.030481,0.4873,0.066,6.34108,0.00000
1238.00,6.34072,20.034880,0.000159,20.030309,0.4873,0.066,6.34072,0.00000
1239.00,6.33672,20.035179,0.000160,20.030464,0.4874,0.066,6.33672,0.00000
1240.00,6.33441,20.035575,0.000156,20.030464,0.4876,0.066,6.33441,0.00000
1241.00,6.33770,20.035367,0.000151,20.030322,0.4877,0.067,6.33770,0.00000
1242.00,6.34026,20.035240,0.000153,20.030313,0.4878,0.066,6.34026,0.00000
1243.00,6.33999,20.035334,0.000147,20.030426,0.4880,0.067,6.33999,0.00000
1244.00,6.34262,20.035393,0.000151,20.030388,0.4882,0.067,6.34262,0.00000
1245.00,6.34550,20.035480,0.000161,20.030284,0.4882,0.066,6.34550,0.00000
1246.00,6.34567,20.035521,0.000161,20.030264,0.4882,0.066,6.34567,0.00000
1247.00,6.34375,20.035636,0.000153,20.030411,0.4883,0.067,6.34375,0.00000
1248.00,6.34158,20.035701,0.000153,20.030432,0.4883,0.067,6.34158,0.00000
1249.00,6.34130,20.035616,0.000152,20.030252,0.4884,0.067,6.34130,0.00000
1250.00,6.34139,20.035577,0.000149,20.030424,0.4885,0.067,6.34139,0.00000
1251.00,6.34242,20.035121,0.000155,20.030604,0.4886,0.067,6.34242,0.00000
1252.00,6.34290,20.035090,0.000161,20.030411,0.4887,0.067,6.34290,0.00000
1253.00,6.33996,20.035547,0.000153,20.030284,0.4888,0.067,6.33996,0.00000
1254.00,6.33773,20.035802,0.000153,20.030333,0.4889,0.067,6.33773,0.00000
1255.00,6.33708,20.035772,0.000154,20.030334,0.4891,0.067,6.33708,0.00000
1256.00,6.33682,20.035286,0.000157,20.030315,0.4892,0.067,6.33682,0.00000
1257.00,6.34136,20.035144,0.000157,20.030316,0.4892,0.067,6.34136,0.00000
1258.00,6.34453,20.035157,0.000150,20.030321,0.4893,0.068,6.34453,0.00000
1259.00,6.34322,20.035139,0.000158,20.030367,0.4893,0.068,6.34322,0.00000
1260.00,6.34266,20.035350,0.000159,20.030413,0.4893,0.067,6.34266,0.00000
@11,2.0000,4.0, 1260
1261.00,6.34064,20.035071,0.000151,20.030323,0.4894,0.068,6.34064,0.00000
1262.00,6.33721,20.035271,0.000151,20.030318,0.4895,0.068,6.33721,0.00000
1263.00,6.34164,20.035705,0.000152,20.030428,0.4896,0.068,6.34164,0.00000
1264.00,6.35678,20.035613,0.000153,20.030382,0.4896,0.068,6.35678,0.00000
1265.00,6.37569,20.035465,0.000155,20.030517,0.4896,0.068,6.37569,0.00000
1266.00,6.39518,20.035687,0.000158,20.030516,0.4897,0.068,6.39518,0.00000
1267.00,6.40362,20.035749,0.000155,20.030383,0.4898,0.068,6.40362,0.00000
1268.00,6.39653,20.035830,0.000155,20.030483,0.4899,0.068,6.39653,0.00000
1269.00,6.38382,20.036223,0.000160,20.030503,0.4898,0.068,6.38382,0.00000
1270.00,6.37422,20.035871,0.000154,20.030411,0.4899,0.068,6.37422,0.00000
1271.00,6.36614,20.035477,0.000158,20.030318,0.4900,0.068,6.36614,0.00000
1272.00,6.35652,20.035875,0.000162,20.030457,0.4900,0.068,6.35652,0.00000
1273.00,6.34885,20.036408,0.000160,20.030440,0.4900,0.068,6.34885,0.00000
1274.00,6.34290,20.036551,0.000161,20.030453,0.4899,0.068,6.34290,0.00000
1275.00,6.34118,20.036094,0.000162,20.030532,0.4900,0.068,6.34118,0.00000
1276.00,6.34291,20.035929,0.000150,20.030329,0.4900,0.069,6.34291,0.00000
1277.00,6.34332,20.035981,0.000142,20.030384,0.4900,0.069,6.34332,0.00000
1278.00,6.34396,20.035838,0.000151,20.030530,0.4900,0.069,6.34396,0.00000
1279.00,6.34274,20.036282,0.000162,20.030401,0.4899,0.068,6.34274,0.00000
1280.00,6.34091,20.036458,0.000165,20.030463,0.4899,0.068,6.34091,0.00000
1281.00,6.34334,20.036259,0.000164,20.030519,0.4898,0.068,6.34334,0.00000
1282.00,6.34467,20.036213,0.000162,20.030326,0.4897,0.069,6.34467,0.00000
1283.00,6.34305,20.036311,0.000156,20.030226,0.4896,0.069,6.34305,0.00000
1284.00,6.34132,20.036456,0.000158,20.030261,0.4896,0.069,6.34132,0.00000
1285.00,6.34074,20.036818,0.000160,20.030490,0.4895,0.069,6.34074,0.00000
1286.00,6.34233,20.036743,0.000169,20.030532,0.4894,0.068,6.34233,0.00000
1287.00,6.34658,20.036614,0.000173,20.030404,0.4892,0.068,6.34658,0.00000
1288.00,6.34841,20.036477,0.000159,20.030374,0.4891,0.069,6.34841,0.00000
1289.00,6.34552,20.036425,0.000151,20.030254,0.4891,0.069,6.34552,0.00000
1290.00,6.34260,20.036197,0.000153,20.030219,0.4891,0.069,6.34260,0.00000
1291.00,6.34100,20.036297,0.000154,20.030283,0.4890,0.069,6.34100,0.00000
1292.00,6.33980,20.037001,0.000158,20.030401,0.4890,0.069,6.33980,0.00000
1293.00,6.33952,20.036793,0.000165,20.030314,0.4888,0.069,6.33952,0.00000
1294.00,6.33672,20.036105,0.000163,20.030237,0.4888,0.069,6.33672,0.00000
1295.00,6.33281,20.036242,0.000160,20.030291,0.4888,0.069,6.33281,0.00000
1296.00,6.33229,20.036905,0.000157,20.030303,0.4887,0.070,6.33229,0.00000
1297.00,6.33468,20.036970,0.000154,20.030336,0.4886,0.070,6.33468,0.00000
1298.00,6.33775,20.036810,0.000151,20.030275,0.4885,0.070,6.33775,0.00000
1299.00,6.33762,20.036982,0.000156,20.030304,0.4884,0.070,6.33762,0.00000
1300.00,6.33718,20.037089,0.000160,20.030268,0.4883,0.070,6.33718,0.00000
1301.00,6.33815,20.036413,0.000160,20.030158,0.4882,0.070,6.33815,0.00000
1302.00,6.33968,20.036078,0.000167,20.030209,0.4882,0.069,6.33968,0.00000
1303.00,6.34064,20.036842,0.000158,20.030363,0.4881,0.070,6.34064,0.00000
1304.00,6.33994,20.037228,0.000151,20.030399,0.4881,0.070,6.33994,0.00000
1305.00,6.33751,20.036764,0.000158,20.030327,0.4881,0.070,6.33751,0.00000
1306.00,6.33772,20.036355,0.000158,20.030338,0.4880,0.070,6.33772,0.00000
1307.00,6.33853,20.036150,0.000156,20.030265,0.4879,0.070,6.33853,0.00000
1308.00,6.33628,20.036715,0.000159,20.030205,0.4879,0.070,6.33628,0.00000
1309.00,6.33637,20.037206,0.000151,20.030420,0.4881,0.070,6.33637,0.00000
1310.00,6.33704,20.036932,0.000142,20.030518,0.4881,0.071,6.33704,0.00000
1311.00,6.33978,20.037273,0.000150,20.030606,0.4881,0.071,6.33978,0.00000
1312.00,6.34216,20.037248,0.000156,20.030401,0.4881,0.070,6.34216,0.00000
1313.00,6.34021,20.037306,0.000161,20.030373,0.4881,0.070,6.34021,0.00000
1314.00,6.33735,20.037361,0.000161,20.030491,0.4882,0.070,6.33735,0.00000
1315.00,6.33677,20.036362,0.000149,20.030318,0.4883,0.071,6.33677,0.00000
1316.00,6.33742,20.036494,0.000149,20.030272,0.4884,0.071,6.33742,0.00000
1317.00,6.33809,20.036923,0.000157,20.030250,0.4885,0.071,6.33809,0.00000
1318.00,6.33872,20.036769,0.000161,20.030299,0.4885,0.070,6.33872,0.00000
1319.00,6.33847,20.037238,0.000158,20.030333,0.4885,0.071,6.33847,0.00000
1320.00,6.33828,20.037303,0.000153,20.030337,0.4885,0.071,6.33828,0.00000
1321.00,6.33784,20.037183,0.000157,20.030327,0.4886,0.071,6.33784,0.00000
1322.00,6.33788,20.037374,0.000156,20.030316,0.4886,0.071,6.33788,0.00000
1323.00,6.33668,20.037519,0.000150,20.030387,0.4886,0.071,6.33668,0.00000
1324.00,6.33708,20.037667,0.000149,20.030443,0.4886,0.071,6.33708,0.00000
1325.00,6.33844,20.037769,0.000154,20.030453,0.4886,0.071,6.33844,0.00000
1326.00,6.33837,20.037793,0.000153,20.030500,0.4886,0.071,6.33837,0.00000
1327.00,6.33869,20.037321,0.000149,20.030409,0.4886,0.072,6.33869,0.00000
1328.00,6.33848,20.036810,0.000153,20.030270,0.4886,0.072,6.33848,0.00000
1329.00,6.33783,20.036765,0.000158,20.030315,0.4885,0.072,6.33783,0.00000
1330.00,6.33641,20.036776,0.000159,20.030497,0.4884,0.072,6.33641,0.00000
1331.00,6.33571,20.037267,0.000163,20.030431,0.4883,0.071,6.33571,0.00000
1332.00,6.33620,20.037904,0.000166,20.030389,0.4883,0.071,6.33620,0.00000
1333.00,6.33558,20.037704,0.000153,20.030482,0.4883,0.072,6.33558,0.00000
1334.00,6.33481,20.037294,0.000157,20.030459,0.4882,0.072,6.33481,0.00000
1335.00,6.33528,20.037685,0.000167,20.030404,0.4880,0.071,6.33528,0.00000
1336.00,6.33408,20.037657,0.000152,20.030370,0.4881,0.072,6.33408,0.00000
1337.00,6.33695,20.037503,0.000143,20.030296,0.4882,0.073,6.33695,0.00000
1338.00,6.34075,20.037731,0.000146,20.030333,0.4882,0.073,6.34075,0.00000
1339.00,6.33878,20.037424,0.000152,20.030389,0.4882,0.073,6.33878,0.00000
1340.00,6.33870,20.037754,0.000156,20.030326,0.4882,0.072,6.33870,0.00000
1341.00,6.33947,20.038258,0.000160,20.030297,0.4883,0.072,6.33947,0.00000
1342.00,6.33869,20.038258,0.000164,20.030237,0.4883,0.072,6.33869,0.00000
1343.00,6.33786,20.037921,0.000163,20.030144,0.4883,0.072,6.33786,0.00000
1344.00,6.33893,20.037950,0.000153,20.030236,0.4883,0.073,6.33893,0.00000
1345.00,6.33959,20.037972,0.000147,20.030338,0.4883,0.073,6.33959,0.00000
1346.00,6.33726,20.037770,0.000151,20.030422,0.4883,0.073,6.33726,0.00000
1347.00,6.33270,20.038354,0.000148,20.030504,0.4883,0.073,6.33270,0.00000
1348.00,6.33103,20.038625,0.000143,20.030495,0.4885,0.073,6.33103,0.00000
1349.00,6.33140,20.037965,0.000147,20.030358,0.4885,0.073,6.33140,0.00000
1350.00,6.33234,20.037891,0.000153,20.030251,0.4885,0.073,6.33234,0.00000
1351.00,6.33652,20.038055,0.000156,20.030269,0.4885,0.073,6.33652,0.00000
1352.00,6.33931,20.037597,0.000163,20.030276,0.4886,0.073,6.33931,0.00000
1353.00,6.33987,20.037535,0.000167,20.030244,0.4887,0.072,6.33987,0.00000
1354.00,6.33803,20.038319,0.000158,20.030437,0.4888,0.073,6.33803,0.00000
1355.00,6.33429,20.038903,0.000153,20.030574,0.4890,0.073,6.33429,0.00000
1356.00,6.33249,20.038318,0.000156,20.030236,0.4891,0.073,6.33249,0.00000
1357.00,6.33437,20.037704,0.000156,20.030246,0.4891,0.073,6.33437,0.00000
1358.00,6.33605,20.038166,0.000160,20.030391,0.4892,0.073,6.33605,0.00000
1359.00,6.33851,20.038512,0.000159,20.030296,0.4893,0.073,6.33851,0.00000
1360.00,6.34147,20.038493,0.000153,20.030298,0.4893,0.074,6.34147,0.00000
1361.00,6.34144,20.038718,0.000153,20.030407,0.4894,0.074,6.34144,0.00000
1362.00,6.34293,20.038738,0.000155,20.030432,0.4894,0.074,6.34293,0.00000
1363.00,6.34230,20.038690,0.000158,20.030429,0.4894,0.074,6.34230,0.00000
1364.00,6.33896,20.038652,0.000163,20.030295,0.4894,0.073,6.33896,0.00000
1365.00,6.33701,20.038577,0.000161,20.030210,0.4894,0.073,6.33701,0.00000
1366.00,6.33261,20.038895,0.000161,20.030416,0.4895,0.074,6.33261,0.00000
1367.00,6.33137,20.039173,0.000163,20.030494,0.4895,0.074,6.33137,0.00000
1368.00,6.33534,20.038995,0.000159,20.030506,0.4893,0.074,6.33534,0.00000
1369.00,6.33813,20.038945,0.000157,20.030512,0.4893,0.074,6.33813,0.00000
1370.00,6.33744,20.039095,0.000158,20.030516,0.4893,0.074,6.33744,0.00000
1371.00,6.33511,20.038858,0.000162,20.030565,0.4892,0.074,6.33511,0.00000
1372.00,6.33394,20.038805,0.000160,20.030455,0.4892,0.074,6.33394,0.00000
1373.00,6.33506,20.039213,0.000152,20.030425,0.4891,0.074,6.33506,0.00000
1374.00,6.33936,20.039186,0.000145,20.030390,0.4890,0.075,6.33936,0.00000
1375.00,6.34070,20.039137,0.000146,20.030414,0.4889,0.075,6.34070,0.00000
1376.00,6.33839,20.039272,0.000152,20.030579,0.4889,0.075,6.33839,0.00000
1377.00,6.33808,20.038985,0.000154,20.030640,0.4890,0.075,6.33808,0.00000
1378.00,6.33690,20.038923,0.000151,20.030550,0.4889,0.075,6.33690,0.00000
1379.00,6.33580,20.039165,0.000155,20.030366,0.4889,0.075,6.33580,0.00000
1380.00,6.33467,20.038923,0.000162,20.030226,0.4889,0.075,6.33467,0.00000
1381.00,6.33638,20.038947,0.000157,20.030256,0.4888,0.075,6.33638,0.00000
@12,2.0000,4.0, 1380.016
1382.00,6.33798,20.039107,0.000157,20.030199,0.4888,0.075,6.33798,0.00000
1383.00,6.34296,20.039078,0.000160,20.030082,0.4888,0.075,6.34296,0.00000
1384.00,6.36058,20.039159,0.000159,20.030213,0.4887,0.075,6.36058,0.00000
1385.00,6.38047,20.039380,0.000150,20.030545,0.4886,0.075,6.38047,0.00000
1386.00,6.39933,20.039237,0.000152,20.030747,0.4885,0.075,6.39933,0.00000
1387.00,6.40562,20.039270,0.000160,20.030689,0.4884,0.075,6.40562,0.00000
1388.00,6.39522,20.039540,0.000159,20.030712,0.4884,0.075,6.39522,0.00000
1389.00,6.38149,20.039429,0.000154,20.030631,0.4883,0.075,6.38149,0.00000
1390.00,6.36927,20.039001,0.000150,20.030426,0.4883,0.076,6.36927,0.00000
1391.00,6.35659,20.039050,0.000151,20.030381,0.4883,0.076,6.35659,0.00000
1392.00,6.34926,20.038948,0.000158,20.030452,0.4883,0.075,6.34926,0.00000
1393.00,6.34824,20.038579,0.000156,20.030423,0.4883,0.076,6.34824,0.00000
1394.00,6.34576,20.038832,0.000146,20.030360,0.4883,0.076,6.34576,0.00000
1395.00,6.34380,20.038400,0.000153,20.030326,0.4884,0.076,6.34380,0.00000
1396.00,6.34151,20.038543,0.000160,20.030282,0.4884,0.076,6.34151,0.00000
1397.00,6.34202,20.038937,0.000161,20.030360,0.4884,0.076,6.34202,0.00000
1398.00,6.34313,20.039063,0.000166,20.030404,0.4884,0.075,6.34313,0.00000
1399.00,6.34084,20.039455,0.000159,20.030417,0.4885,0.076,6.34084,0.00000
1400.00,6.34089,20.039587,0.000151,20.030500,0.4886,0.076,6.34089,0.00000
1401.00,6.34153,20.039698,0.000154,20.030495,0.4886,0.076,6.34153,0.00000
1402.00,6.34156,20.039679,0.000163,20.030363,0.4887,0.076,6.34156,0.00000
1403.00,6.34366,20.039580,0.000163,20.030338,0.4888,0.076,6.34366,0.00000
1404.00,6.34338,20.039620,0.000155,20.030397,0.4888,0.076,6.34338,0.00000
1405.00,6.34242,20.039621,0.000156,20.030210,0.4889,0.076,6.34242,0.00000
1406.00,6.34320,20.039612,0.000160,20.030226,0.4891,0.076,6.34320,0.00000
1407.00,6.34136,20.039760,0.000157,20.030440,0.4892,0.076,6.34136,0.00000
1408.00,6.33991,20.039814,0.000166,20.030459,0.4894,0.076,6.33991,0.00000
1409.00,6.34128,20.039758,0.000176,20.030498,0.4896,0.076,6.34128,0.00000
1410.00,6.34092,20.039399,0.000168,20.030613,0.4898,0.076,6.34092,0.00000
1411.00,6.33863,20.039008,0.000158,20.030500,0.4899,0.076,6.33863,0.00000
1412.00,6.33853,20.039324,0.000152,20.030268,0.4901,0.077,6.33853,0.00000
1413.00,6.33945,20.039319,0.000148,20.030216,0.4903,0.077,6.33945,0.00000
1414.00,6.33858,20.039212,0.000149,20.030454,0.4905,0.077,6.33858,0.00000
1415.00,6.34091,20.039313,0.000148,20.030483,0.4907,0.077,6.34091,0.00000
1416.00,6.34257,20.039380,0.000148,20.030338,0.4909,0.077,6.34257,0.00000
1417.00,6.34059,20.039748,0.000154,20.030401,0.4911,0.077,6.34059,0.00000
1418.00,6.34103,20.040003,0.000160,20.030357,0.4912,0.077,6.34103,0.00000
1419.00,6.34154,20.040295,0.000167,20.030451,0.4914,0.077,6.34154,0.00000
1420.00,6.33887,20.040340,0.000169,20.030514,0.4916,0.077,6.33887,0.00000
1421.00,6.33754,20.040346,0.000161,20.030432,0.4918,0.077,6.33754,0.00000
1422.00,6.33841,20.040122,0.000154,20.030385,0.4919,0.078,6.33841,0.00000
1423.00,6.33548,20.040201,0.000156,20.030408,0.4921,0.078,6.33548,0.00000
1424.00,6.33129,20.039978,0.000161,20.030236,0.4923,0.078,6.33129,0.00000
1425.00,6.33103,20.039277,0.000163,20.030149,0.4926,0.077,6.33103,0.00000
1426.00,6.33073,20.038877,0.000163,20.030299,0.4928,0.077,6.33073,0.00000
1427.00,6.33281,20.038860,0.000168,20.030234,0.4928,0.077,6.33281,0.00000
1428.00,6.33500,20.039541,0.000166,20.030178,0.4930,0.077,6.33500,0.00000
1429.00,6.33393,20.039872,0.000164,20.030360,0.4932,0.078,6.33393,0.00000
1430.00,6.33509,20.039561,0.000172,20.030395,0.4934,0.078,6.33509,0.00000
1431.00,6.33738,20.039421,0.000173,20.030263,0.4935,0.077,6.33738,0.00000
1432.00,6.33899,20.039583,0.000162,20.030338,0.4937,0.078,6.33899,0.00000
1433.00,6.33869,20.040086,0.000159,20.030511,0.4939,0.078,6.33869,0.00000
1434.00,6.33550,20.040563,0.000165,20.030505,0.4940,0.078,6.33550,0.00000
1435.00,6.33277,20.040635,0.000162,20.030288,0.4942,0.078,6.33277,0.00000
1436.00,6.33323,20.040878,0.000156,20.030380,0.4944,0.078,6.33323,0.00000
1437.00,6.33271,20.040476,0.000163,20.030367,0.4946,0.078,6.33271,0.00000
1438.00,6.33114,20.040320,0.000166,20.030269,0.4948,0.078,6.33114,0.00000
1439.00,6.33067,20.040334,0.000162,20.030508,0.4950,0.078,6.33067,0.00000
1440.00,6.33332,20.040120,0.000162,20.030569,0.4951,0.079,6.33332,0.00000
1441.00,6.33384,20.040659,0.000165,20.030512,0.4951,0.078,6.33384,0.00000
1442.00,6.33446,20.041051,0.000166,20.030524,0.4953,0.079,6.33446,0.00000
1443.00,6.33678,20.041087,0.000158,20.030519,0.4954,0.079,6.33678,0.00000
1444.00,6.33532,20.040945,0.000157,20.030403,0.4955,0.079,6.33532,0.00000
1445.00,6.33766,20.040412,0.000167,20.030299,0.4955,0.079,6.33766,0.00000
1446.00,6.34019,20.040454,0.000170,20.030380,0.4956,0.079,6.34019,0.00000
1447.00,6.33941,20.040896,0.000168,20.030393,0.4956,0.079,6.33941,0.00000
1448.00,6.33681,20.040709,0.000167,20.030394,0.4957,0.079,6.33681,0.00000
1449.00,6.33201,20.040441,0.000164,20.030404,0.4957,0.079,6.33201,0.00000
1450.00,6.33296,20.040627,0.000161,20.030339,0.4957,0.079,6.33296,0.00000
1451.00,6.33635,20.040966,0.000166,20.030343,0.4957,0.079,6.33635,0.00000
1452.00,6.33480,20.040734,0.000172,20.030334,0.4956,0.079,6.33480,0.00000
1453.00,6.33506,20.040799,0.000174,20.030328,0.4955,0.079,6.33506,0.00000
1454.00,6.33896,20.041217,0.000175,20.030453,0.4955,0.079,6.33896,0.00000
1455.00,6.33940,20.040838,0.000174,20.030458,0.4954,0.079,6.33940,0.00000
1456.00,6.33769,20.040624,0.000167,20.030340,0.4954,0.080,6.33769,0.00000
1457.00,6.33583,20.040388,0.000157,20.030359,0.4954,0.080,6.33583,0.00000
1458.00,6.33325,20.040488,0.000160,20.030301,0.4953,0.080,6.33325,0.00000
1459.00,6.33056,20.041103,0.000172,20.030227,0.4953,0.079,6.33056,0.00000
1460.00,6.33186,20.040734,0.000169,20.030274,0.4953,0.079,6.33186,0.00000
1461.00,6.33567,20.040808,0.000161,20.030381,0.4952,0.080,6.33567,0.00000
1462.00,6.33678,20.041293,0.000159,20.030423,0.4952,0.080,6.33678,0.00000
1463.00,6.33566,20.041286,0.000160,20.030516,0.4952,0.080,6.33566,0.00000
1464.00,6.33418,20.041359,0.000164,20.030630,0.4951,0.080,6.33418,0.00000
1465.00,6.33583,20.041041,0.000170,20.030390,0.4950,0.080,6.33583,0.00000
1466.00,6.33521,20.041121,0.000167,20.030357,0.4950,0.080,6.33521,0.00000
1467.00,6.33403,20.041422,0.000163,20.030443,0.4950,0.080,6.33403,0.00000
1468.00,6.33571,20.041250,0.000157,20.030408,0.4950,0.081,6.33571,0.00000
1469.00,6.33725,20.041535,0.000158,20.030703,0.4950,0.081,6.33725,0.00000
1470.00,6.33612,20.041680,0.000171,20.030623,0.4950,0.080,6.33612,0.00000
1471.00,6.33586,20.041677,0.000177,20.030395,0.4950,0.080,6.33586,0.00000
1472.00,6.33727,20.041305,0.000175,20.030602,0.4951,0.080,6.33727,0.00000
1473.00,6.33453,20.040758,0.000169,20.030480,0.4952,0.080,6.33453,0.00000
1474.00,6.33178,20.040888,0.000169,20.030418,0.4953,0.080,6.33178,0.00000
1475.00,6.33099,20.041204,0.000174,20.030665,0.4953,0.080,6.33099,0.00000
1476.00,6.33134,20.041665,0.000168,20.030745,0.4954,0.080,6.33134,0.00000
1477.00,6.33262,20.041963,0.000162,20.030623,0.4954,0.081,6.33262,0.00000
1478.00,6.33382,20.041520,0.000171,20.030350,0.4954,0.080,6.33382,0.00000
1479.00,6.33589,20.041389,0.000171,20.030392,0.4956,0.080,6.33589,0.00000
1480.00,6.33754,20.041577,0.000166,20.030624,0.4957,0.081,6.33754,0.00000
1481.00,6.33721,20.040638,0.000159,20.030359,0.4958,0.081,6.33721,0.00000
1482.00,6.33600,20.039956,0.000163,20.030204,0.4960,0.081,6.33600,0.00000
1483.00,6.33270,20.040467,0.000172,20.030516,0.4962,0.081,6.33270,0.00000
1484.00,6.33076,20.041175,0.000171,20.030514,0.4964,0.081,6.33076,0.00000
1485.00,6.33361,20.041356,0.000172,20.030383,0.4966,0.081,6.33361,0.00000
1486.00,6.33599,20.041379,0.000171,20.030364,0.4968,0.081,6.33599,0.00000
1487.00,6.33447,20.041833,0.000169,20.030464,0.4969,0.081,6.33447,0.00000
1488.00,6.33387,20.041607,0.000163,20.030501,0.4971,0.081,6.33387,0.00000
1489.00,6.33254,20.041608,0.000160,20.030381,0.4971,0.082,6.33254,0.00000
1490.00,6.33301,20.041936,0.000160,20.030374,0.4973,0.082,6.33301,0.00000
1491.00,6.33433,20.041861,0.000158,20.030224,0.4975,0.082,6.33433,0.00000
1492.00,6.33376,20.042061,0.000161,20.030258,0.4977,0.081,6.33376,0.00000
1493.00,6.33473,20.041985,0.000164,20.030228,0.4979,0.081,6.33473,0.00000
1494.00,6.33717,20.041988,0.000172,20.030243,0.4980,0.081,6.33717,0.00000
1495.00,6.33713,20.042225,0.000173,20.030377,0.4981,0.081,6.33713,0.00000
1496.00,6.33412,20.041857,0.000167,20.030308,0.4981,0.081,6.33412,0.00000
1497.00,6.33332,20.040958,0.000169,20.030255,0.4982,0.081,6.33332,0.00000
1498.00,6.33274,20.041291,0.000165,20.030267,0.4983,0.082,6.33274,0.00000
1499.00,6.33379,20.041692,0.000160,20.030198,0.4984,0.082,6.33379,0.00000
1500.00,6.33668,20.041567,0.000158,20.030176,0.4985,0.082,6.33668,0.00000
1501.00,6.33620,20.041718,0.000151,20.030367,0.4985,0.082,6.33620,0.00000
@13,2.0000,4.0, 1500.063
1502.00,6.33334,20.042064,0.000158,20.030485,0.4986,0.082,6.33334,0.00000
1503.00,6.33609,20.041979,0.000168,20.030366,0.4987,0.082,6.33609,0.00000
1504.00,6.35250,20.041518,0.000160,20.030275,0.4987,0.082,6.35250,0.00000
1505.00,6.37665,20.042024,0.000153,20.030386,0.4987,0.083,6.37665,0.00000
1506.00,6.39450,20.042444,0.000157,20.030290,0.4987,0.083,6.39450,0.00000
1507.00,6.39907,20.042294,0.000158,20.030311,0.4987,0.083,6.39907,0.00000
1508.00,6.39138,20.041870,0.000162,20.030199,0.4987,0.082,6.39138,0.00000
1509.00,6.38016,20.041876,0.000163,20.030189,0.4988,0.082,6.38016,0.00000
1510.00,6.37076,20.042109,0.000162,20.030401,0.4988,0.083,6.37076,0.00000
1511.00,6.36018,20.042333,0.000163,20.030341,0.4989,0.083,6.36018,0.00000
1512.00,6.35062,20.042655,0.000163,20.030346,0.4990,0.083,6.35062,0.00000
1513.00,6.34396,20.042528,0.000169,20.030276,0.4991,0.083,6.34396,0.00000
1514.00,6.34093,20.042588,0.000172,20.030271,0.4992,0.082,6.34093,0.00000
1515.00,6.34102,20.042411,0.000164,20.030296,0.4993,0.083,6.34102,0.00000
1516.00,6.33847,20.042281,0.000162,20.030265,0.4994,0.083,6.33847,0.00000
1517.00,6.33798,20.042670,0.000173,20.030276,0.4995,0.082,6.33798,0.00000
1518.00,6.33794,20.042568,0.000166,20.030465,0.4996,0.083,6.33794,0.00000
1519.00,6.33861,20.042536,0.000161,20.030506,0.4995,0.083,6.33861,0.00000
1520.00,6.33988,20.042256,0.000163,20.030404,0.4995,0.083,6.33988,0.00000
1521.00,6.33834,20.042314,0.000159,20.030434,0.4996,0.083,6.33834,0.00000
1522.00,6.33796,20.042663,0.000162,20.030360,0.4996,0.083,6.33796,0.00000
1523.00,6.33903,20.042590,0.000163,20.030301,0.4995,0.083,6.33903,0.00000
1524.00,6.34151,20.042797,0.000164,20.030240,0.4995,0.083,6.34151,0.00000
1525.00,6.34231,20.042959,0.000172,20.030342,0.4994,0.083,6.34231,0.00000
1526.00,6.34209,20.042684,0.000168,20.030425,0.4993,0.083,6.34209,0.00000
1527.00,6.34218,20.042488,0.000161,20.030414,0.4992,0.083,6.34218,0.00000
1528.00,6.34099,20.042575,0.000160,20.030430,0.4992,0.084,6.34099,0.00000
1529.00,6.33947,20.042947,0.000162,20.030459,0.4991,0.084,6.33947,0.00000
1530.00,6.33930,20.042634,0.000163,20.030351,0.4990,0.084,6.33930,0.00000
1531.00,6.34026,20.041811,0.000158,20.030185,0.4990,0.084,6.34026,0.00000
1532.00,6.34034,20.042458,0.000158,20.030244,0.4990,0.084,6.34034,0.00000
1533.00,6.33872,20.042571,0.000166,20.030337,0.4990,0.084,6.33872,0.00000
1534.00,6.33781,20.042515,0.000174,20.030348,0.4989,0.083,6.33781,0.00000
1535.00,6.33763,20.043289,0.000169,20.030542,0.4990,0.084,6.33763,0.00000
1536.00,6.33620,20.042993,0.000167,20.030679,0.4989,0.084,6.33620,0.00000
1537.00,6.33706,20.042818,0.000166,20.030516,0.4988,0.084,6.33706,0.00000
1538.00,6.33836,20.042775,0.000162,20.030503,0.4987,0.084,6.33836,0.00000
1539.00,6.33805,20.042674,0.000164,20.030527,0.4987,0.084,6.33805,0.00000
1540.00,6.33739,20.043001,0.000168,20.030511,0.4987,0.084,6.33739,0.00000
1541.00,6.33641,20.043027,0.000168,20.030486,0.4988,0.084,6.33641,0.00000
1542.00,6.33592,20.043309,0.000160,20.030416,0.4989,0.084,6.33592,0.00000
1543.00,6.33647,20.043437,0.000148,20.030289,0.4989,0.085,6.33647,0.00000
1544.00,6.33557,20.043252,0.000154,20.030289,0.4990,0.085,6.33557,0.00000
1545.00,6.33724,20.043447,0.000171,20.030289,0.4990,0.084,6.33724,0.00000
1546.00,6.34026,20.043490,0.000172,20.030342,0.4989,0.084,6.34026,0.00000
1547.00,6.33929,20.043022,0.000166,20.030422,0.4990,0.084,6.33929,0.00000
1548.00,6.33539,20.042790,0.000158,20.030305,0.4989,0.085,6.33539,0.00000
1549.00,6.32946,20.042795,0.000151,20.030373,0.4989,0.085,6.32946,0.00000
1550.00,6.32737,20.043225,0.000162,20.030548,0.4989,0.085,6.32737,0.00000
1551.00,6.33023,20.043659,0.000174,20.030523,0.4990,0.085,6.33023,0.00000
1552.00,6.33237,20.043600,0.000175,20.030355,0.4991,0.084,6.33237,0.00000
1553.00,6.33280,20.043727,0.000170,20.030471,0.4991,0.085,6.33280,0.00000
1554.00,6.33205,20.043311,0.000169,20.030459,0.4991,0.085,6.33205,0.00000
1555.00,6.32921,20.043149,0.000173,20.030378,0.4991,0.085,6.32921,0.00000
1556.00,6.32940,20.043723,0.000163,20.030495,0.4992,0.085,6.32940,0.00000
1557.00,6.33289,20.043712,0.000157,20.030508,0.4993,0.085,6.33289,0.00000
1558.00,6.33501,20.043702,0.000159,20.030509,0.4993,0.085,6.33501,0.00000
1559.00,6.33805,20.043717,0.000154,20.030185,0.4993,0.086,6.33805,0.00000
1560.00,6.33816,20.043819,0.000163,20.030260,0.4994,0.085,6.33816,0.00000
1561.00,6.33596,20.043926,0.000170,20.030418,0.4994,0.085,6.33596,0.00000
1562.00,6.33598,20.043812,0.000160,20.030214,0.4993,0.085,6.33598,0.00000
1563.00,6.33449,20.043852,0.000154,20.030188,0.4993,0.086,6.33449,0.00000
1564.00,6.33409,20.043345,0.000161,20.030193,0.4993,0.086,6.33409,0.00000
1565.00,6.33491,20.043281,0.000166,20.030202,0.4993,0.085,6.33491,0.00000
1566.00,6.33507,20.043547,0.000165,20.030250,0.4993,0.085,6.33507,0.00000
1567.00,6.33536,20.043424,0.000169,20.030423,0.4993,0.085,6.33536,0.00000
1568.00,6.33607,20.042960,0.000171,20.030342,0.4993,0.085,6.33607,0.00000
1569.00,6.33756,20.042992,0.000175,20.030441,0.4992,0.085,6.33756,0.00000
1570.00,6.33862,20.043839,0.000174,20.030558,0.4992,0.085,6.33862,0.00000
1571.00,6.33836,20.044297,0.000160,20.030456,0.4992,0.086,6.33836,0.00000
1572.00,6.33424,20.044244,0.000146,20.030420,0.4991,0.087,6.33424,0.00000
1573.00,6.33163,20.044070,0.000150,20.030451,0.4991,0.087,6.33163,0.00000
1574.00,6.33260,20.043978,0.000160,20.030335,0.4991,0.086,6.33260,0.00000
1575.00,6.33374,20.044329,0.000164,20.030369,0.4990,0.086,6.33374,0.00000
1576.00,6.33351,20.044600,0.000167,20.030583,0.4990,0.086,6.33351,0.00000
1577.00,6.33435,20.044208,0.000170,20.030419,0.4989,0.086,6.33435,0.00000
1578.00,6.33533,20.043631,0.000168,20.030326,0.4989,0.086,6.33533,0.00000
1579.00,6.33380,20.043751,0.000166,20.030348,0.4988,0.086,6.33380,0.00000
1580.00,6.33200,20.044354,0.000161,20.030299,0.4987,0.086,6.33200,0.00000
1581.00,6.33276,20.044298,0.000156,20.030314,0.4987,0.087,6.33276,0.00000
1582.00,6.33337,20.043967,0.000160,20.030464,0.4987,0.087,6.33337,0.00000
1583.00,6.33422,20.044258,0.000167,20.030437,0.4987,0.087,6.33422,0.00000
1584.00,6.33505,20.044552,0.000159,20.030298,0.4987,0.087,6.33505,0.00000
1585.00,6.33089,20.044408,0.000148,20.030219,0.4987,0.087,6.33089,0.00000
1586.00,6.32863,20.044088,0.000159,20.030124,0.4987,0.087,6.32863,0.00000
1587.00,6.32868,20.044170,0.000165,20.030286,0.4988,0.087,6.32868,0.00000
1588.00,6.33144,20.044582,0.000155,20.030465,0.4990,0.087,6.33144,0.00000
1589.00,6.33271,20.044875,0.000158,20.030533,0.4992,0.087,6.33271,0.00000
1590.00,6.33180,20.045051,0.000170,20.030599,0.4992,0.087,6.33180,0.00000
1591.00,6.33435,20.044883,0.000168,20.030491,0.4993,0.087,6.33435,0.00000
1592.00,6.33506,20.044623,0.000167,20.030242,0.4994,0.087,6.33506,0.00000
1593.00,6.33461,20.044560,0.000178,20.030254,0.4996,0.087,6.33461,0.00000
1594.00,6.33349,20.044516,0.000173,20.030399,0.4997,0.087,6.33349,0.00000
1595.00,6.33020,20.044176,0.000165,20.030443,0.4997,0.087,6.33020,0.00000
1596.00,6.32894,20.043976,0.000156,20.030273,0.4998,0.088,6.32894,0.00000
1597.00,6.33027,20.044430,0.000155,20.030088,0.5000,0.088,6.33027,0.00000
1598.00,6.32976,20.044892,0.000164,20.030227,0.5001,0.087,6.32976,0.00000
1599.00,6.33214,20.044938,0.000169,20.030254,0.5003,0.087,6.33214,0.00000
1600.00,6.33350,20.045007,0.000165,20.030249,0.5004,0.088,6.33350,0.00000
1601.00,6.33156,20.045001,0.000156,20.030301,0.5004,0.088,6.33156,0.00000
1602.00,6.33333,20.044347,0.000155,20.030333,0.5006,0.088,6.33333,0.00000
1603.00,6.33381,20.044229,0.000161,20.030377,0.5006,0.088,6.33381,0.00000
1604.00,6.33416,20.044583,0.000170,20.030375,0.5006,0.087,6.33416,0.00000
1605.00,6.33366,20.044437,0.000166,20.030350,0.5005,0.088,6.33366,0.00000
1606.00,6.33394,20.044736,0.000155,20.030326,0.5005,0.088,6.33394,0.00000
1607.00,6.33576,20.045049,0.000153,20.030281,0.5004,0.088,6.33576,0.00000
1608.00,6.33141,20.044523,0.000152,20.030275,0.5003,0.088,6.33141,0.00000
1609.00,6.32698,20.044307,0.000156,20.030249,0.5001,0.088,6.32698,0.00000
1610.00,6.33052,20.044821,0.000170,20.030157,0.5000,0.088,6.33052,0.00000
1611.00,6.33455,20.044924,0.000168,20.030129,0.5000,0.088,6.33455,0.00000
1612.00,6.33580,20.045033,0.000159,20.030288,0.4999,0.088,6.33580,0.00000
1613.00,6.33415,20.044905,0.000160,20.030485,0.4998,0.089,6.33415,0.00000
1614.00,6.33268,20.045010,0.000162,20.030404,0.4996,0.088,6.33268,0.00000
1615.00,6.33353,20.045403,0.000162,20.030384,0.4994,0.088,6.33353,0.00000
1616.00,6.33211,20.045217,0.000166,20.030340,0.4992,0.088,6.33211,0.00000
1617.00,6.33169,20.044770,0.000165,20.030152,0.4991,0.088,6.33169,0.00000
1618.00,6.33203,20.044727,0.000164,20.030364,0.4991,0.089,6.33203,0.00000
1619.00,6.33130,20.044980,0.000166,20.030493,0.4989,0.088,6.33130,0.00000
1620.00,6.33265,20.044801,0.000166,20.030462,0.4987,0.088,6.33265,0.00000
1621.00,6.33303,20.044951,0.000162,20.030384,0.4986,0.089,6.33303,0.00000
@14,2.0000,4.0, 1620.078
1622.00,6.32879,20.044639,0.000161,20.030206,0.4984,0.089,6.32879,0.00000
1623.00,6.33315,20.044600,0.000164,20.030188,0.4983,0.089,6.33315,0.00000
1624.00,6.35163,20.045316,0.000167,20.030245,0.4983,0.089,6.35163,0.00000
1625.00,6.37128,20.045008,0.000165,20.030239,0.4982,0.089,6.37128,0.00000
1626.00,6.38377,20.045002,0.000155,20.030359,0.4981,0.089,6.38377,0.00000
1627.00,6.39278,20.045039,0.000152,20.030374,0.4981,0.089,6.39278,0.00000
1628.00,6.39267,20.044752,0.000148,20.030155,0.4981,0.090,6.39267,0.00000
1629.00,6.38085,20.045161,0.000149,20.030316,0.4982,0.090,6.38085,0.00000
1630.00,6.36888,20.045684,0.000156,20.030580,0.4982,0.090,6.36888,0.00000
1631.00,6.35790,20.045722,0.000153,20.030462,0.4982,0.090,6.35790,0.00000
1632.00,6.34753,20.045530,0.000153,20.030192,0.4982,0.090,6.34753,0.00000
1633.00,6.34204,20.045541,0.000157,20.030204,0.4982,0.090,6.34204,0.00000
1634.00,6.33986,20.045489,0.000163,20.030363,0.4983,0.090,6.33986,0.00000
1635.00,6.33750,20.044814,0.000170,20.030414,0.4983,0.089,6.33750,0.00000
1636.00,6.33537,20.044792,0.000162,20.030378,0.4983,0.090,6.33537,0.00000
1637.00,6.33287,20.045789,0.000156,20.030451,0.4983,0.090,6.33287,0.00000
1638.00,6.33334,20.045696,0.000167,20.030409,0.4984,0.090,6.33334,0.00000
1639.00,6.33516,20.045642,0.000179,20.030347,0.4984,0.089,6.33516,0.00000
1640.00,6.33733,20.045731,0.000179,20.030314,0.4983,0.089,6.33733,0.00000
1641.00,6.33645,20.045701,0.000161,20.030353,0.4983,0.090,6.33645,0.00000
1642.00,6.33240,20.045924,0.000151,20.030637,0.4983,0.090,6.33240,0.00000
1643.00,6.33271,20.045533,0.000160,20.030592,0.4983,0.090,6.33271,0.00000
1644.00,6.33408,20.045629,0.000162,20.030394,0.4982,0.090,6.33408,0.00000
1645.00,6.33404,20.046091,0.000155,20.030346,0.4981,0.091,6.33404,0.00000
1646.00,6.33451,20.045558,0.000155,20.030335,0.4980,0.091,6.33451,0.00000
1647.00,6.33624,20.044751,0.000161,20.030402,0.4979,0.091,6.33624,0.00000
1648.00,6.33789,20.044787,0.000159,20.030338,0.4979,0.091,6.33789,0.00000
1649.00,6.33592,20.045214,0.000161,20.030255,0.4978,0.091,6.33592,0.00000
1650.00,6.33465,20.045608,0.000164,20.030265,0.4977,0.091,6.33465,0.00000
1651.00,6.33463,20.045464,0.000162,20.030315,0.4977,0.091,6.33463,0.00000
1652.00,6.33323,20.045544,0.000165,20.030376,0.4977,0.091,6.33323,0.00000
1653.00,6.33120,20.046145,0.000163,20.030371,0.4976,0.091,6.33120,0.00000
1654.00,6.33005,20.045958,0.000156,20.030321,0.4976,0.091,6.33005,0.00000
1655.00,6.33042,20.045626,0.000158,20.030338,0.4976,0.091,6.33042,0.00000
1656.00,6.33451,20.045913,0.000165,20.030234,0.4976,0.091,6.33451,0.00000
1657.00,6.33813,20.046242,0.000171,20.030288,0.4976,0.091,6.33813,0.00000
1658.00,6.33779,20.045953,0.000174,20.030287,0.4976,0.091,6.33779,0.00000
1659.00,6.33729,20.045794,0.000170,20.030183,0.4976,0.091,6.33729,0.00000
1660.00,6.33563,20.045933,0.000166,20.030317,0.4976,0.091,6.33563,0.00000
1661.00,6.33094,20.046093,0.000164,20.030187,0.4976,0.091,6.33094,0.00000
1662.00,6.32742,20.046428,0.000165,20.030099,0.4976,0.091,6.32742,0.00000
1663.00,6.33044,20.046629,0.000159,20.030337,0.4977,0.091,6.33044,0.00000
1664.00,6.33374,20.046323,0.000156,20.030312,0.4978,0.092,6.33374,0.00000
1665.00,6.33442,20.046026,0.000156,20.030212,0.4979,0.092,6.33442,0.00000
1666.00,6.33386,20.046137,0.000159,20.030374,0.4980,0.092,6.33386,0.00000
1667.00,6.33163,20.046459,0.000164,20.030318,0.4980,0.092,6.33163,0.00000
1668.00,6.33122,20.046745,0.000167,20.030286,0.4982,0.091,6.33122,0.00000
1669.00,6.33204,20.046654,0.000165,20.030243,0.4983,0.091,6.33204,0.00000
1670.00,6.33157,20.046483,0.000162,20.030217,0.4984,0.092,6.33157,0.00000
1671.00,6.33157,20.046404,0.000162,20.030349,0.4985,0.092,6.33157,0.00000
1672.00,6.33160,20.046486,0.000161,20.030351,0.4986,0.092,6.33160,0.00000
1673.00,6.33405,20.046550,0.000159,20.030322,0.4988,0.092,6.33405,0.00000
1674.00,6.33500,20.046682,0.000161,20.030280,0.4989,0.092,6.33500,0.00000
1675.00,6.33317,20.046867,0.000166,20.030185,0.4989,0.092,6.33317,0.00000
1676.00,6.33311,20.046563,0.000163,20.030163,0.4991,0.092,6.33311,0.00000
1677.00,6.33190,20.046336,0.000154,20.030354,0.4992,0.092,6.33190,0.00000
1678.00,6.33041,20.046540,0.000152,20.030486,0.4992,0.093,6.33041,0.00000
1679.00,6.33071,20.046670,0.000153,20.030428,0.4993,0.093,6.33071,0.00000
1680.00,6.33221,20.046800,0.000158,20.030284,0.4993,0.092,6.33221,0.00000
1681.00,6.33304,20.046377,0.000158,20.030342,0.4994,0.092,6.33304,0.00000
1682.00,6.33283,20.046568,0.000169,20.030575,0.4995,0.092,6.33283,0.00000
1683.00,6.33277,20.046596,0.000175,20.030540,0.4995,0.092,6.33277,0.00000
1684.00,6.33234,20.045814,0.000169,20.030319,0.4994,0.092,6.33234,0.00000
1685.00,6.33268,20.046201,0.000164,20.030185,0.4994,0.092,6.33268,0.00000
1686.00,6.33235,20.046708,0.000153,20.030141,0.4994,0.093,6.33235,0.00000
1687.00,6.33281,20.046647,0.000153,20.030094,0.4995,0.093,6.33281,0.00000
1688.00,6.33533,20.046247,0.000169,20.030127,0.4995,0.093,6.33533,0.00000
1689.00,6.33482,20.046688,0.000163,20.030240,0.4996,0.093,6.33482,0.00000
1690.00,6.33247,20.047140,0.000152,20.030466,0.4997,0.093,6.33247,0.00000
1691.00,6.32916,20.046472,0.000160,20.030542,0.4997,0.093,6.32916,0.00000
1692.00,6.32846,20.046583,0.000162,20.030432,0.4998,0.093,6.32846,0.00000
1693.00,6.33042,20.047395,0.000166,20.030376,0.4999,0.093,6.33042,0.00000
1694.00,6.32981,20.047009,0.000167,20.030420,0.5000,0.093,6.32981,0.00000
1695.00,6.32723,20.046374,0.000169,20.030170,0.4999,0.093,6.32723,0.00000
1696.00,6.32855,20.046862,0.000169,20.030098,0.4999,0.093,6.32855,0.00000
1697.00,6.33078,20.047223,0.000164,20.030373,0.5000,0.093,6.33078,0.00000
1698.00,6.33053,20.047428,0.000165,20.030480,0.5001,0.093,6.33053,0.00000
1699.00,6.33144,20.047608,0.000161,20.030481,0.5002,0.093,6.33144,0.00000
1700.00,6.33171,20.047643,0.000160,20.030433,0.5002,0.093,6.33171,0.00000
1701.00,6.33142,20.047224,0.000161,20.030400,0.5003,0.093,6.33142,0.00000
1702.00,6.33076,20.047298,0.000153,20.030263,0.5004,0.094,6.33076,0.00000
1703.00,6.32914,20.047712,0.000151,20.030418,0.5004,0.094,6.32914,0.00000
1704.00,6.32953,20.047661,0.000155,20.030521,0.5005,0.094,6.32953,0.00000
1705.00,6.33060,20.047513,0.000158,20.030400,0.5006,0.094,6.33060,0.00000
1706.00,6.33009,20.047254,0.000167,20.030494,0.5007,0.094,6.33009,0.00000
1707.00,6.33047,20.047388,0.000169,20.030434,0.5007,0.094,6.33047,0.00000
1708.00,6.33064,20.047727,0.000172,20.030184,0.5008,0.093,6.33064,0.00000
1709.00,6.33248,20.047985,0.000172,20.030355,0.5008,0.094,6.33248,0.00000
1710.00,6.33259,20.047463,0.000160,20.030419,0.5009,0.094,6.33259,0.00000
1711.00,6.33245,20.047467,0.000163,20.030333,0.5010,0.094,6.33245,0.00000
1712.00,6.33494,20.047925,0.000164,20.030332,0.5012,0.094,6.33494,0.00000
1713.00,6.33436,20.047784,0.000153,20.030193,0.5013,0.094,6.33436,0.00000
1714.00,6.33170,20.047715,0.000158,20.030075,0.5015,0.095,6.33170,0.00000
1715.00,6.32815,20.047637,0.000160,20.030063,0.5016,0.095,6.32815,0.00000
1716.00,6.32776,20.047490,0.000156,20.030209,0.5018,0.095,6.32776,0.00000
1717.00,6.33205,20.047415,0.000155,20.030263,0.5021,0.095,6.33205,0.00000
1718.00,6.33206,20.047767,0.000158,20.030391,0.5023,0.095,6.33206,0.00000
1719.00,6.33004,20.047919,0.000164,20.030474,0.5025,0.095,6.33004,0.00000
1720.00,6.32754,20.047909,0.000152,20.030341,0.5027,0.095,6.32754,0.00000
1721.00,6.32832,20.048251,0.000144,20.030463,0.5030,0.096,6.32832,0.00000
1722.00,6.33163,20.048228,0.000158,20.030491,0.5032,0.095,6.33163,0.00000
1723.00,6.33111,20.048115,0.000162,20.030239,0.5034,0.095,6.33111,0.00000
1724.00,6.33173,20.048211,0.000162,20.030256,0.5035,0.095,6.33173,0.00000
1725.00,6.33245,20.048051,0.000168,20.030322,0.5036,0.095,6.33245,0.00000
1726.00,6.33097,20.047619,0.000165,20.030192,0.5036,0.095,6.33097,0.00000
1727.00,6.32951,20.047560,0.000160,20.030196,0.5037,0.095,6.32951,0.00000
1728.00,6.32866,20.048081,0.000162,20.030385,0.5037,0.095,6.32866,0.00000
1729.00,6.32704,20.048325,0.000162,20.030470,0.5037,0.095,6.32704,0.00000
1730.00,6.32896,20.048099,0.000159,20.030316,0.5037,0.095,6.32896,0.00000
1731.00,6.33175,20.048337,0.000161,20.030370,0.5038,0.095,6.33175,0.00000
1732.00,6.33235,20.048395,0.000162,20.030538,0.5039,0.095,6.33235,0.00000
1733.00,6.33197,20.047633,0.000163,20.030474,0.5039,0.095,6.33197,0.00000
1734.00,6.33107,20.047692,0.000159,20.030368,0.5038,0.095,6.33107,0.00000
1735.00,6.32942,20.048306,0.000157,20.030124,0.5037,0.095,6.32942,0.00000
1736.00,6.32869,20.048609,0.000160,20.030204,0.5038,0.096,6.32869,0.00000
1737.00,6.33051,20.048543,0.000158,20.030346,0.5038,0.096,6.33051,0.00000
1738.00,6.32923,20.048435,0.000164,20.030258,0.5037,0.096,6.32923,0.00000
1739.00,6.32939,20.048600,0.000167,20.030295,0.5037,0.095,6.32939,0.00000
1740.00,6.33022,20.048799,0.000158,20.030462,0.5036,0.096,6.33022,0.00000
1741.00,6.32986,20.048659,0.000148,20.030514,0.5036,0.097,6.32986,0.00000
@15,2.0000,4.0, 1740.094
1742.00,6.32840,20.048550,0.000150,20.030422,0.5036,0.097,6.32840,0.00000
1743.00,6.32657,20.048638,0.000154,20.030296,0.5035,0.096,6.32657,0.00000
1744.00,6.34100,20.048334,0.000149,20.030127,0.5035,0.096,6.34100,0.00000
1745.00,6.36122,20.047620,0.000153,20.030323,0.5035,0.096,6.36122,0.00000
1746.00,6.37659,20.046957,0.000162,20.030465,0.5035,0.096,6.37659,0.00000
1747.00,6.39210,20.047401,0.000164,20.030457,0.5035,0.096,6.39210,0.00000
1748.00,6.39217,20.048054,0.000161,20.030460,0.5036,0.096,6.39217,0.00000
1749.00,6.37746,20.048391,0.000159,20.030501,0.5037,0.097,6.37746,0.00000
1750.00,6.36227,20.048181,0.000164,20.030460,0.5038,0.096,6.36227,0.00000
1751.00,6.35084,20.048158,0.000168,20.030135,0.5039,0.096,6.35084,0.00000
1752.00,6.34637,20.048572,0.000164,20.030060,0.5041,0.096,6.34637,0.00000
1753.00,6.34284,20.048704,0.000161,20.030122,0.5041,0.097,6.34284,0.00000
1754.00,6.33842,20.048965,0.000164,20.030253,0.5043,0.096,6.33842,0.00000
1755.00,6.33591,20.048776,0.000167,20.030299,0.5044,0.096,6.33591,0.00000
1756.00,6.33332,20.048804,0.000159,20.030274,0.5044,0.097,6.33332,0.00000
1757.00,6.33272,20.048950,0.000153,20.030429,0.5045,0.097,6.33272,0.00000
1758.00,6.33219,20.048930,0.000151,20.030528,0.5047,0.097,6.33219,0.00000
1759.00,6.33351,20.049080,0.000149,20.030411,0.5048,0.097,6.33351,0.00000
1760.00,6.33452,20.049081,0.000158,20.030386,0.5049,0.097,6.33452,0.00000
1761.00,6.33476,20.048703,0.000161,20.030273,0.5050,0.097,6.33476,0.00000
1762.00,6.33627,20.048447,0.000164,20.030105,0.5051,0.097,6.33627,0.00000
1763.00,6.33401,20.048745,0.000165,20.030388,0.5052,0.097,6.33401,0.00000
1764.00,6.33315,20.049101,0.000162,20.030441,0.5052,0.097,6.33315,0.00000
1765.00,6.33422,20.049074,0.000160,20.030170,0.5053,0.097,6.33422,0.00000
1766.00,6.33388,20.049150,0.000164,20.030317,0.5053,0.097,6.33388,0.00000
1767.00,6.33326,20.048986,0.000159,20.030408,0.5053,0.097,6.33326,0.00000
1768.00,6.33153,20.048556,0.000155,20.030340,0.5052,0.098,6.33153,0.00000
1769.00,6.33088,20.048909,0.000162,20.030422,0.5052,0.097,6.33088,0.00000
1770.00,6.33255,20.049231,0.000160,20.030451,0.5052,0.098,6.33255,0.00000
1771.00,6.33416,20.048980,0.000156,20.030295,0.5053,0.098,6.33416,0.00000
1772.00,6.33397,20.048983,0.000156,20.030133,0.5053,0.098,6.33397,0.00000
1773.00,6.33097,20.049074,0.000159,20.030228,0.5053,0.098,6.33097,0.00000
1774.00,6.32754,20.049019,0.000158,20.030293,0.5052,0.098,6.32754,0.00000
1775.00,6.32859,20.049351,0.000161,20.030468,0.5053,0.098,6.32859,0.00000
1776.00,6.33137,20.049383,0.000167,20.030262,0.5053,0.098,6.33137,0.00000
1777.00,6.33091,20.049360,0.000162,20.030078,0.5054,0.098,6.33091,0.00000
1778.00,6.32999,20.049440,0.000155,20.030177,0.5054,0.098,6.32999,0.00000
1779.00,6.32955,20.049173,0.000157,20.030158,0.5055,0.098,6.32955,0.00000
1780.00,6.33132,20.049090,0.000162,20.030144,0.5056,0.098,6.33132,0.00000
1781.00,6.33417,20.049069,0.000175,20.030209,0.5058,0.098,6.33417,0.00000
1782.00,6.33440,20.048509,0.000166,20.030412,0.5059,0.098,6.33440,0.00000
1783.00,6.33391,20.048696,0.000142,20.030383,0.5060,0.099,6.33391,0.00000
1784.00,6.33283,20.049566,0.000144,20.030266,0.5061,0.099,6.33283,0.00000
1785.00,6.33109,20.049280,0.000155,20.030190,0.5062,0.099,6.33109,0.00000
1786.00,6.32932,20.049156,0.000155,20.030197,0.5063,0.099,6.32932,0.00000
1787.00,6.32868,20.049774,0.000161,20.030412,0.5063,0.099,6.32868,0.00000
1788.00,6.32875,20.049974,0.000166,20.030497,0.5064,0.098,6.32875,0.00000
1789.00,6.33011,20.049851,0.000160,20.030509,0.5065,0.099,6.33011,0.00000
1790.00,6.33159,20.049740,0.000154,20.030275,0.5066,0.099,6.33159,0.00000
1791.00,6.32922,20.049987,0.000156,20.030304,0.5067,0.099,6.32922,0.00000
1792.00,6.32844,20.050061,0.000164,20.030437,0.5068,0.099,6.32844,0.00000
1793.00,6.32860,20.049957,0.000161,20.030356,0.5068,0.099,6.32860,0.00000
1794.00,6.32744,20.050311,0.000158,20.030541,0.5067,0.099,6.32744,0.00000
1795.00,6.32782,20.050068,0.000158,20.030538,0.5067,0.099,6.32782,0.00000
1796.00,6.32817,20.049859,0.000159,20.030441,0.5066,0.099,6.32817,0.00000
1797.00,6.32837,20.049317,0.000166,20.030341,0.5066,0.099,6.32837,0.00000
1798.00,6.32703,20.048834,0.000172,20.030247,0.5066,0.099,6.32703,0.00000
1799.00,6.32501,20.049553,0.000168,20.030125,0.5065,0.099,6.32501,0.00000
1800.00,6.32635,20.050344,0.000166,20.030448,0.5066,0.099,6.32635,0.00000
1801.00,6.32795,20.049850,0.000168,20.030436,0.5065,0.099,6.32795,0.00000
1802.00,6.32916,20.049615,0.000163,20.030187,0.5064,0.099,6.32916,0.00000
1803.00,6.32995,20.050205,0.000151,20.030250,0.5064,0.100,6.32995,0.00000
1804.00,6.32894,20.050380,0.000149,20.030352,0.5064,0.100,6.32894,0.00000
1805.00,6.32849,20.049988,0.000164,20.030194,0.5064,0.100,6.32849,0.00000
1806.00,6.32801,20.049774,0.000166,20.030100,0.5065,0.099,6.32801,0.00000
1807.00,6.32833,20.050043,0.000165,20.030090,0.5064,0.099,6.32833,0.00000
1808.00,6.32865,20.050215,0.000166,20.030069,0.5065,0.100,6.32865,0.00000
1809.00,6.32953,20.050236,0.000155,20.030370,0.5065,0.100,6.32953,0.00000
1810.00,6.32892,20.050283,0.000152,20.030510,0.5066,0.100,6.32892,0.00000
1811.00,6.32610,20.050547,0.000169,20.030383,0.5066,0.100,6.32610,0.00000
1812.00,6.32848,20.050585,0.000176,20.030200,0.5067,0.099,6.32848,0.00000
1813.00,6.32926,20.050047,0.000168,20.030237,0.5067,0.100,6.32926,0.00000
1814.00,6.32797,20.049751,0.000163,20.030204,0.5068,0.100,6.32797,0.00000
1815.00,6.32871,20.050394,0.000164,20.030285,0.5069,0.100,6.32871,0.00000
1816.00,6.32798,20.050821,0.000167,20.030475,0.5070,0.100,6.32798,0.00000
1817.00,6.33128,20.050214,0.000172,20.030364,0.5071,0.100,6.33128,0.00000
1818.00,6.33413,20.049763,0.000165,20.030276,0.5072,0.100,6.33413,0.00000
1819.00,6.33150,20.049663,0.000154,20.030327,0.5073,0.100,6.33150,0.00000
1820.00,6.32876,20.050028,0.000157,20.030324,0.5074,0.100,6.32876,0.00000
1821.00,6.32712,20.050363,0.000153,20.030337,0.5075,0.101,6.32712,0.00000
1822.00,6.32582,20.050375,0.000148,20.030256,0.5076,0.101,6.32582,0.00000
1823.00,6.32730,20.050791,0.000150,20.030156,0.5078,0.101,6.32730,0.00000
1824.00,6.32823,20.050616,0.000156,20.030055,0.5079,0.101,6.32823,0.00000
1825.00,6.32831,20.050561,0.000158,20.029991,0.5080,0.101,6.32831,0.00000
1826.00,6.32750,20.050742,0.000155,20.029988,0.5080,0.101,6.32750,0.00000
1827.00,6.32534,20.050913,0.000157,20.030081,0.5081,0.101,6.32534,0.00000
1828.00,6.32572,20.050642,0.000153,20.030233,0.5081,0.101,6.32572,0.00000
1829.00,6.33046,20.050444,0.000148,20.030136,0.5082,0.102,6.33046,0.00000
1830.00,6.33352,20.050799,0.000156,20.030200,0.5083,0.101,6.33352,0.00000
1831.00,6.33223,20.050084,0.000162,20.030202,0.5083,0.101,6.33223,0.00000
1832.00,6.33208,20.049308,0.000168,20.030209,0.5084,0.101,6.33208,0.00000
1833.00,6.33140,20.050103,0.000169,20.030453,0.5085,0.101,6.33140,0.00000
1834.00,6.32969,20.050988,0.000153,20.030348,0.5085,0.101,6.32969,0.00000
1835.00,6.32683,20.050851,0.000151,20.030043,0.5084,0.102,6.32683,0.00000
1836.00,6.32698,20.050455,0.000162,20.030292,0.5085,0.101,6.32698,0.00000
1837.00,6.32934,20.050666,0.000170,20.030462,0.5085,0.101,6.32934,0.00000
1838.00,6.33194,20.051034,0.000168,20.030293,0.5085,0.101,6.33194,0.00000
1839.00,6.33023,20.050420,0.000160,20.030298,0.5085,0.102,6.33023,0.00000
1840.00,6.32495,20.050253,0.000161,20.030234,0.5085,0.102,6.32495,0.00000
1841.00,6.32571,20.051071,0.000165,20.030169,0.5085,0.101,6.32571,0.00000
1842.00,6.32592,20.050985,0.000164,20.030126,0.5085,0.102,6.32592,0.00000
1843.00,6.32483,20.050436,0.000162,20.030047,0.5085,0.102,6.32483,0.00000
1844.00,6.32817,20.050547,0.000162,20.030071,0.5085,0.102,6.32817,0.00000
1845.00,6.33028,20.051020,0.000161,20.030179,0.5085,0.102,6.33028,0.00000
1846.00,6.33057,20.051325,0.000150,20.030328,0.5084,0.102,6.33057,0.00000
1847.00,6.32983,20.051282,0.000147,20.030421,0.5084,0.103,6.32983,0.00000
1848.00,6.32702,20.051191,0.000163,20.030268,0.5084,0.102,6.32702,0.00000
1849.00,6.32453,20.051121,0.000171,20.030344,0.5084,0.102,6.32453,0.00000
1850.00,6.32549,20.050904,0.000169,20.030408,0.5083,0.102,6.32549,0.00000
1851.00,6.32766,20.050536,0.000160,20.030231,0.5083,0.102,6.32766,0.00000
1852.00,6.32979,20.050605,0.000153,20.030011,0.5083,0.102,6.32979,0.00000
1853.00,6.33134,20.050781,0.000154,20.030129,0.5083,0.103,6.33134,0.00000
1854.00,6.33292,20.050952,0.000163,20.030220,0.5084,0.102,6.33292,0.00000
1855.00,6.33417,20.051100,0.000172,20.030043,0.5083,0.102,6.33417,0.00000
1856.00,6.33071,20.051085,0.000168,20.030174,0.5083,0.102,6.33071,0.00000
1857.00,6.32592,20.051463,0.000157,20.030305,0.5084,0.103,6.32592,0.00000
1858.00,6.32452,20.051770,0.000149,20.030364,0.5084,0.103,6.32452,0.00000
1859.00,6.32524,20.051855,0.000152,20.030380,0.5084,0.103,6.32524,0.00000
1860.00,6.32797,20.051791,0.000163,20.030202,0.5084,0.103,6.32797,0.00000
1861.00,6.32949,20.051684,0.000167,20.029988,0.5084,0.102,6.32949,0.00000
@16,2.0000,4.0, 1860
1862.00,6.32586,20.051741,0.000162,20.030093,0.5085,0.103,6.32586,0.00000
1863.00,6.32417,20.051620,0.000159,20.030314,0.5086,0.103,6.32417,0.00000
1864.00,6.33594,20.051414,0.000158,20.030329,0.5088,0.103,6.33594,0.00000
1865.00,6.35744,20.051583,0.000158,20.030360,0.5088,0.103,6.35744,0.00000
1866.00,6.37486,20.051846,0.000159,20.030485,0.5088,0.103,6.37486,0.00000
1867.00,6.38806,20.051313,0.000149,20.030374,0.5089,0.104,6.38806,0.00000
1868.00,6.38736,20.051152,0.000144,20.030196,0.5091,0.104,6.38736,0.00000
1869.00,6.37495,20.051973,0.000161,20.030404,0.5092,0.103,6.37495,0.00000
1870.00,6.36389,20.051629,0.000167,20.030394,0.5092,0.103,6.36389,0.00000
1871.00,6.35275,20.051310,0.000159,20.030287,0.5094,0.103,6.35275,0.00000
1872.00,6.34381,20.051682,0.000156,20.030150,0.5096,0.104,6.34381,0.00000
1873.00,6.33782,20.051997,0.000153,20.030224,0.5098,0.104,6.33782,0.00000
1874.00,6.33536,20.051994,0.000160,20.030333,0.5099,0.104,6.33536,0.00000
1875.00,6.33295,20.051725,0.000161,20.030157,0.5100,0.104,6.33295,0.00000
1876.00,6.33116,20.051847,0.000155,20.030342,0.5102,0.104,6.33116,0.00000
1877.00,6.33102,20.052172,0.000157,20.030486,0.5105,0.104,6.33102,0.00000
1878.00,6.32923,20.052263,0.000158,20.030396,0.5107,0.104,6.32923,0.00000
1879.00,6.32833,20.052396,0.000161,20.030454,0.5108,0.104,6.32833,0.00000
1880.00,6.32955,20.052077,0.000162,20.030328,0.5110,0.104,6.32955,0.00000
1881.00,6.33045,20.051920,0.000157,20.030177,0.5112,0.104,6.33045,0.00000
1882.00,6.33002,20.051970,0.000153,20.030182,0.5114,0.105,6.33002,0.00000
1883.00,6.33152,20.052064,0.000155,20.030266,0.5116,0.105,6.33152,0.00000
1884.00,6.33277,20.052268,0.000160,20.030363,0.5118,0.104,6.33277,0.00000
1885.00,6.33024,20.052124,0.000165,20.030221,0.5120,0.104,6.33024,0.00000
1886.00,6.33050,20.051933,0.000163,20.030146,0.5122,0.104,6.33050,0.00000
1887.00,6.33273,20.051414,0.000157,20.030099,0.5124,0.105,6.33273,0.00000
1888.00,6.33222,20.051141,0.000157,20.030240,0.5126,0.105,6.33222,0.00000
1889.00,6.33247,20.051734,0.000166,20.030449,0.5130,0.105,6.33247,0.00000
1890.00,6.33338,20.051472,0.000172,20.030302,0.5131,0.105,6.33338,0.00000
1891.00,6.33393,20.051389,0.000167,20.030144,0.5133,0.105,6.33393,0.00000
1892.00,6.33281,20.052164,0.000165,20.030312,0.5135,0.105,6.33281,0.00000
1893.00,6.33160,20.052045,0.000158,20.030459,0.5137,0.105,6.33160,0.00000
1894.00,6.32951,20.052431,0.000157,20.030504,0.5140,0.105,6.32951,0.00000
1895.00,6.32679,20.052489,0.000163,20.030393,0.5142,0.105,6.32679,0.00000
1896.00,6.32758,20.052124,0.000162,20.030322,0.5144,0.105,6.32758,0.00000
1897.00,6.33036,20.052172,0.000167,20.030258,0.5145,0.105,6.33036,0.00000
1898.00,6.33130,20.052285,0.000175,20.030097,0.5146,0.104,6.33130,0.00000
1899.00,6.33067,20.052713,0.000168,20.030318,0.5148,0.105,6.33067,0.00000
1900.00,6.33299,20.052920,0.000166,20.030404,0.5148,0.105,6.33299,0.00000
1901.00,6.33347,20.052751,0.000165,20.030253,0.5149,0.105,6.33347,0.00000
1902.00,6.33035,20.052593,0.000159,20.030306,0.5149,0.106,6.33035,0.00000
1903.00,6.32950,20.052778,0.000160,20.030464,0.5149,0.106,6.32950,0.00000
1904.00,6.33046,20.052350,0.000162,20.030396,0.5149,0.106,6.33046,0.00000
1905.00,6.32965,20.052154,0.000161,20.030155,0.5150,0.106,6.32965,0.00000
1906.00,6.32868,20.052597,0.000163,20.030212,0.5150,0.106,6.32868,0.00000
1907.00,6.33202,20.052622,0.000164,20.030286,0.5150,0.106,6.33202,0.00000
1908.00,6.33230,20.052155,0.000168,20.030155,0.5150,0.106,6.33230,0.00000
1909.00,6.33000,20.051957,0.000165,20.030229,0.5149,0.106,6.33000,0.00000
1910.00,6.33076,20.052885,0.000157,20.030502,0.5149,0.106,6.33076,0.00000
1911.00,6.33081,20.052939,0.000164,20.030489,0.5149,0.106,6.33081,0.00000
1912.00,6.33054,20.052330,0.000173,20.030369,0.5148,0.106,6.33054,0.00000
1913.00,6.32842,20.052486,0.000172,20.030337,0.5147,0.106,6.32842,0.00000
1914.00,6.32527,20.052263,0.000165,20.030147,0.5146,0.106,6.32527,0.00000
1915.00,6.32401,20.052634,0.000167,20.030253,0.5146,0.106,6.32401,0.00000
1916.00,6.32281,20.053270,0.000173,20.030502,0.5146,0.106,6.32281,0.00000
1917.00,6.32505,20.053046,0.000167,20.030389,0.5145,0.106,6.32505,0.00000
1918.00,6.32527,20.053005,0.000170,20.030165,0.5144,0.106,6.32527,0.00000
1919.00,6.32310,20.052997,0.000167,20.030215,0.5144,0.106,6.32310,0.00000
1920.00,6.32713,20.053077,0.000158,20.030314,0.5143,0.107,6.32713,0.00000
1921.00,6.32843,20.053120,0.000162,20.030390,0.5142,0.107,6.32843,0.00000
1922.00,6.32474,20.052653,0.000165,20.030223,0.5141,0.106,6.32474,0.00000
1923.00,6.32457,20.052872,0.000157,20.030075,0.5141,0.107,6.32457,0.00000
1924.00,6.32744,20.053661,0.000159,20.030335,0.5140,0.107,6.32744,0.00000
1925.00,6.32961,20.053836,0.000166,20.030447,0.5139,0.107,6.32961,0.00000
1926.00,6.33013,20.053588,0.000162,20.030234,0.5139,0.107,6.33013,0.00000
1927.00,6.32836,20.053172,0.000161,20.030046,0.5138,0.107,6.32836,0.00000
1928.00,6.32738,20.053434,0.000162,20.030286,0.5138,0.107,6.32738,0.00000
[truncated: 537 more rows]
