# Supplementary material for: TCTP regulates genotoxic stress and tumorigenicity via intercellular vesicular signaling
Source: EMBO Rep. 2024 Mar 28;25(4):20. doi: 10.1038/s44319-024-00108-7 (PMC11014985; doi:10.1038/s44319-024-00108-7)
Supplement: Supplementary file 11 — Source data Fig. 5 [file 44319_2024_108_MOESM11_ESM.zip › Source Data Figure 5/Source data Fig 5I Sertraline .xlsx]

## Sheet: RawData
Fig 5I Sertraline
NanoTemper Technologies	NanoTemper Technologies
MO.Affinity Analysis v2.2.4	MO.Affinity Analysis v2.2.4
Origin of exported data	Origin of exported data
Project Title:	Sertraline
Comment:
Project File Path:
Analysis-Set Name:	Analysis-Set #1
Exported from:	Dose-Response (Grouped)
Exported on:	2023-11-03 15:30:28
Analysis Settings	Analysis Settings
Type of Analysis:	MST
Evaluation strategy:	On Time
Cold Region Start:	-1
Cold Region End:	0
Hot Region Start:	19
Hot Region End:	20
Sample Information	Sample Information
Merge-Set Name:	Experiment
Date of Measurement:	2021-03-22 17:22:02.613 → 2021-03-22 17:31:21.625
Capillary Type:	Unspecified container/capillary type
Target:	Target
TargetConcentration:	0
Ligand:	Ligand
Measurement Settings	Measurement Settings
MST-Power:	10.00%
Excitation-Power:	20
Excitation type:	Red
Thermostat Setpoint:	(disabled)
Fit Results (Kd)	Fit Results (Kd)
Fit Model:	Kd
Bound	876.642
Unbound	895.405
Kd	15446.4
TargetConc	1902-02-23
Standard Deviation:	1.48324
Kd Confidence:	4783.76
Dose Response Curve	Dose Response Curve	Dose Response Curve
Ligand Concentration	Fnorm [‰]	Error Value
200000	878.224	0
100000	880.954	0
50000	878.919	0
25000	882.87	0
12500	887.058	0
6250	890.885	0
3125	895.187	0
1562.5	892.727	0
781.25	894.475	0
390.625	895.681	0
195.312	894.048	0
97.6563	894.139	0
48.8281	895.713	0

## Sheet: Fit-Values
Dose	FNorm
189212	878.063
179005	878.138
169349	878.217
160214	878.299
151572	878.385
143396	878.475
135660	878.569
128343	878.668
121419	878.771
114870	878.878
108673	878.99
102811	879.107
97265.5	879.229
92018.8	879.356
87055.1	879.488
82359.1	879.626
77916.5	879.768
73713.5	879.917
69737.2	880.07
65975.4	880.23
62416.5	880.395
59049.6	880.565
55864.4	880.742
52850.9	880.924
50000	881.111
47302.9	881.305
44751.2	881.504
42337.3	881.708
40053.5	881.918
37892.9	882.133
35848.9	882.353
33915.1	882.578
32085.6	882.808
30354.9	883.042
28717.5	883.281
27168.4	883.523
25702.8	883.77
24316.4	884.019
23004.7	884.272
21763.8	884.527
20589.8	884.785
19479.1	885.045
18428.4	885.306
17434.3	885.568
16493.8	885.831
15604.1	886.095
14762.4	886.358
13966.1	886.62
13212.7	886.882
12500	887.143
11825.7	887.401
11187.8	887.658
10584.3	887.912
10013.4	888.163
9473.23	888.411
8962.22	888.655
8478.78	888.895
8021.41	889.132
7588.72	889.363
7179.36	889.591
6792.09	889.813
6425.71	890.03
6079.09	890.243
5751.17	890.449
5440.94	890.651
5147.44	890.847
4869.78	891.037
4607.09	891.222
4358.57	891.401
4123.46	891.574
3901.03	891.741
3690.6	891.903
3491.52	892.06
3303.18	892.21
3125	892.356
2956.43	892.496
2796.95	892.63
2646.08	892.76
2503.34	892.884
2368.31	893.003
2240.55	893.117
2119.69	893.227
2005.35	893.332
1897.18	893.432
1794.84	893.529
1698.02	893.621
1606.43	893.709
1519.77	893.793
1437.79	893.873
1360.23	893.949
1286.86	894.022
1217.44	894.092
1151.77	894.158
1089.64	894.221
1030.87	894.281
975.258	894.339
922.65	894.393
872.88	894.445
825.795	894.495
781.25	894.542
739.107	894.586
699.238	894.629
661.52	894.669
625.836	894.707
592.077	894.744
560.139	894.778
529.923	894.811
501.338	894.842
474.295	894.872
448.71	894.9
424.506	894.926
401.607	894.951
379.943	894.975
359.448	894.998
340.059	895.02
321.715	895.04
304.361	895.059
287.943	895.078
272.411	895.095
257.716	895.112
243.814	895.127
230.663	895.142
218.22	895.156
206.449	895.169
195.312	895.182
184.777	895.194
174.81	895.205
165.38	895.216
156.459	895.226
148.019	895.235
140.035	895.244
132.481	895.253
125.335	895.261
118.574	895.269
112.178	895.276
106.126	895.283
100.402	895.29
94.9858	895.296
89.862	895.302
85.0147	895.307
80.4288	895.312
76.0903	895.317
71.9858	895.322
68.1027	895.327
64.4291	895.331
60.9536	895.335
57.6656	895.339
54.555	895.342
51.6122	895.346
48.8281	895.349
