# Supplementary material for: TCTP regulates genotoxic stress and tumorigenicity via intercellular vesicular signaling
Source: EMBO Rep. 2024 Mar 28;25(4):20. doi: 10.1038/s44319-024-00108-7 (PMC11014985; doi:10.1038/s44319-024-00108-7)
Supplement: Supplementary file 11 — Source data Fig. 5 [file 44319_2024_108_MOESM11_ESM.zip › Source Data Figure 5/Source data Fig 5I Thioridazine .xlsx]

## Sheet: RawData
Fig 5I Thioridazine
NanoTemper Technologies	NanoTemper Technologies
MO.Affinity Analysis v2.2.4	MO.Affinity Analysis v2.2.4
Origin of exported data	Origin of exported data
Project Title:	Thioridazine
Comment:
Project File Path:
Analysis-Set Name:	Analysis-Set #1
Exported from:	Dose-Response (Grouped)
Exported on:	2023-11-03 15:28:12
Analysis Settings	Analysis Settings
Type of Analysis:	MST
Evaluation strategy:	On Time
Cold Region Start:	-1
Cold Region End:	0
Hot Region Start:	19
Hot Region End:	20
Sample Information	Sample Information
Merge-Set Name:	Experiment
Date of Measurement:	2021-03-22 16:12:31.435 → 2021-03-22 16:24:08.257
Capillary Type:	Unspecified container/capillary type
Target:	Target
TargetConcentration:	0
Ligand:	Ligand
Measurement Settings	Measurement Settings
MST-Power:	10.00%
Excitation-Power:	20
Excitation type:	Red
Thermostat Setpoint:	(disabled)
Fit Results (Kd)	Fit Results (Kd)
Fit Model:	Kd
Bound	878.369
Unbound	893.659
Kd	5390.2
TargetConc	1902-02-23
Standard Deviation:	2.14871
Kd Confidence:	2537.02
Dose Response Curve	Dose Response Curve	Dose Response Curve
Ligand Concentration	Fnorm [‰]	Error Value
200000	879.962	0
100000	881.973	0
50000	878.322	0
25000	877.452	0
12500	881.599	0
6250	888.013	0
3125	889.188	0
1562.5	891.189	0
781.25	893.967	0
390.625	889.906	0
195.312	892.423	0
97.6563	892.49	0
48.8281	891.595	0
24.4141	893.51	0
12.207	894.259	0
6.1035	896.474	0

## Sheet: Fit-Values
Dose	FNorm
186607	878.8
174110	878.83
162450	878.862
151572	878.897
141421	878.933
131951	878.972
123114	879.014
114870	879.059
107177	879.106
100000	879.157
93303.3	879.21
87055	879.268
81225.2	879.329
75785.8	879.394
70710.7	879.462
65975.4	879.536
61557.2	879.613
57434.9	879.696
53588.7	879.783
50000	879.876
46651.6	879.974
43527.5	880.078
40612.6	880.188
37892.9	880.304
35355.3	880.426
32987.7	880.555
30778.6	880.69
28717.4	880.833
26794.3	880.983
25000	881.14
23325.8	881.304
21763.8	881.476
20306.3	881.655
18946.4	881.842
17677.7	882.037
16493.8	882.239
15389.3	882.448
14358.7	882.665
13397.2	882.889
12500	883.119
11662.9	883.357
10881.9	883.6
10153.1	883.849
9473.22	884.103
8838.83	884.362
8246.92	884.625
7694.65	884.892
7179.36	885.162
6698.58	885.433
6249.99	885.707
5831.45	885.981
5440.94	886.255
5076.57	886.528
4736.61	886.801
4419.41	887.071
4123.46	887.338
3847.32	887.602
3589.68	887.861
3349.29	888.117
3125	888.367
2915.73	888.611
2720.47	888.849
2538.29	889.081
2368.3	889.307
2209.71	889.525
2061.73	889.736
1923.66	889.94
1794.84	890.136
1674.64	890.324
1562.5	890.505
1457.86	890.679
1360.23	890.845
1269.14	891.004
1184.15	891.155
1104.85	891.299
1030.86	891.436
961.83	891.567
897.419	891.691
837.322	891.808
781.249	891.919
728.931	892.025
680.117	892.124
634.571	892.218
592.076	892.307
552.426	892.391
515.432	892.47
480.915	892.545
448.71	892.615
418.661	892.681
390.624	892.743
364.465	892.801
340.058	892.856
317.286	892.907
296.038	892.956
276.213	893.001
257.716	893.043
240.457	893.083
224.355	893.121
209.33	893.156
195.312	893.188
182.233	893.219
170.029	893.248
158.643	893.275
148.019	893.3
138.107	893.324
128.858	893.346
120.229	893.366
112.177	893.386
104.665	893.404
97.6561	893.42
91.1163	893.436
85.0145	893.451
79.3214	893.465
74.0095	893.478
69.0533	893.49
64.429	893.501
60.1144	893.511
56.0887	893.521
52.3326	893.53
48.828	893.539
45.5582	893.547
42.5073	893.554
39.6607	893.561
37.0047	893.568
34.5266	893.574
32.2145	893.58
30.0572	893.585
28.0443	893.59
26.1663	893.594
24.414	893.599
22.7791	893.603
21.2536	893.606
19.8303	893.61
18.5024	893.613
17.2633	893.616
16.1072	893.619
15.0286	893.622
14.0222	893.624
13.0831	893.627
12.207	893.629
11.3895	893.631
10.6268	893.633
9.91517	893.634
9.25118	893.636
8.63165	893.638
8.05362	893.639
7.51429	893.64
7.01108	893.642
6.54157	893.643
6.1035	893.644
