# Supplementary material for: TCTP regulates genotoxic stress and tumorigenicity via intercellular vesicular signaling
Source: EMBO Rep. 2024 Mar 28;25(4):20. doi: 10.1038/s44319-024-00108-7 (PMC11014985; doi:10.1038/s44319-024-00108-7)
Supplement: Supplementary file 11 — Source data Fig. 5 [file 44319_2024_108_MOESM11_ESM.zip › Source Data Figure 5/Source Data Fig 5F .xlsx]

## Sheet: Feuil1
Fig 5F
	DDX3		DDX3		DDX3		DDX3		DDX3		DDX3		DDX3		DDX3
t sec	0.781nM	t, sec	1.56 nM	t, sec	3.125 nM	t, sec	6.25 nM	t, sec	12.5 nM	t, sec	25 nM	t, sec	50 nM	t, sec	100 nM
-26		-30		-30		-33		-33		-22		-10		-26
-25	0,18207	-29		-29		-32		-32		-21	-0,52843	-9	-0,14876	-25
-24	0,25043	-28		-28		-31		-31		-20	-1,55089	-8	0,71452	-24	0,2411
-23	0,32954	-27	0,02474	-27	0,46257	-30		-30		-19	-0,51085	-7	-0,76888	-23	0,47841
-22	-0,58355	-26	-0,6237	-26	-0,42806	-29		-29		-18	-0,45421	-6	0,8903	-22	0,50575
-21	0,37543	-25	-0,73307	-25	-0,25326	-28		-28		-17	0,31923	-5	0,32194	-21	0,13563
-20	-0,89898	-24	-0,05729	-24	0,25358	-27	0,33637	-27	-0,01812	-16	0,37099	-4	-1,00911	-20	-1,01964
-19	0,59028	-23	-0,13639	-23	0,39128	-26	0,23383	-26	-0,33355	-15	0,08388	-3	-0,88119	-19	1,09169
-18	0,57856	-22	-0,25846	-22	0,1901	-25	-0,61285	-25	-0,71539	-14	-1,57726	-2	-1,12728	-18	-0,07823
-17	0,95649	-21	0,71224	-21	-0,66439	-24	0,23872	-24	-0,24957	-13	0,74306	-1	-0,6722	-17	0,46278
-16	1,31196	-20	-0,89616	-20	-0,67611	-23	0,4145	-23	0,23578	-12	-0,27452	0		-16	0,40907
-15	0,85297	-19	-0,83171	-19	-1,39974	-22	0,86567	-22	-0,34039	-11	-0,36632	1		-15	0,38759
-14	-0,08355	-18	-0,1276	-18	0,40592	-21	0,70258	-21	0,33344	-10	-0,70616	2		-14	-0,93956
-13	0,55122	-17	0,36068	-17	0,3737	-20	-0,03961	-20	-0,71929	-9	-0,84776	3		-13	1,24208
-12	-1,00543	-16	-0,16081	-16	1,07096	-19	0,39106	-19	-0,98199	-8	2,21669	4		-12	-0,10069
-11	-0,08648	-15	-0,04069	-15	0,37174	-18	-0,11871	-18	-0,64703	-7	-0,69347	5	-4,11947	-11	0,88563
-10	1,2475	-14	-1,00456	-14	-0,99447	-17	0,60981	-17	-0,12359	-6	1,11806	6	-2,77474	-10	0,22743
-9	0,0395	-13	-1,30632	-13	0,23014	-16	0,92915	-16	0,25141	-5	-0,25206	7	-1,28939	-9	-1,15148
-8	0,19965	-12	0,34896	-12	-1,00423	-15	0,64887	-15	0,53559	-4	-0,19444	8	-1,14388	-8	-0,04894
-7	-0,0523	-11	0,93197	-11	0,16667	-14	-0,97125	-14	-1,87359	-3	-0,30089	9	0,40495	-7	-0,38194
-6	0,45356	-10	0,2181	-10	0,38932	-13	0,41743	-13	-1,08648	-2	0,59657	10	1,94108	-6	1,57704
-5	0,10688	-9	-1,11882	-9	-1,21322	-12	-0,09625	-12	-0,64507	-1	-0,14269	11	2,54069	-5	-0,15734
-4	-0,90289	-8	0,82357	-8	1,236	-11	1,2309	-11	0,42426	0		12	4,0778	-4	-0,84972
-3	0,10688	-7	-1,36296	-7	-0,05501	-10	0,31098	-10	0,65864	1		13	4,78776	-3	-0,25694
-2	-0,25152	-6	0,94271	-6	1,30827	-9	-1,2564	-9	-0,91558	2		14	5,10905	-2	-0,64855
-1	-0,81793	-5	0,06283	-5	0,33854	-8	-0,34429	-8	0,40473	3		15	6,50065	-1	-0,56261
0		-4	-0,84635	-4	-1,16634	-7	-0,15289	-7	-0,01812	4		16	9,6403	0
1		-3	0,23177	-3	0,50944	-6	0,2934	-6	1,75727	5	-2,22374	17	9,84928	1
2		-2	-0,12858	-2	-0,34798	-5	0,5727	-5	-0,60308	6	-1,41319	18	10,9538	2
3		-1	-0,18913	-1	-0,29915	-4	-0,55816	-4	-1,06304	7	-0,79894	19	13,9108	3
4		0		0		-3	-0,7066	-3	-0,36675	8	-1,04503	20	14,5524	4
5	-0,07769	1		1		-2	-0,99175	-2	-1,13726	9	-0,2423	21	16,3639	5	-7,65343
6	0,27973	2		2		-1	0,16547	-1	-0,50445	10	-0,15245	22	19,1882	6	-4,81456
7	0,39887	3		3		0		0		11	-0,04503	23	19,7262	7	-1,91026
8	-0,28277	4		4		1		1		12	0,33974	24	20,6979	8	-0,31749
9	-0,02593	5	-0,33561	5	-0,7513	2		2		13	-1,26476	25	21,3464	9	2,15614
10	0,5395	6	-0,49967	6	-0,62826	3		3		14	-0,14757	26	24,5592	10	4,97059
11	0,06293	7	-0,57194	7	-0,69173	4		4		15	-0,41808	27	26,5387	11	7,73817
12	0,21528	8	-1,06803	8	-1,18783	5	-0,48492	5	-0,95171	16	2,50673	28	28,36	12	9,23817
13	-0,7232	9	-0,46061	9	-0,9554	6	-0,81011	6	-0,8648	17	3,09462	29	29,2292	13	11,0927
14	-1,52398	10	0,49935	10	0,27311	7	-0,56597	7	-1,06988	18	3,60145	30	31,2233	14	13,5077
15	-0,58746	11	0,61263	11	0,86979	8	-0,91363	8	-1,34234	19	5,95399	31	33,1862	15	15,4393
16	0,51411	12	-0,07389	12	0,74186	9	-0,52496	9	-0,68609	20	5,70204	32	34,8835	16	21,3563
17	-0,19878	13	-1,26628	13	0,81315	10	0,86079	10	0,03364	21	7,82997	33	36,7438	17	23,3583
18	0,59321	14	-1,8112	14	-1,27474	11	0,56782	11	-0,44293	22	7,36806	34	39,8073	18	27,3202
19	-0,05035	15	-1,3278	15	-2,80697	12	2,01411	12	-0,55914	23	7,89442	35	39,8835	19	30,4472
20	-0,82574	16	-1,03678	16	-1,9388	13	0,48579	13	-1,58843	24	6,60829	36	41,3825	20	34,0448
21	-0,09722	17	-1,22917	17	-3,47884	14	0,57758	14	-2,26226	25	6,98817	37	43,8307	21	37,7001
22	0,06684	18	-0,78288	18	-2,79134	15	-2,48199	15	-2,11285	26	9,58583	38	45,5983	22	41,1317
23	0,12641	19	-0,26432	19	-2,35579	16	-1,82671	16	-1,21148	27	10,8261	39	46,6745	23	44,1327
24	-0,52593	20	-2,4069	20	-2,61458	17	-2,97125	17	-1,48296	28	11,2977	40	48,8981	24	44,1122
25	-0,0855	21	-0,93327	21	-3,34798	18	-2,60699	18	-0,04839	29	11,9804	41	49,194	25	47,6464
26	0,67426	22	-0,26335	22	-2,03646	19	-3,00933	19	0,8354	30	13,2733	42	53,3044	26	52,2245
27	0,76606	23	-0,34245	23	-1,61361	20	-3,79644	20	-0,065	31	13,1581	43	54,5299	27	55,0946
28	-0,10601	24	-2,76042	24	-2,89095	21	-2,7525	21	1,29536	32	14,7684	44	57,0983	28	58,8593
29	0,70063	25	-2,36491	25	-2,44466	22	-1,20367	22	2,57075	33	14,3485	45	57,4118	29	62,8397
30	1,02973	26	-1,4987	26	-1,62044	23	-2,25836	23	1,16254	34	15,8485	46	58,8942	30	64,7968
31	-0,04644	27	-1,17643	27	-1,15365	24	-2,34429	24	-0,04449	35	16,0614	47	60,278	31	69,4091
32	0,70551	28	-1,08561	28	-1,77181	25	-3,20464	25	0,38911	36	16,6239	48	62,2438	32	73,3964
33	0,30219	29	-1,20475	29	-0,73763	26	-0,75347	26	1,86372	37	17,8192	49	63,2448	33	75,8427
34	1,03852	30	-1,41178	30	-0,87142	27	-1,63824	27	3,17719	38	18,2958	50	65,819	34	80,1942
35	0,01118	31	-0,97917	31	-0,65169	28	-1,02203	28	2,17426	39	18,6317	51	66,6979	35	81,912
36	-0,24078	32	-0,32682	32	-0,25033	29	-1,42046	29	1,27485	40	20,7821	52	69,5046	36	85,3251
37	0,7104	33	-1,61003	33	-2,29329	30	-0,41753	30	2,89985	41	21,1415	53	71,4977	37	88,5917
38	-0,40484	34	-0,41178	34	0,17643	31	-0,93511	31	2,63618	42	22,2099	54	72,5192	38	91,5741
39	0,29829	35	-0,89128	35	-2,77279	32	-0,8775	32	2,72797	43	22,3964	55	73,4772	39	94,6386
40	0,62739	36	-1,38053	36	-0,63607	33	-1,10211	33	3,05512	44	23,7167	56	75,569	40	98,7724
41	-0,52203	37	-0,5319	37	-0,97689	34	-0,30914	34	4,60786	45	24,3056	57	78,1999	41	100,666
42	1,10102	38	-2,18717	38	-2,33724	35	-1,60699	35	2,19672	46	24,7235	58	78,9997	42	105,145
43	-0,0523	39	-0,6735	39	-3,07454	36	-1,03179	36	3,97504	47	24,7333	59	80,9479	43	108,479
44	0,38227	40	-0,28483	40	-2,09505	37	-1,64507	37	5,12055	48	25,6581	60	83,4049	44	111,381
45	0,67524	41	-1,62077	41	-2,38216	38	-1,34918	38	4,41254	49	26,5526	61	84,6374	45	115,244
46	-0,61968	42	-0,3112	42	-1,33138	39	-1,23296	39	4,71332	50	28,9774	62	84,1598	46	117,156
47	-0,79742	43	0,14876	43	-2,64486	40	0,26899	40	5,75922	51	28,2372	63	87,6608	47	119,39
48	0,58832	44	-1,34733	44	-2,35872	41	-1,78472	41	4,99164	52	30,7772	64	89,6432	48	123,16
49	-0,37847	45	-0,69499	45	-2,51888	42	-0,36285	42	5,64399	53	31,1141	65	91,7292	49	125,812
50	0,10883	46	-1,8776	46	-2,68685	43	-0,90093	43	6,47602	54	30,286	66	92,2614	50	130,318
51	-0,18121	47	-0,97917	47	-2,34603	44	-1,02984	44	6,40375	55	32,4208	67	94,8131	51	132,304
52	0,86762	48	-1,06413	48	-1,85775	45	-0,98589	45	6,91645	56	33,1308	68	97,6247	52	136,511
53	1,27094	49	-2,12565	49	-2,89486	46	-0,65875	46	5,13227	57	34,1376	69	96,9362	53	139,118
54	0,95356	50	-1,31706	50	-1,24544	47	-1,8316	47	5,86664	58	33,8026	70	98,7184	54	142,621
55	0,46723	51	-0,49772	51	-3,55208	48	-2,1275	48	5,79926	59	35,9872	71	101,743	55	145,396
56	-0,39996	52	-2,08659	52	-2,74935	49	-2,35015	49	5,73383	60	36,3729	72	103,343	56	148,706
57	-0,1607	53	-1,20768	53	-2,23372	50	-1,10992	50	6,27485	61	37,1132	73	102,719	57	151,108
58	-0,86285	54	-1,80729	54	-2,50911	51	-2,48296	51	7,29633	62	37,0136	74	105,535	58	153,318
59	0,92524	55	-1,69108	55	-1,64876	52	-1,03863	52	7,53559	63	38,4022	75	107,795	59	158,314
60	0,6225	56	-1,39616	56	-1,68685	53	-1,21539	53	7,63129	64	39,0175	76	108,607	60	160,147
61	0,40571	57	-0,39323	57	-2,31185	54	-0,72222	54	8,72602	65	40,6122	77	110,766	61	163,134
62	-1,02007	58	-3,27604	58	-3,4388	55	-0,80816	55	8,69086	66	41,8026	78	111,755	62	164,33
63	0,05805	59	-1,28776	59	-1,11165	56	0,16743	56	8,52485	67	40,5272	79	113,688	63	168,395
64	-1,41753	60	-1,43815	60	-2,72396	57	-0,74566	57	8,65961	68	43,6884	80	115,123	64	171,317
65	-0,00933	61	-1,4528	61	-2,52474	58	-2,28668	58	7,73969	69	41,4823	81	117,494	65	174,843
66	-0,10601	62	-3,25456	62	-3,84603	59	-1,41753	59	9,54633	70	42,5311	82	116,979	66	177,038
67	-1,32867	63	-0,86882	63	-2,78158	60	-0,68218	60	9,62836	71	45,1825	83	119,945	67	180,308
68	1,51899	64	-0,40983	64	-1,55111	61	-0,04253	61	9,59223	72	46,077	84	120,594	68	184,876
69	-1,19976	65	-2,1237	65	-1,91341	62	-3,10992	62	8,61176	73	45,6815	85	123,46	69	185,454
70	-1,52105	66	-1,60417	66	-3,01302	63	-0,68316	63	9,72309	74	45,2753	86	124,629	70	189,093
71	0,96137	67	-2,81999	67	-2,97689	64	-0,31304	64	10,0258	75	47,6786	87	126,537	71	192,026
72	0,15961	68	-1,63737	68	-1,39779	65	-1,49273	65	11,2358	76	48,7167	88	126,661	72	195,714
73	-0,99664	69	-2,45866	69	-3,67122	66	-1,14117	66	10,3891	77	50,2704	89	129,984	73	196,52
74	-0,98589	70	-2,07194	70	-2,93197	67	-1,81207	67	10,2758	78	49,7772	90	132,487	74	199,237
75	0,58149	71	-2,04167	71	-2,10482	68	0,41352	68	12,7573	79	50,8974	91	133,004	75	202,86
76	-0,32769	72	-0,74967	72	-2,47786	69	-1,54253	69	10,8364	80	51,6942	92	133,508	76	205,623
77	0,17133	73	-2,50651	73	-4,98958	70	-1,89507	70	11,4887	81	52,7724	93	134,967	77	208,956
78	-0,19683	74	-3,80436	74	-3,78255	71	-0,34625	71	11,7377	82	52,7382	94	137,3	78	211,079
79	0,4311	75	-0,58854	75	-1,98079	72	0,10102	72	13,6108	83	54,4647	95	138,982	79	213,93
80	0,09125	76	-2,16374	76	-3,21322	73	-1,35894	73	11,976	84	54,7147	96	139,263	80	216,97
81	-0,95269	77	-0,54753	77	-2,97493	74	-1,65777	74	12,5463	85	55,5106	97	140,814	81	219,487
82	-1,42339	78	-2,66569	78	-3,52181	75	0,8354	75	14,1489	86	57,2304	98	142,614	82	221,306
83	-0,61285	79	-3,03971	79	-2,6097	76	0,32954	76	12,6528	87	58,0741	99	144,728	83	223,741
84	-0,26226	80	-1,28971	80	-3,70443	77	-1,42339	77	15,1528	88	57,414	100	146,37	84	227,468
85	-0,7525	81	-1,77702	81	-3,87923	78	-1,54351	78	14,395	89	58,5761	101	147,148	85	230,487
86	-0,64214	82	-3,13835	82	-4,36068	79	-0,82671	79	13,7993	90	60,3925	102	148,258	86	232,483
87	0,52582	83	-2,76921	83	-3,34603	80	-0,7066	80	13,0932	91	61,0741	103	150,409	87	236,69
88	-0,36773	84	-1,64128	84	-2,03255	81	-1,27105	81	14,0805	92	60,8251	104	152,588	88	236,74
89	-0,68804	85	-1,57878	85	-3,75716	82	-1,83941	82	14,2465	93	62,1962	105	153,444	89	240,304
90	0,31098	86	-2,27507	86	-4,79915	83	-0,7398	83	14,768	94	61,9696	106	155,653	90	244,037
91	0,32856	87	-0,77214	87	-1,32943	84	0,352	84	14,8364	95	63,1786	107	155,661	91	246,417
92	-1,59332	88	-2,39421	88	-3,75716	85	-0,77496	85	14,9477	96	63,8944	108	157,986	92	247,823
93	-0,42339	89	-0,68229	89	-2,07552	86	-0,61773	86	15,4965	97	63,8446	109	157,606	93	251,698
94	0,28364	90	-1,52507	90	-2,30599	87	0,40864	87	16,8354	98	65,5722	110	159,399	94	253,476
95	-0,19586	91	-1,58464	91	-1,28646	88	-1,16851	88	16,0649	99	66,5058	111	161,128	95	256,831
96	0,39497	92	-1,66862	92	-4,07747	89	0,1352	89	16,8315	100	67,0702	112	162,136	96	258,212
97	-0,37847	93	-2,4694	93	-3,50814	90	-0,59918	90	17,2055	101	68,0028	113	163,602	97	259,847
98	0,25922	94	-0,90592	94	-2,40169	91	1,09125	91	16,8227	102	68,3104	114	165,484	98	264,413
99	0,60493	95	-1,87663	95	-3,13802	92	-0,72125	92	17,7797	103	68,5487	115	165,414	99	267,034
100	-0,05621	96	-2,80924	96	-3,99447	93	-0,43804	93	16,7446	104	70,4423	116	165,986	100	268,932
101	-0,77984	97	-2,46842	97	-5,03255	94	0,10297	94	18,436	105	70,5858	117	170,252	101	271,384
102	-0,19195	98	-3,10612	98	-3,54622	95	0,40571	95	18,2045	106	71,1483	118	170,149	102	274,263
103	-1,39117	99	-1,58854	99	-3,37923	96	-1,65777	96	17,7026	107	71,1981	119	169,256	103	275,157
104	0,65961	100	-1,90885	100	-3,20833	97	-2,22222	97	17,4331	108	75,0038	120	170,802	104	279,066
105	0,63325	101	-1,17155	101	-4,48861	98	-1,15972	98	19,1831	109	73,1122	121	171,655	105	280,588
106	-1,19976	102	-2,37565	102	-4,33333	99	0,6352	99	20,2885	110	73,578	122	174,967	106	282,056
107	-1,10894	103	-2,73112	103	-4,92415	100	-0,34625	100	19,7817	111	74,6376	123	176,249	107	283,678
108	0,78168	104	-2,43522	104	-3,01888	101	-0,07378	101	19,3491	112	75,0858	124	177,508	108	288,801
109	-0,76714	105	-1,10807	105	-3,74154	102	0,62348	102	20,7797	113	76,1171	125	178,48	109	289,123
110	-1,00445	106	-2,88151	106	-4,3304	103	-2,31109	103	19,1127	114	78,2372	126	179,4	110	291,812
111	0,4809	107	-2,61198	107	-4,09798	104	0,22016	104	21,1088	115	77,371	127	180,221	111	295,029
112	-0,54644	108	-1,62663	108	-4,79232	105	-0,84625	105	20,5688	116	77,8114	128	180,575	112	296,137
113	-0,76519	109	-1,80534	109	-4,23854	106	-1,81109	106	19,5122	117	78,6249	129	181,305	113	297,299
114	0,06977	110	-3,61198	110	-4,46224	107	0,03852	107	20,4262	118	79,204	130	183,968	114	299,978
115	-0,42144	111	-2,56706	111	-3,84417	108	0,30122	108	22,767	119	78,3036	131	184,041	115	302,407
116	-2,55523	112	-3,00065	112	-4,67086	109	-0,85308	109	22,7084	120	79,0985	132	185,803	116	303,065
117	0,01997	113	-3,25065	113	-5,27972	110	-1,37359	110	21,562	121	80,62	133	185,003	117	306,795
118	-1,6441	114	-1,5651	114	-4,52296	111	-1,05035	111	22,2729	122	82,1308	134	187,664	118	309,156
119	-2,34332	115	-3,1862	115	-6,21091	112	-0,52789	112	21,0454	123	83,9618	135	186,927	119	309,03
120	-1,28277	116	-3,11393	116	-6,44536	113	-1,01714	113	21,8881	124	83,1757	136	190,474	120	312,054
121	-0,7564	117	-2,57292	117	-4,48633	114	-0,29058	114	23,5541	125	83,6005	137	190,875	121	313,903
122	0,10786	118	-3,52702	118	-5,1836	115	-0,51519	115	21,7143	126	84,2645	138	191,688	122	316,268
123	0,43305	119	-4,21159	119	-6,64763	116	-0,92437	116	21,9741	127	84,4735	139	191,736	123	319,458
124	-0,20367	120	-2,90007	120	-5,83826	117	0,80903	117	23,4614	128	85,1786	140	192,886	124	320,854
125	-0,28961	121	-3,60124	121	-4,67441	118	-1,10699	118	23,4311	129	84,744	141	192,97	125	323,057
126	-1,85503	122	-1,83268	122	-4,29429	119	-0,93023	119	22,559	130	86,6522	142	196,784	126	323,775
127	-0,36675	123	-2,17057	123	-4,16749	120	-0,78082	120	23,1118	131	85,4423	143	196,411	127	325,138
128	-1,02398	124	-2,89128	124	-5,27757	121	-1,47418	121	23,5873	132	89,1288	144	196,964	128	326,995
129	-1,57769	125	-2,82975	125	-3,98859	122	-0,22222	122	23,8911	133	85,3759	145	198,384	129	328,503
130	-0,35406	126	-3,11686	126	-4,75523	123	0,79731	123	26,5541	134	89,1268	146	199,214	130	332,059
131	-0,66558	127	-2,43424	127	-3,78266	124	0,91743	124	26,2934	135	87,2323	147	200,3	131	332,073
132	-0,0523	128	-3,37467	128	-5,12992	125	1,28266	125	25,642	136	89,4716	148	199,814	132	336,139
133	-1,75543	129	-3,12663	129	-5,19187	126	0,0727	126	25,4653	137	89,4237	149	200,768	133	334,606
134	-0,1607	130	-2,15495	130	-3,93389	127	-0,3941	127	26,1938	138	90,5116	150	202,812	134	338,107
135	-0,75152	131	-3,35221	131	-4,65262	128	-0,45074	128	25,9321	139	90,1015	151	201,881	135	338,498
136	-0,93414	132	-1,49284	132	-3,80331	129	-0,00836	129	25,06	140	90,3866	152	204,798	136	341,198
137	-0,07476	133	-4,69889	133	-6,60716	130	-0,81793	130	25,8305	141	91,9501	153	205,222	137	342,72
138	-1,52984	134	-1,95573	134	-4,49879	131	1,06098	131	25,352	142	93,161	154	205,271	138	343,498
139	-0,57183	135	-3,85417	135	-6,33208	132	0,76997	132	25,7622	143	91,9061	155	206,315	139	345,129
140	-1,33941	136	-2,11882	136	-3,906	133	-1,28765	133	25,0112	144	93,8056	156	205,447	140	347,25
141	-0,88433	137	-3,23307	137	-5,07718	134	1,28071	134	26,3901	145	94,663	157	207,643	141	348,243
142	0,73969	138	-2,43327	138	-5,1097	135	-1,31109	135	25,3676	146	95,0712	158	208,872	142	351,18
143	-0,29351	139	-3,26237	139	-4,71323	136	0,32172	136	27,3774	147	94,5155	159	210,09	143	351,903
144	0,02387	140	-2,32682	140	-4,30615	137	0,40766	137	26,8305	148	95,7079	160	209,62	144	353,96
145	-0,39507	141	-3,12272	141	-5,16331	138	0,03852	138	26,7631	149	96,3475	161	210,986	145	354,984
146	0,48969	142	-2,34342	142	-4,64214	139	0,76997	139	26,0903	150	96,8436	162	210,772	146	358,551
147	-1,73589	143	-3,32878	143	-5,5186	140	-0,17535	140	26,0903	151	95,1308	163	211,035	147	357,958
148	0,102	144	-2,77799	144	-4,94666	141	-0,38824	141	26,7368	152	97,2411	164	212,441	148	359,763
149	-0,9273	145	-3,48112	145	-5,75517	142	0,4809	142	27,6743	153	97,4901	165	213,49	149	361,525
150	-0,55035	146	-2,51237	146	-4,16177	143	1,05512	143	27,895	154	98,2958	166	213,501	150	363,424
151	-0,86968	147	-2,54948	147	-4,75692	144	-0,49273	144	29,1938	155	98,535	167	216,521	151	363,386
152	-0,9273	148	-2,98503	148	-5,53148	145	0,15766	145	27,1489	156	97,6112	168	215,668	152	365,866
153	-1,59039	149	-3,42253	149	-4,95645	146	0,6811	146	29,2836	157	98,2001	169	215,97	153	366,535
154	0,72407	150	-2,88053	150	-4,79533	147	0,9018	147	28,2514	158	99,2089	170	218,044	154	367,501
155	-0,76031	151	-4,90299	151	-7,78881	148	-0,30816	148	28,1645	159	99,5155	171	217,257	155	368,659
156	-1,66753	152	-2,78581	152	-4,83584	149	0,7309	149	28,6918	160	98,8319	172	218,564	156	369,775
157	0,08637	153	-2,28874	153	-5,15747	150	1,61372	150	29,4213	161	99,785	173	220,344	157	372,213
158	-0,3941	154	-1,56315	154	-4,41062	151	-1,70855	151	27,6303	162	100,596	174	218,348	158	373,542
159	-0,17144	155	-3,95866	155	-5,89253	152	1,18989	152	29,3071	163	100,634	175	221,835	159	374,9
160	-2,74664	156	-4,76335	156	-5,08253	153	0,37055	153	29,7915	164	100,255	176	219,315	160	374,732
161	-0,06988	157	-2,68717	157	-4,13517	154	1,41059	154	29,5239	165	101,604	177	221,675	161	376,349
162	-2,31207	158	-3,75358	158	-5,06585	155	0,57661	155	29,3207	166	100,985	178	221,288	162	376,435
163	-1,04546	159	-3,93815	159	-4,90353	156	0,52387	156	28,5932	167	102,866	179	223,174	163	378,522
164	-1,17242	160	-4,23112	160	-6,3536	157	0,70551	157	29,2563	168	102,656	180	221,289	164	379,026
165	-1,50152	161	-3,32292	161	-4,37465	158	1,685	158	30,4487	169	103,644	181	222,775	165	381,185
166	-2,54937	162	-3,86393	162	-6,25868	159	0,68012	159	30,7582	170	103,922	182	223,346	166	381,356
167	0,6518	163	-4,78581	163	-6,80196	160	0,53266	160	29,6948	171	103,747	183	225,476	167	384,583
168	-1,33355	164	-4,70182	164	-5,34729	161	0,08832	161	29,5092	172	104,895	184	223,65	168	385,243
169	-1,45757	165	-3,49186	165	-6,48941	162	0,29047	162	30,6147	173	104,984	185	225,054	169	385,313
170	0,54633	166	-4,4821	166	-6,01994	163	0,21528	163	31,102	174	104,163	186	226,429	170	386,748
171	-1,49273	167	-2,10026	167	-3,97641	164	0,0434	164	29,6811	175	106,223	187	227,292	171	387,972
172	-1,74566	168	-3,95768	168	-4,70532	165	0,56	165	30,3002	176	104,697	188	226,977	172	388,593
173	-0,06988	169	-3,46257	169	-6,10352	166	-0,82086	166	31,0356	177	104,94	189	226,263	173	389,781
174	-1,7525	170	-2,78483	170	-4,36964	167	2,46918	167	32,4301	178	106,319	190	227,827	174	390,17
175	0,59223	171	-4,08756	171	-4,55222	168	0,80512	168	32,5786	179	106,437	191	228,295	175	393,269
176	-1,60406	172	-2,8444	172	-4,42407	169	1,56684	169	32,2104	180	104,762	192	229,09	176	391,862
177	-1,63531	173	-3,17643	173	-5,08535	170	1,29243	170	32,0961	181	106,762	193	230,721	177	394
178	-0,85406	174	-3,69792	174	-5,67774	171	0,64497	171	32,2202	182	106,19	194	231,265	178	395,168
179	-0,10894	175	-1,47624	175	-3,59464	172	0,45356	172	32,4448	183	107,801	195	229,958	179	396,086
180	-2,32086	176	-4,11198	176	-6,15584	173	0,82856	173	33,9995	184	106,982	196	230,882	180	395,123
181	-0,89996	177	-4,13053	177	-4,99472	174	-0,43609	174	31,7182	185	107,204	197	231,579	181	396,65
182	-2,09332	178	-3,73796	178	-6,2883	175	1,59711	175	33,8481	186	108,105	198	231,908	182	396,914
183	-0,50836	179	-3,07096	179	-6,3559	176	0,185	176	31,476	187	108,264	199	232,148	183	399,088
184	-2,02105	180	-4,44889	180	-6,63186	177	1,25434	177	32,2094	188	109,707	200	233,72	184	399,5
185	-0,61285	181	-4,6071	181	-5,58257	178	-0,00152	178	32,6254	189	108,512	201	232,707	185	400,191
186	-0,94683	182	-4,52409	182	-5,73179	179	1,43891	179	34,019	190	107,144	202	233,709	186	402,148
187	-1,56304	183	-3,69303	183	-6,18387	180	0,77778	180	32,3588	191	109,773	203	233,987	187	402,785
188	-1,09429	184	-3,36784	184	-7,11434	181	-0,07769	181	32,2485	192	110,38	204	234,78	188	403,646
189	-2,19878	185	-4,53971	185	-7,03065	182	0,40082	182	33,2338	193	110,968	205	235,861	189	403,393
190	-1,8941	186	-3,73503	186	-5,92926	183	0,61372	183	32,936	194	110,433	206	236,407	190	403,854
191	-1,17339	187	-4,23991	187	-6,24938	184	-0,33355	184	32,6909	195	110,592	207	236,399	191	405,867
192	-1,0523	188	-3,26628	188	-5,02108	185	0,56586	185	32,3911	196	109,743	208	237,215	192	405,795
193	-0,79644	189	-5,56217	189	-6,16302	186	0,92817	186	33,5903	197	112,122	209	237,009	193	407,503
194	0,59321	190	-4,09635	190	-6,30976	187	0,49653	187	33,5131	198	109,605	210	237,257	194	409,22
195	-0,89898	191	-3,96647	191	-5,7291	188	1,29438	188	34,0034	199	112,019	211	237,558	195	407,993
196	-0,28668	192	-2,85905	192	-4,70657	189	0,66938	189	34,4702	200	112,002	212	239,549	196	409,457
197	-0,23492	193	-3,63835	193	-4,51399	190	0,06098	190	32,5327	201	111,047	213	238,803	197	409,973
198	-1,79742	194	-3,04655	194	-5,39883	191	1,33344	191	34,1713	202	112,111	214	239,533	198	410,824
199	-0,3941	195	-4,16374	195	-5,42696	192	0,61079	192	33,935	203	111,857	215	240,146	199	411,445
200	-0,63433	196	-4,34147	196	-5,52856	193	1,19575	193	35,6723	204	112,358	216	240,304	200	412,854
201	-1,67144	197	-3,76432	197	-6,39766	194	3,43891	194	35,27	205	113,468	217	239,507	201	413,067
202	-0,91753	198	-4,01237	198	-5,50433	195	0,6977	195	33,5336	206	113,489	218	239,742	202	415,113
203	-2,02593	199	-2,8571	199	-5,15068	196	1,49848	196	34,5834	207	113,632	219	241,897	203	414,982
204	-0,14117	200	-2,74967	200	-5,5278	197	0,19379	197	34,7436	208	114,39	220	241,172	204	416,309
205	-2,15777	201	-2,95378	201	-5,50695	198	1,57661	198	33,9985	209	113,454	221	243,834	205	416,15
206	-0,94488	202	-4,03288	202	-4,87062	199	2,05805	199	34,7944	210	113,713	222	242,052	206	416,951
207	0,05414	203	-4,13249	203	-6,05287	200	1,77192	200	36,352	211	114,543	223	242,143	207	417,242
208	-0,68218	204	-2,85905	204	-4,79644	201	1,49164	201	35,9702	212	115,038	224	242,357	208	419,429
209	-0,29156	205	-3,34147	205	-5,02769	202	0,19575	202	34,3823	213	114,091	225	243,539	209	419,906
210	-0,29253	206	-4,08073	206	-4,4632	203	1,35395	203	35,1655	214	115,442	226	245,077	210	419,424
211	-0,95855	207	-2,56413	207	-4,96231	204	3,34321	204	36,0161	215	115,565	227	244,035	211	420,894
212	-0,82671	208	-3,49772	208	-5,04817	205	1,64692	205	34,937	216	115,16	228	244,964	212	421,55
213	-0,70757	209	-3,24089	209	-4,29628	206	1,5893	206	36,9448	217	114,109	229	245,904	213	421,743
214	-0,83062	210	-4,76139	210	-5,05684	207	2,97797	207	35,8686	218	115,292	230	246,774	214	422,12
215	0,98383	211	-4,09831	211	-6,72662	208	2,47407	208	37,0434	219	115,693	231	248,679	215	423,491
216	-0,34332	212	-2,6901	212	-3,40602	209	2,10883	209	36,2612	220	116,721	232	247,782	216	424,023
217	-1,29742	213	-4,27409	213	-6,40216	210	2,45454	210	36,1997	221	118,915	233	248,281	217	423,373
218	0,39692	214	-3,4235	214	-5,77599	211	2,07661	211	35,0405	222	116,171	234	249,243	218	425,373
219	-0,24175	215	-3,56608	215	-4,77186	212	2,435	212	35,7338	223	117,317	235	248,649	219	426,512
220	-0,54156	216	-2,90299	216	-4,84621	213	0,98383	213	35,3842	224	115,939	236	250,39	220	426,328
221	0,91352	217	-4,15006	217	-6,67353	214	1,20649	214	35,6118	225	117,09	237	248,376	221	430,016
222	-2,36675	218	-3,69108	218	-5,31322	215	0,96528	215	36,5463	226	117,382	238	249,974	222	427,659
223	-0,09039	219	-3,3444	219	-4,85185	216	2,63813	216	36,5024	227	118,996	239		223	428,953
224	-0,5357	220	-3,56999	220	-6,35081	217	0,45454	217	34,7426	228	118,424	240		224	428,348
225	-0,29449	221	-1,8776	221	-4,28587	218	1,91254	218	37,4477	229	118,832	241		225	430,371
226	-1,57086	222	-4,33561	222	-6,18054	219	2,30903	219	36,0873	230	119,349	242		226	429,451
227	-1,55621	223	-2,90299	223	-5,14607	220	1,87348	220	36,6918	231	120,32	243		227	430,688
228	-0,81109	224	-4,54948	224	-6,88577	221	3,27875	221	38,8832	232	118,825	244	255,131	228	432,425
229	-0,71636	225	-2,7526	225	-4,87663	222	2,602	222	36,3598	233	119,008	245	254,707	229	434,865
230	-0,92925	226	-2,5778	226	-5,52848	223	2,34516	223	36,7456	234	119,728	246	254,729	230	434,924
231	1,27094	227	-2,97819	227	-5,76385	224	1,84516	224	36,5024	235	120,617	247	254,845	231	436,587
232	-0,66461	228	-4,65495	228	-6,35292	225	2,43891	225	37,4702	236	119,5	248	253,751	232	436,419
233	-0,66558	229	-2,23893	229	-5,4478	226	2,05219	226	37,3002	237	121,16	249	254,267	233	436,555
234	-0,33355	230	-3,80729	230	-4,59804	227	2,62446	227	37,1059	238	121,309	250	254,888	234	438,149
235	-0,62066	231	-2,14616	231	-3,38443	228	2,47407	228	36,3647	239		251	252,591	235	437,925
236	-0,65875	232	-1,85612	232	-4,88865	229	2,76215	229	37,9116	240		252	254,349	236	438,386
237	-1,60503	233	-3,66178	233	-7,01849	230	2,45551	230	38,059	241		253	252,907	237	439,966
238	0,2895	234	-1,55729	234	-4,67362	231	3,18891	231	38,77	242		254	253,828	238	439,764
239		235	-3,0944	235	-4,98353	232	2,82856	232	38,7573	243		255	253,465	239
240		236	-4,08561	236	-5,80492	233	3,19379	233	38,2836	244	123,201	256	253,36	240
241		237	-3,10221	237	-6,10179	234	3,5893	234	38,2817	245	122,972	257	253,889	241
242		238	-3,10514	238	-6,65653	235	2,43598	235	38,5366	246	123,131	258	252,509	242
243		239		239		236	2,35395	236	37,4809	247	122,928	259	254,872	243
244	-0,53668	240		240		237	1,54145	237	38,4956	248	122,605	260	252,191	244	450,802
245	-0,86187	241		241		238	3,16352	238	38,3872	249	122,338	261	254,892	245	450,15
246	-0,45953	242		242		239		239		250	123,322	262	254,287	246	449,574
247	-0,36675	243		243		240		240		251	121,595	263	252,677	247	449,615
248	-1,20367	244	-3,44499	244	-5,76784	241		241		252	122,306	264	253,465	248	448,556
249	-0,55718	245	-3,29655	245	-5,13427	242		242		253	121,881	265	253,549	249	448,039
250	0,0893	246	-2,64128	246	-4,69768	243		243		254	122,276	266	253,933	250	448,169
251	-1,29253	247	-3,15983	247	-4,88016	244	2,87934	244	39,6176	255	122,054	267	254,038	251	447,534
252	0,09907	248	-3,94401	248	-6,09379	245	3,17719	245	39,7114	256	122,453	268	253,781	252	448,654
253	-0,67437	249	-2,90788	249	-6,56089	246	3,31293	246	40,2612	257	122,891	269	252,885	253	446,725
254	-0,52691	250	-2,72038	250	-4,10316	247	3,03657	247	39,6079	258	121,507	270	253,877	254	447,786
255	-0,33062	251	-5,41081	251	-6,20998	248	2,09516	248	38,7563	259	123,767	271	253,33	255	447,681
256	-0,63921	252	-3,4235	252	-5,14118	249	2,26606	249	38,8373	260	121,942	272	254,188	256	447,884
257	-0,79156	253	-4,33952	253	-5,73951	250	2,95454	250	39,3676	261	123,88	273	252,751	257	446,794
258	-2,30621	254	-3,27214	254	-5,05612	251	1,75532	251	39,2036	262	123,282	274	252,203	258	446,659
259	-0,86382	255	-2,12565	255	-6,4023	252	3,00239	252	39,7123	263	122,678	275	251,776	259	448,1
260	-1,52203	256	-4,08854	256	-6,42118	253	2,99067	253	39,3969	264	123,215	276	252,115	260	446,122
261	-0,15777	257	-3,62956	257	-4,59636	254	1,6684	254	38,4047	265	123,01	277	253,683	261	446,931
262	1,29633	258	-3,50944	258	-6,78018	255	3,08442	255	38,7993	266	123,325	278	253,368	262	447,633
263	-0,86578	259	-3,45378	259	-4,89608	256	2,2309	256	38,7163	267	122,85	279	253,591	263	444,686
264	0,32856	260	-5,07194	260	-5,46019	257	2,73969	257	38,1772	268	122,605	280	253,724	264	445,259
265	0,45551	261	-3,52995	261	-4,15982	258	1,88715	258	37,6254	269	122,665	281	253,424	265	446,455
266	0,5268	262	-2,65495	262	-4,90831	259	2,50239	259	40,0112	270	123,048	282	252,228	266	446,85
267	-0,06304	263	-4,26725	263	-6,59294	260	1,63715	260	39,0239	271	123,344	283	251,933	267	446,566
268	0,35297	264	-4,13932	264	-4,81597	261	3,48774	261	39,8774	272	123,016	284	253,152	268	445,417
269	-1,57964	265	-2,78385	265	-6,17304	262	3,16352	262	40,4741	273	121,267	285	251,915	269	445,375
270	-0,96636	266	-3,27995	266	-5,06306	263	1,5561	263	39,1196	274	120,874	286	252,007	270	446,168
271	-0,95367	267	-3,66178	267	-5,24829	264	2,57661	264	40,3227	275	120,951	287	251,883	271	445,191
272	0,27778	268	-3,22721	268	-5,80874	265	2,61664	265	39,4135	276	121,612	288	252,806	272	445,962
273	-1,82476	269	-3,37858	269	-6,14572	266	3,62348	266	39,8618	277	122,896	289	252,411	273	443,473
274	-0,96343	270	-2,54557	270	-4,79168	267	3,52094	267	40,4584	278	121,802	290	252,308	274	443,417
275	-2,09429	271	-2,86003	271	-4,02072	268	1,49164	268	39,1674	279	122,272	291	252,677	275	442,681
276	-0,35503	272	-2,27799	272	-5,56263	269	1,55414	269	38,9692	280	123,733	292	252,824	276	443,825
277	0,35688	273	-5,20573	273	-6,61518	270	3,18305	270	39,6069	281	121,565	293	251,752	277	444,578
278	-0,76128	274	-3,45475	274	-5,48701	271	3,36274	271	40,0668	282	121,49	294	252,792	278	444,609
279	-0,18902	275	-5,42936	275	-6,62992	272	3,21137	272	39,5747	283	120,925	295	252,589	279	445,136
280	1,36957	276	-3,55143	276	-5,48005	273	2,28559	273	37,6655	284	121,726	296	250,98	280	444,863
281	-0,70757	277	-1,58757	277	-4,59238	274	1,90082	274	38,186	285	121,056	297	251,883	281	444,212
282	-2,23296	278	-3,73698	278	-5,13701	275	2,71235	275	38,2495	286	121,389	298	252,35	282	443,102
283	-0,85796	279	-2,38737	279	-4,26008	276	1,92036	276	39,2622	287	121,287	299	253,407	283	442,33
284	-0,58355	280	-3,17448	280	-4,53149	277	3,22016	277	39,5893	288	120,613	300	252,094	284	443,424
285	-0,3355	281	-2,45573	281	-5,08239	278	2,19477	278	39,8461	289	122,497	301	251,242	285	444,002
286	-1,46539	282	-3,97917	282	-6,04183	279	3,04438	279	39,0864	290	121,653	302	251,37	286	441,81
287	-1,1314	283	-4,00358	283	-5,70168	280	3,03071	280	40,1157	291	122,72	303	251,992	287	443,282
288	-0,14312	284	-3,6735	284	-5,46614	281	2,76313	281	40,0913	292	121,254	304	250,994	288	443,445
289	0,70454	285	-3,27311	285	-4,64595	282	1,41645	282	38,5825	293	121,777	305	250,793	289	443,349
290	0,61957	286	-3,97135	286	-5,87129	283	3,44575	283	39,5551	294	122,108	306	252,159	290	442,709
291	-0,69976	287	-4,19694	287	-6,54795	284	3,17817	284	39,6225	295	122,019	307	251,664	291	442,361
292	-0,56988	288	-2,92643	288	-5,81696	285	2,95844	285	39,3481	296	120,455	308	251,927	292	442,273
293	0,06098	289	-2,61491	289	-4,58084	286	1,1352	286	38,0346	297	121,442	309	251,548	293	442,168
294	-0,15777	290	-3,89128	290	-4,23838	287	1,4184	287	38,309	298	122,167	310	250,539	294	441,356
295	-0,34918	291	-3,67057	291	-4,91619	288	2,46625	288	39,726	299	122,083	311	249,847	295	442,101
296	-0,99957	292	-3,49382	292	-6,47665	289	3,06	289	40,1782	300	122,126	312	251,278	296	442,366
297	-0,27886	293	-2,94694	293	-4,91278	290	3,38129	290	38,2338	301	121,914	313	251,821	297	441,635
298	-0,565	294	-4,1276	294	-6,6221	291	3,05317	291	39,7329	302	120,989	314	250,055	298	441,413
299	0,66157	295	-3,13249	295	-4,58754	292	1,83637	292	38,8432	303	122,298	315	251,324	299	442,599
300	0,75922	296	-3,33561	296	-5,54414	293	2,19965	293	38,4682	304	121,821	316	252,119	300	441,88
301	-1,28668	297	-3,76139	297	-6,11726	294	2,63032	294	38,56	305	122,399	317	251,291	301	442,17
302	-1,70757	298	-4,28581	298	-5,68794	295	1,61762	295	38,3627	306	120,265	318	250,931	302	440,722
303	-0,5064	299	-1,75846	299	-4,07686	296	1,9184	296	38,1723	307	122,271	319	250,606	303	440,738
304	-1,15679	300	-3,42253	300	-5,62595	297	3,01508	297	38,9262	308	121,836	320	251,821	304	441,658
305	-0,53277	301	-3,99284	301	-4,94576	298	2,67524	298	37,9858	309	121,027	321	249,071	305	441,138
306	-0,8814	302	-3,83952	302	-6,42391	299	2,7934	299	39,3413	310	120,453	322	250,654	306	440,256
307	-1,56793	303	-3,86003	303	-6,52377	300	3,32465	300	38,9028	311	121,479	323	250,624	307	440,89
308	-1,58453	304	-3,46647	304	-5,78948	301	1,99555	301	38,31	312	121,303	324	250,712	308	440,847
309	-0,49761	305	-2,93229	305	-5,6047	302	1,227	302	38,6508	313	121,063	325	249,749	309	439,937
310	-1,17535	306	-2,99089	306	-5,24842	303	2,81196	303	39,0952	314	120,87	326	249,556	310	439,497
311	-0,09625	307	-3,15397	307	-4,81981	304	1,55414	304	38,4077	315	122,842	327	249,146	311	439,443
312	-0,39898	308	-4,23698	308	-6,03344	305	2,24457	305	38,2622	316	122,331	328	249,987	312	440,33
313	-0,88043	309	-3,57975	309	-6,31544	306	2,32758	306	38,5991	317	120,465	329	248,825	313	439,476
314	-0,6607	310	-4,51725	310	-6,095	307	3,00532	307	38,7104	318	121,424	330	248,725	314	439,118
315	0,33344	311	-4,40397	311	-4,70478	308	1,49653	308	38,7807	319	121,007	331	250,031	315	439,774
316	-1,02593	312	-3,8737	312	-5,88785	309	2,21039	309	37,7084	320	120,982	332	248,812	316	439,486
317	-0,76324	313	-3,21354	313	-5,33533	310	1,185	310	38,8627	321	120,276	333	250,441	317	439,086
318	-0,93218	314	-3,71061	314	-4,68709	311	1,53364	311	38,6567	322	121,872	334	249,549	318	440,788
319	-0,64117	315	-1,9235	315	-4,75027	312	2,57954	312	38,0913	323	120,437	335	250,07	319	439,291
320	-0,47906	316	-2,86589	316	-4,75125	313	3,18403	313	38,9086	324	120,911	336	250,575	320	440
321	-1,2525	317	-2,89421	317	-6,19232	314	2,3227	314	39,2827	325	121,976	337	249,604	321	437,517
322	-0,06402	318	-2,28385	318	-5,54845	315	2,80903	315	40,2016	326	119,113	338	249,182	322	439,63
323	-1,44878	319	-4,25749	319	-5,96783	316	3,10786	316	38,9897	327	120,422	339	250,225	323	438,063
324	-0,75543	320	-3,6735	320	-4,61391	317	1,99555	317	38,2495	328	120,088	340	248,009	324	437,967
325	-0,04742	321	-2,84733	321	-7,15723	318	2,32172	318	39,0844	329	120,779	341	249,748	325	437,025
326	-2,23785	322	-3,42643	322	-5,35607	319	2,83344	319	38,0385	330	120,125	342	249,146	326	437,258
327	-0,64605	323	-3,57194	323	-6,36915	320	3,82075	320	39,1391	331	121,547	343	249,214	327	437,092
328	-2,49566	324	-4,32096	324	-6,75924	321	1,31489	321	38,1372	332	120,078	344	251,258	328	436,588
329	-0,56109	325	-3,95085	325	-6,27273	322	2,01801	322	40,0698	333	120,12	345	249,256	329	436,343
330	-1,32671	326	-4,62174	326	-6,96993	323	2,06391	323	38,394	334	120,59	346	249,542	330	436,69
331	0,08539	327	-4,38151	327	-6,77762	324	2,14497	324	38,1909	335	121,214	347	247,547	331	438,323
332	-0,63726	328	-4,16374	328	-5,68015	325	3,79145	325	38,4379	336	120,294	348	248,458	332	436,638
333	-0,36871	329	-3,8278	329	-6,56766	326	0,92036	326	36,8071	337	121,064	349	248,222	333	438,234
334	-1,01812	330	-3,56413	330	-6,05115	327	1,60395	327	37,4604	338	120,864	350	249,337	334	437,836
335	-0,65875	331	-2,3737	331	-5,77483	328	2,03657	328	37,4604	339	120,519	351	249,093	335	436,648
336	-0,57281	332	-4,40397	332	-5,86826	329	2,51215	329	37,8051	340	118,855	352	249,455	336	435,57
337	-2,06109	333	-2,23893	333	-4,61886	330	1,35981	330	38,7709	341	120,766	353	247,43	337	436,066
338	-0,95464	334	-3,08952	334	-5,77844	331	2,28461	331	38,7348	342	119,879	354	249,152	338	437,145
339	-0,24664	335	-4,38249	335	-5,5404	332	2,19086	332	37,4702	343	119,566	355	246,988	339	437,466
340	-2,69	336	-3,97526	336	-5,30591	333	2,22504	333	39,5913	344	121,776	356	250,033	340	434,385
341	-0,96441	337	-3,27702	337	-5,70051	334	2,89399	334	38,6245	345	119,558	357	248,712	341	435,948
342	-1,53082	338	-4,46061	338	-5,08441	335	2,31098	335	38,3637	346	120,822	358	248,598	342	435,437
343	-1,82183	339	-3,30924	339	-5,42316	336	2,33442	336	39,1	347	117,886	359	248,697	343	434,661
344	0,57368	340	-4,8737	340	-6,14851	337	1,94965	337	38,5991	348	119,954	360	248,127	344	437,042
345	-0,23199	341	-2,90592	341	-6,05116	338	2,37836	338	38,8051	349	118,308	361	248,217	345	435,045
346	-0,15875	342	-4,51725	342	-6,36642	339	2,00434	339	37,9877	350	120,396	362	247,528	346	436,469
347	-2,65484	343	-3,29264	343	-6,22105	340	1,25532	340	37,0551	351	119,842	363	247,051	347	432,962
348	-1,56793	344	-1,95964	344	-2,86826	341	2,95747	341	37,9506	352	120,226	364	247,278	348	435,941
349	-0,61089	345	-4,25553	345	-6,59422	342	2,12641	342	37,8706	353	119,076	365	248,188	349	433,468
350	-0,19683	346	-3,6403	346	-5,00083	343	2,59223	343	37,7739	354	120,9	366	247,761	350	435,346
351	-0,90191	347	-5,1237	347	-6,31425	344	3,28461	344	39,5981	355	119,065	367	248,36	351	434,847
352	0,04829	348	-3,84928	348	-6,09703	345	2,02582	345	38,6323	356	120,725	368	248,62	352	435,029
353	-1,69195	349	-4,14616	349	-5,29055	346	3,99262	346	38,3491	357	120,421	369	247,878	353	434,273
354	-1,13043	350	-2,10514	350	-3,93022	347	0,43305	347	37,1645	358	119,927	370	245,716	354	435,489
355	-0,05328	351	-3,21452	351	-5,71104	348	1,94086	348	38,603	359	119,921	371	247,985	355	434,583
356	-0,398	352	-3,13444	352	-5,38326	349	0,9936	349	37,2856	360	119,944	372	246,999	356	435,032
357	-0,27398	353	-3,78776	353	-5,59383	350	2,4018	350	39,2436	361	119,445	373	246,824	357	434,309
358	-0,55621	354	-2,82682	354	-4,33571	351	1,38227	351	39,143	362	118,435	374	245,232	358	434,574
359	0,15375	355	-2,57975	355	-6,66685	352	2,20747	352	38,7963	363	119,789	375	246,135	359	434,432
360	0,07661	356	-1,84831	356	-4,92264	353	1,94379	353	38,4536	364	119,083	376	247,941	360	433,716
361	-1,31695	357	-2,62565	357	-4,25223	354	1,9311	354	38,0307	365	118,55	377	247,116	361	433,358
362	-0,52007	358	-2,76823	358	-6,09767	355	3,04145	355	38,5727	366	119,679	378	246,658	362	432,938
363	-0,30425	359	-2,48991	359	-4,01719	356	3,70942	356	38,5678	367	119,773	379	246,809	363	433,442
364	-2,05914	360	-3,63444	360	-5,38882	357	2,50922	357	38,4057	368	119,375	380	245,113	364	432,656
365	-0,04156	361	-3,28776	361	-5,14192	358	3,36274	358	38,9047	369	118,569	381	246,195	365	433,796
366	-0,47515	362	-3,861	362	-5,49143	359	2,94672	359	38,2924	370	118,916	382	246,301	366	434,987
367	-0,24859	363	-3,68424	363	-6,6309	360	1,95161	360	37,2123	371	119,772	383	244,386	367	433,642
368	-0,06695	364	-4,36491	364	-6,97778	361	1,65375	361	36,9741	372	119,174	384	245,049	368	433,12
369	0,50727	365	-3,50846	365	-6,19002	362	0,98969	362	37,8735	373	118,866	385	244,322	369	433,481
370	-0,84722	366	-2,81999	366	-5,33739	363	2,33832	363	36,7817	374	117,773	386	245,814	370	432,404
371	0,62348	367	-1,82878	367	-5,60384	364	1,0395	364	37,354	375	117,736	387	246,398	371	433,575
372	-0,19097	368	-2,09928	368	-4,3004	365	2,42817	365	37,767	376	119,858	388	245,401	372	432,038
373	-0,77593	369	-2,1735	369	-5,18465	366	3,03364	366	38,9438	377	118,079	389	245,153	373	432,071
374	-0,47613	370	-3,58952	370	-5,50805	367	3,24555	367	38,6635	378	117,754	390	246,287	374	431,703
375	-1,29449	371	-3,23698	371	-4,94173	368	2,06	368	39,6772	379	118,898	391	244,575	375	432,229
376	0,13715	372	-4,3151	372	-6,31954	369	3,37446	369	38,5375	380	118,405	392	245,936	376	432,697
377	-2,22711	373	-3,83171	373	-5,91429	370	2,58247	370	37,5024	381	117,536	393	245,804	377	431,416
378	-1,02007	374	-4,7946	374	-5,81487	371	2,72211	371	37,2758	382	118,808	394	245,421	378	429,987
379	-0,79253	375	-3,22428	375	-4,38236	372	2,51508	372	38,3364	383	117,396	395	245,049	379	430,504
380	-2,08843	376	-1,5651	376	-4,91932	373	1,51411	373	38,2797	384	117,596	396	244,754	380	430,704
381	-1,66656	377	-3,91862	377	-5,40918	374	1,78461	374	37,9282	385	118,174	397	245,406	381	430,457
382	-0,49859	378	-3,47038	378	-5,45159	375	2,64301	375	37,5102	386	117,494	398	244,971	382	431,291
383	-2,11285	379	-4,15299	379	-5,11655	376	2,98676	376	37,1264	387	118,839	399	244,417	383	430,577
384	-0,08746	380	-3,40397	380	-5,55691	377	1,48481	377	36,8696	388	117,636	400	245,45	384	431,124
385	-2,49957	381	-4,20378	381	-6,78223	378	2,92231	378	37,4497	389	116,688	401	244,101	385	430,235
386	-0,815	382	-3,07975	382	-4,5037	379	1,64497	379	37,2592	390	117,143	402	244,051	386	429,804
387	-0,15679	383	-4,06608	383	-6,25002	380	1,60883	380	37,6977	391	117,036	403	244,678	387	430,676
388	-2,07867	384	-2,3903	384	-6,77865	381	0,79047	381	37,0844	392	117,258	404	244,51	388	429,38
389	-1,62652	385	-4,72428	385	-5,39019	382	2,57368	382	37,5288	393	118,726	405	243,806	389	429,571
390	-1,45855	386	-4,64811	386	-5,82934	383	2,41059	383	36,7631	394	118,057	406	243,802	390	430,593
391	-1,94683	387	-2,55924	387	-5,2523	384	2,06489	384	38,187	395	117,879	407	245,257	391	428,37
392	-1,25445	388	-3,35124	388	-4,91357	385	2,02973	385	37,7622	396	117,321	408	245,403	392	428,974
393	-0,77203	389	-3,91178	389	-5,89846	386	2,05512	386	37,5024	397	118,666	409	244,189	393	430,247
394	-1,14214	390	-4,14616	390	-6,09989	387	3,14887	387	38,5366	398	118,725	410	243,937	394	429,377
395	-1,57476	391	-4,32389	391	-6,22196	388	2,02973	388	38,0258	399	118,588	411	244,768	395	429,352
396	-2,13043	392	-2,55729	392	-5,57364	389	1,90864	389	36,4116	400	116,912	412	242,866	396	428,922
397	-1,04156	393	-3,31803	393	-5,21227	390	2,07465	390	37,0561	401	118,306	413	243,62	397	428,683
398	-0,63726	394	-4,09049	394	-5,81469	391	0,17133	391	37,2329	402	116,365	414	243,284	398	429,041
399	-0,34429	395	-4,30631	395	-7,10467	392	1,85297	392	37,1821	403	116,841	415	243,361	399	428,09
400	-1,37652	396	-4,88249	396	-6,02493	393	2,75043	393	38,6342	404	117,613	416	241,967	400	429,465
401	-0,45953	397	-2,18424	397	-4,76222	394	2,2475	394	38,2905	405	116,266	417	243,757	401	429,052
402	0,18012	398	-2,91276	398	-5,0793	395	1,89301	395	36,3823	406	117,429	418	243,84	402	427,742
403	-1,50738	399	-3,91276	399	-5,65361	396	2,19965	396	37,6381	407	117,656	419	244,58	403	427,274
404	0,04243	400	-3,22917	400	-5,74539	397	2,57954	397	38,5727	408	117,496	420	244,329	404	428,508
405	-2,57378	401	-2,31022	401	-5,35878	398	3,67719	398	37,6606	409	118,754	421	243,416	405	426,43
406	-1,44781	402	-2,96452	402	-5,10078	399	1,82856	399	37,0844	410	116,708	422	243,088	406	427,836
407	-2,01324	403	-4,30827	403	-6,45237	400	2,06977	400	38,2104	411	117,562	423	243,441	407	427,106
408	-0,77203	404	-3,82585	404	-5,92624	401	0,97309	401	37,9985	412	117,563	424	242,945	408	428,696
409	-0,04937	405	-4,71842	405	-6,29604	402	1,92524	402	37,0717	413	118,493	425	243,129	409	427,906
410	-0,12652	406	-3,62174	406	-5,56092	403	-0,11773	403	36,3852	414	116,597	426	242,752	410	427,082
411	-2,16168	407	-4,35514	407	-5,68792	404	1,03852	404	36,3354	415	117,374	427	242,243	411	427,749
412	-1,6939	408	-2,19596	408	-5,0502	405	1,00239	405	36,0942	416	116,125	428	243,596	412	426,451
413	-0,42535	409	-3,42839	409	-4,38917	406	2,51606	406	37,3471	417	117,286	429	242,821	413	425,967
414	-1,51812	410	-3,86784	410	-5,96003	407	2,71918	407	37,6928	418	117,192	430	243,91	414	426,087
415	-0,23589	411	-4,03776	411	-5,45742	408	2,08247	408	38,727	419	118,889	431	243,603	415	426,67
416	-2,15582	412	-4,18131	412	-5,45333	409	2,65864	409	38,2641	420	117,663	432	241,989	416	425,754
417	-2,07086	413	-4,69987	413	-5,55704	410	1,36762	410	39,0961	421	116,49	433	242,024	417	426,742
418	-1,02203	414	-3,59538	414	-5,63215	411	2,17329	411	37,4165	422	116,925	434	242,197	418	426,471
419	0,44965	415	-3,78678	415	-5,23577	412	1,06391	412	37,436	423	117,567	435	240,778	419	428,675
420	-0,08257	416	-4,20671	416	-6,4981	413	1,38618	413	37,645	424	116,948	436	242,462	420	427,802
421	0,59125	417	-4,60905	417	-5,80696	414	0,76118	414	36,7748	425	117,016	437	242,283	421	425,896
422	0,11958	418	-3,6276	418	-6,13901	415	1,37055	415	37,2905	426	115,905	438	241,835	422	426,125
423	-0,1314	419	-1,43424	419	-4,15977	416	1,31879	416	37,5112	427	115,873	439	242,601	423	426,331
424	-0,91753	420	-2,58464	420	-4,05118	417	2,63325	417	38,2875	428	117,093	440	241,586	424	425,466
425	-1,24957	421	-2,56315	421	-6,00493	418	1,42914	418	38,0043	429	117,298	441	242,682	425	425,4
426	-1,2398	422	-3,05143	422	-5,11454	419	3,57172	419	38,5053	430	117,323	442	241,342	426	423,674
427	-1,10503	423	-3,64714	423	-5,5375	420	2,42036	420	37,9243	431	115,889	443	241,855	427	424,601
428	-0,8648	424	-4,05827	424	-4,72877	421	2,89106	421	37,9985	432	116,844	444	242,029	428	425,865
429	0,24262	425	-3,78288	425	-5,02277	422	1,47602	422	37,0141	433	115,937	445	242,344	429	425,954
430	-0,34039	426	-3,51823	426	-5,139	423	2,50434	423	37,9897	434	115,847	446	241,64	430	425,5
431	-0,02105	427	-2,22038	427	-4,40176	424	1,62934	424	36,2973	435	116,216	447	241,155	431	424,285
432	-1,27007	428	-3,80241	428	-4,11965	425	2,39594	425	37,1518	436	117,699	448	241,205	432	423,949
433	-0,35113	429	-3,38444	429	-4,91026	426	1,37641	426	36,7202	437	116,476	449	241,398	433	423,34
434	-0,34625	430	-3,14909	430	-4,6294	427	1,77289	427	37,2817	438	115,703	450	241,312	434	424,264
435	-1,35308	431	-3,64811	431	-4,4993	428	3,12446	428	36,8168	439	116,943	451	239,76	435	424,052
436	-0,29351	432	-3,26725	432	-4,90051	429	2,34125	429	37,5151	440	115,694	452	240,926	436	424,976
437	-0,99371	433	-5,04948	433	-5,18484	430	3,44184	430	37,601	441	116,767	453	240,978	437	423,967
438	-1,23394	434	-3,16569	434	-4,85983	431	1,89985	431	37,229	442	116,567	454	240,234	438	423,701
439	-0,9273	435	-3,83464	435	-5,7766	432	2,22211	432	37,5219	443	116,483	455	240,583	439	423,653
440	-1,10406	436	-2,52214	436	-4,83543	433	3,14301	433	36,4946	444	115,867	456	240,512	440	423,406
441	0,94965	437	-4,6862	437	-5,63875	434	0,6225	434	37,3998	445	117,172	457	240,877	441	424,706
442	-0,24859	438	-3,43132	438	-4,8599	435	1,477	435	37,1088	446	116,221	458	240,014	442	422,971
443	0,07661	439	-4,34342	439	-5,08612	436	2,74262	436	37,5864	447	115,954	459	241,239	443	424,269
444	-0,98394	440	-3,02799	440	-5,94352	437	1,8725	437	37,0864	448	115,595	460	238,58	444	423,326
445	-0,0816	441	-3,33073	441	-5,2428	438	1,87543	438	36,3364	449	116,598	461	240,066	445	424,631
446	-1,12945	442	-4,27409	442	-5,50505	439	2,81782	439	37,1137	450	114,727	462	239,215	446	422,131
447	-0,71832	443	-2,65592	443	-5,01877	440	0,43403	440	37,0873	451	115,005	463	239,298	447	422,865
448	-1,88433	444	-3,47135	444	-5,23565	441	2,81684	441	37,2133	452	115,094	464	240,341	448	422,307
449	-1,43316	445	-2,26823	445	-4,50082	442	1,6977	442	36,2143	453	117,054	465	241,05	449	422,538
450	-1,63043	446	-4,55143	446	-5,73028	443	2,57954	443	36,9243	454	115,923	466	241,247	450	422,268
451	-0,7066	447	-3,2526	447	-4,74073	444	2,13227	444	36,6596	455	115,452	467	239,935	451	422,188
452	-0,64507	448	-2,47135	448	-5,94843	445	2,89789	445	37,0151	456	115,633	468	240,618	452	421,973
453	0,1977	449	-4,34831	449	-6,50996	446	1,5727	446	36,4565	457	116,238	469	239,969	453	423,617
454	-0,88043	450	-4,15495	450	-5,71524	447	1,99555	447	37,4838	458	116,427	470	238,872	454	421,727
455	-1,51128	451	-4,53385	451	-5,93484	448	2,22407	448	36,7827	459	115,726	471	240,702	455	422,743
456	-0,86382	452	-4,26237	452	-4,91056	449	1,3393	449	36,6928	460	115,72	472	239,79	456	422,528
457	-0,58746	453	-2,05632	453	-3,88935	450	1,25629	450	37,3784	461	116,133	473	239,435	457	422,073
458	-1,02984	454	-5,07389	454	-6,31909	451	1,14692	451	35,2182	462	115,169	474	239,25	458	422,725
459	-1,85894	455	-3,5612	455	-5,17931	452	2,29633	452	35,769	463	115,161	475	240,307	459	420,525
460	-0,85796	456	-3,67936	456	-4,88703	453	3,69868	453	37,4614	464	115,378	476	239,314	460	422,318
461	-1,69	457	-3,21549	457	-4,69164	454	1,59907	454	36,561	465	116,852	477	238,573	461	422,313
462	-2,10894	458	-3,43522	458	-5,82761	455	2,37153	455	36,0424	466	116,611	478	238,967	462	420,475
463	-1,16656	459	-4,88444	459	-5,6875	456	1,46528	456	36,8237	467	115,885	479	240,011	463	420,699
464	-0,59136	460	-3,87858	460	-6,60476	457	2,09516	457	36,476	468	116,464	480	239,28	464	422,206
465	-0,03765	461	-3,78483	461	-5,22129	458	1,99555	458	36,975	469	115,697	481	238,709	465	421,043
466	1,04243	462	-3,96257	462	-5,35862	459	1,81391	459	36,7582	470	116,034	482	240,448	466	422,546
467	0,1479	463	-5,14323	463	-5,25429	460	1,7895	460	37,0698	471	115,656	483	237,405	467	420,733
468	-1,148	464	-2,90202	464	-4,46236	461	2,57563	461	36,6235	472	115,725	484	239,452	468	420,098
469	-1,44	465	-3,41081	465	-4,82543	462	1,01606	462	37,935	473	115,305	485	239,296	469	421,69
470	-1,20171	466	-2,51335	466	-3,4176	463	2,08149	463	36,6332	474	115,805	486	238,278	470	419,695
471	-0,87945	467	-3,55924	467	-5,27738	464	2,27192	464	37,3725	475	116,502	487	239,141	471	420,152
472	-1,08062	468	-2,97233	468	-4,7514	465	2,13813	465	37,1938	476	115,395	488	237,516	472	420,796
473	-1,27399	469	-3,38542	469	-4,93088	466	2,65375	466	36,9877	477	114,368	489	236,434	473	419,515
474	-0,95851	470	-3,67643	470	-4,57171	467	1,8725	467	37,1225	478	114,413	490	238,085	474	418,76
475	-1,15685	471	-2,95671	471	-4,53749	468	1,86274	468	35,9575	479	116,589	491	238,275	475	419,791
476	-1,47317	472	-3,10319	472	-4,68766	469	2,47211	469	37,4702	480	115,63	492	238,383	476	419,765
477	-0,72899	473	-3,1784	473	-5,67003	470	0,53852	470	35,7895	481	114,835	493	238,867	477	418,597
478	-1,91655	474	-4,11683	474	-4,89496	471	3,29633	471	37,1313	482	115,468	494	239,831	478	419,196
479	1,00717	475	-3,75754	475	-4,41953	472	2,74848	472	36,8911	483	115,232	495	238,895	479	420,18
480	0,64597	476	-2,66761	476	-5,45516	473	2,02581	473	36,9164	484	115,735	496	238,129	480	419,866
481	-1,8218	477	-3,27988	477	-6,6797	474	2,04832	474	37,3804	485	115,059	497	237,788	481	418,435
482	-0,14803	478	-3,44986	478	-5,85293	475	2,43104	475	36,1361	486	114,02	498	237,955	482	419,316
483	-0,59328	479	-3,60232	479	-4,96166	476	3,4487	476	36,7895	487	114,824	499	238,53	483	418,984
484	-0,86874	480	-3,38539	480	-4,28349	477	2,03859	477	36,1587	488	114,821	500	239,253	484	418,025
485	-1,69481	481	-3,3141	481	-3,97005	478	1,43697	478	36,6186	489	112,857	501	238,445	485	418,666
486	-2,31696	482	-3,58173	482	-4,48081	479	1,34799	479	37,3831	490	115,12	502	237,257	486	418,732
487	-0,97419	483	-3,30433	483	-4,02171	480	2,2573	480	37,144	491	114,492	503	237,393	487	419,296
488	-0,81698	484	-2,87471	484	-5,02952	481	2,8491	481	36,0942	492	115,747	504	237,441	488	418,148
489	-1,62053	485	-2,94004	485	-4,81667	482	2,8549	482	37,6762	493	116,169	505	236,57	489	416,526
490	-0,59338	486	-5,07781	486	-6,12018	483	2,25242	483	36,8315	494	115,157	506	237,759	490	417,506
491	-0,4742	487	-3,05145	487	-5,25848	484	1,75431	484	36,2943	495	115,152	507	235,573	491	418,032
492	-1,88533	488	-4,81904	488	-5,49818	485	1,67921	485	36,1177	496	115,713	508	237,148	492	419,056
493	-0,69873	489	-5,19095	489	-6,41697	486	0,8725	486	35,9526	497	113,182	509	235,553	493	417,769
494	-1,18026	490	-3,48216	490	-4,54369	487	1,57073	487	37,7641	498	114,151	510	237,752	494	418,673
495	-0,58259	491	-3,89619	491	-5,23367	488	3,52189	488	36,7699	499	115,308	511	236,598	495	418,065
496	0,04832	492	-2,5661	492	-4,80308	489	0,31501	489	35,5826	500	113,869	512	236,443	496	417,593
497	-2,08941	493	-3,0836	493	-5,64285	490	1,50525	490	36,3851	501	115,144	513	236,978	497	416,959
498	-1,66847	494	-2,83759	494	-4,40089	491	2,05119	491	36,9252	502	113,506	514	235,051	498	415,849
499	-1,04452	495	-2,43914	495	-4,95137	492	2,56779	492	37,2768	503	114,148	515	236,235	499	416,579
500	-1,44981	496	-1,63636	496	-5,28636	493	3,21241	493	36,8853	504	115,229	516	235,102	500	416,805
501	-1,36869	497	-4,55534	497	-4,60079	494	2,87052	494	37,1791	505	113,412	517	234,945	501	416,164
502	-1,96335	498	-4,13635	498	-5,2475	495	3,41155	495	37,2768	506	114,069	518	236,607	502	416,053
503	-1,79648	499	-3,51729	499	-5,54606	496	2,27976	496	37,1987	507	113,776	519	236,376	503	418,031
504	-1,21153	500	-2,06711	500	-4,90989	497	2,08442	497	36,726	508	114,038	520	237,249	504	416,312
505	-1,17916	501	-5,07583	501	-5,75401	498	2,22607	498	35,5542	509	111,964	521	236,401	505	416,246
506	-1,66762	502	-3,16561	502	-5,97563	499	2,36564	499	36,9682	510	114,438	522	237,733	506	418,587
507	-1,78951	503	-4,00166	503	-4,84322	500	3,03554	500	37,2094	511	113,436	523	234,998	507	415,919
508	-0,72326	504	-3,78391	504	-5,60979	501	1,23483	501	36,0337	512	114,21	524	237,404	508	417,018
509	-1,98287	505	-4,30232	505	-5,28621	502	1,31009	502	36,6431	513	113,291	525	236,657	509	414,778
510	-1,526	506	-3,26832	506	-5,41365	503	3,17325	503	37,7279	514	112,255	526	234,97	510	415,9
511	-0,55523	507	-4,9322	507	-5,35863	504	2,7494	504	35,7396	515	113,306	527	236,347	511	415,415
512	0,06687	508	-3,35228	508	-4,43687	505	1,74857	505	35,4576	516	112,925	528	235,819	512	415,139
513	-1,31209	509	-3,29059	509	-6,24619	506	3,14976	506	36,6546	517	113,658	529	236,494	513	414,787
514	-1,72711	510	-4,30345	510	-4,89301	507	1,97123	507	36,1001	518	114,213	530	237,656	514	415,622
515	-1,23786	511	-3,09733	511	-5,30806	508	3,03553	508	36,6469	519	114,369	531	234,382	515	415,058
516	-3,41941	512	-3,92054	512	-4,90828	509	1,33744	509	34,9869	520	115,153	532	235,135	516	413,69
517	-1,5826	513	-4,90692	513	-4,72798	510	2,39002	510	36,0472	521	113,964	533	234,883	517	414,461
518	-0,66562	514	-3,86101	514	-4,78647	511	2,03364	511	35,8881	522	114,6	534	234,781	518	415,51
519	-0,47708	515	-2,4157	515	-5,30979	512	1,30418	512	36,3794	523	113,011	535	235,417	519	415,104
520	0,75039	516	-3,86483	516	-6,13872	513	1,0844	513	36,2377	524	113,064			520	416,399
521	-0,08646	517	-2,86787	517	-4,81902	514	1,26898	514	35,2182	525	113,958			521	416,003
522	-1,14708	518	-3,67745	518	-3,84249	515	3,02386	515	35,6381	526	112,795			522	415,437
523	-1,41938	519	-2,51333	519	-4,60557	516	1,19192	516	34,9722	527	114,206			523	414,297
524	0,28459	520	-1,75362	520	-3,86573	517	2,03068	517	34,5512	528	113,604			524	414,568
525	-0,37464	521	-3,27505	521	-4,42401	518	2,24844	518	35,9809	529	114,02			525	415,031
526	-2,27584	522	-1,55929	522	-2,99655	519	2,47116	519	35,5561	530	114,188			526	412,841
527	-1,90487	523	-3,77105	523	-5,23236	520	4,02578	520	36,8871	531	112,794			527	413,727
528	-0,59429	524	-1,93427	524	-3,96444	521	3,41159	521	37,2485	532	113,664			528	413,724
529	-1,75051	525	-1,9685	525	-4,45156	522	3,51992	522	37,8705	533	112,953			529	413,28
530	0,25228	526	-4,89704	526	-5,5126	523	1,27887	523	35,7964	534	112,14			530	415,153
531	-1,48482	527	-3,94892	527	-5,82848	524	1,9174	524	36,3324	535	114,319			531	413,649
532	-1,66559	528	-4,39127	528	-5,69869	525	2,84704	525	36,6898					532	412,792
533	-0,95948	529	-3,12171	529	-4,63504	526	2,35795	526	34,8794					533	412,482
534	-0,15198	530	-3,01736	530	-2,43545	527	1,38517	527	34,8236					534	414,112
535	0,72698	531	-4,67731	531	-5,89408	528	1,91938	528	37,1977					535	414,142
		532	-2,92937	532	-5,47011	529	1,13133	529	36,31
		533	-4,45666	533	-6,72169	530	4,49446	530	37,7845
		534	-3,27122	534	-4,42273	531	1,06304	531	35,3414
		535	-2,93134	535	-3,57472	532	1,93499	532	36,5092
						533	1,03173	533	36,2153
						534	1,51502	534	36,2084
						535	3,60002	535	36,7983
						536		536
						537		537
						538		538
						539		539
						540		540
						541		541
						542		542
						543		543
						544		544
						545		545
						546		546
						547		547
						548		548
						549		549
						550		550
						551		551
						552		552
						553		553
						554		554
						555		555
						556		556
						557		557
						558		558
						559		559
						560		560
						561		561
						562		562
						563		563
						564		564
						565
