# Supplementary material for: TCTP regulates genotoxic stress and tumorigenicity via intercellular vesicular signaling
Source: EMBO Rep. 2024 Mar 28;25(4):20. doi: 10.1038/s44319-024-00108-7 (PMC11014985; doi:10.1038/s44319-024-00108-7)
Supplement: Supplementary file 12 — EV and Appendix Figure Source Data [file 44319_2024_108_MOESM12_ESM.zip]

Archive with 22 entries (19 files):
- EMBOR-2023-58195V3-EV_and_Appendix_Figure_Source_Data-sd/
- __MACOSX/._EMBOR-2023-58195V3-EV_and_Appendix_Figure_Source_Data-sd
- EMBOR-2023-58195V3-EV_and_Appendix_Figure_Source_Data-sd/.DS_Store
- __MACOSX/EMBOR-2023-58195V3-EV_and_Appendix_Figure_Source_Data-sd/._.DS_Store
- EMBOR-2023-58195V3-EV_and_Appendix_Figure_Source_Data-sd/Source Data EV/
- __MACOSX/EMBOR-2023-58195V3-EV_and_Appendix_Figure_Source_Data-sd/._Source Data EV
- EMBOR-2023-58195V3-EV_and_Appendix_Figure_Source_Data-sd/Source Data Appendix/
- __MACOSX/EMBOR-2023-58195V3-EV_and_Appendix_Figure_Source_Data-sd/._Source Data Appendix
- EMBOR-2023-58195V3-EV_and_Appendix_Figure_Source_Data-sd/Source Data EV/Source data EV4 .xlsx
- __MACOSX/EMBOR-2023-58195V3-EV_and_Appendix_Figure_Source_Data-sd/Source Data EV/._Source data EV4 .xlsx
- EMBOR-2023-58195V3-EV_and_Appendix_Figure_Source_Data-sd/Source Data EV/Source Data EV1 .xlsx
- __MACOSX/EMBOR-2023-58195V3-EV_and_Appendix_Figure_Source_Data-sd/Source Data EV/._Source Data EV1 .xlsx
- EMBOR-2023-58195V3-EV_and_Appendix_Figure_Source_Data-sd/Source Data EV/Source Data EV3 .xlsx
- __MACOSX/EMBOR-2023-58195V3-EV_and_Appendix_Figure_Source_Data-sd/Source Data EV/._Source Data EV3 .xlsx
- EMBOR-2023-58195V3-EV_and_Appendix_Figure_Source_Data-sd/Source Data Appendix/Source Data Appendix S6 .pdf
- __MACOSX/EMBOR-2023-58195V3-EV_and_Appendix_Figure_Source_Data-sd/Source Data Appendix/._Source Data Appendix S6 .pdf
- EMBOR-2023-58195V3-EV_and_Appendix_Figure_Source_Data-sd/Source Data Appendix/.DS_Store
- __MACOSX/EMBOR-2023-58195V3-EV_and_Appendix_Figure_Source_Data-sd/Source Data Appendix/._.DS_Store
- EMBOR-2023-58195V3-EV_and_Appendix_Figure_Source_Data-sd/Source Data Appendix/Source Data Appendix S1E.pdf
- __MACOSX/EMBOR-2023-58195V3-EV_and_Appendix_Figure_Source_Data-sd/Source Data Appendix/._Source Data Appendix S1E.pdf
- EMBOR-2023-58195V3-EV_and_Appendix_Figure_Source_Data-sd/Source Data Appendix/Source Data Appendix S1I.pdf
- __MACOSX/EMBOR-2023-58195V3-EV_and_Appendix_Figure_Source_Data-sd/Source Data Appendix/._Source Data Appendix S1I.pdf
