# Supplementary material for: TCTP regulates genotoxic stress and tumorigenicity via intercellular vesicular signaling
Source: EMBO Rep. 2024 Mar 28;25(4):20. doi: 10.1038/s44319-024-00108-7 (PMC11014985; doi:10.1038/s44319-024-00108-7)
Supplement: Supplementary file 12 — EV and Appendix Figure Source Data [file 44319_2024_108_MOESM12_ESM.zip › EMBOR-2023-58195V3-EV_and_Appendix_Figure_Source_Data-sd/Source Data EV/Source data EV4 .xlsx]

## Sheet: Sheet1
Fig EV4		Experimental data														Kinetic fit
time, s	DDX, 0.39n	time, s	DDX, 0.781nM	time, s	DDX, 1.56nM	time, s	DDX, 3.125nM	time, s	DDX, 6.25nM	time, s	DDX, 12.5nM	time, s	DDX, 25 nM	time, s	DDX, 50nM	time, s	DDX, 0.39n	time, s	DDX, 0.781nM	time, s	DDX, 1.56nM	time, s	DDX, 3.125nM	time, s	DDX, 6.25nM	time, s	DDX, 12.5nM	time, s	DDX, 25 nM	time, s	DDX, 50nM
-26		-30		-30		-33		-33		-22		-10		-26		-26	0,23221	-30	0,68371	-30	1,20416	-33	1,27368	-33	-0,89012	-22	-4,59905	-10	-6,12615	-26	-21,0051
-25	0,18207	-29		-29		-32		-32		-21	-0,52843	-9	-0,14876	-25		-25	0,22517	-29	0,66523	-28,9982	1,17156	-32	1,24184	-32	-0,86787	-21	-4,44046	-9	-5,76578	-25	-20,3686
-24	0,25043	-28		-28		-31		-31		-20	-1,55089	-8	0,71452	-24	0,2411	-24	0,21813	-28	0,64675	-27,9965	1,13896	-31	1,20999	-31	-0,84562	-20	-4,28188	-8	-5,40542	-24	-19,7321
-23	0,32954	-27	0,02474	-27	0,46257	-30		-30		-19	-0,51085	-7	-0,76888	-23	0,47841	-23	0,2111	-27	0,62827	-26,9947	1,10635	-30	1,17815	-30	-0,82336	-19	-4,12329	-7	-5,04506	-23	-19,0956
-22	-0,58355	-26	-0,6237	-26	-0,42806	-29		-29		-18	-0,45421	-6	0,8903	-22	0,50575	-22	0,20406	-26	0,60979	-25,9929	1,07375	-29	1,14631	-29	-0,80111	-18	-3,9647	-6	-4,6847	-22	-18,4591
-21	0,37543	-25	-0,73307	-25	-0,25326	-28		-28		-17	0,31923	-5	0,32194	-21	0,13563	-21	0,19702	-25	0,59132	-24,9911	1,04115	-28	1,11447	-28	-0,77886	-17	-3,80611	-5	-4,32434	-21	-17,8225
-20	-0,89898	-24	-0,05729	-24	0,25358	-27	0,33637	-27	-0,01812	-16	0,37099	-4	-1,00911	-20	-1,01964	-20	0,18999	-24	0,57284	-23,9894	1,00855	-27	1,08263	-27	-0,7566	-16	-3,64752	-4	-3,96398	-20	-17,186
-19	0,59028	-23	-0,13639	-23	0,39128	-26	0,23383	-26	-0,33355	-15	0,08388	-3	-0,88119	-19	1,09169	-19	0,18295	-23	0,55436	-22,9876	0,97594	-26	1,05079	-26	-0,73435	-15	-3,48894	-3	-3,60362	-19	-16,5495
-18	0,57856	-22	-0,25846	-22	0,1901	-25	-0,61285	-25	-0,71539	-14	-1,57726	-2	-1,12728	-18	-0,07823	-18	0,17591	-22	0,53588	-21,9858	0,94334	-25	1,01894	-25	-0,7121	-14	-3,33035	-2	-3,24325	-18	-15,913
-17	0,95649	-21	0,71224	-21	-0,66439	-24	0,23872	-24	-0,24957	-13	0,74306	-1	-0,6722	-17	0,46278	-17	0,16888	-21	0,5174	-20,984	0,91074	-24	0,9871	-24	-0,68984	-13	-3,17176	-1	-2,88289	-17	-15,2765
-16	1,31196	-20	-0,89616	-20	-0,67611	-23	0,4145	-23	0,23578	-12	-0,27452	0		-16	0,40907	-16	0,16184	-20	0,49892	-19,9823	0,87814	-23	0,95526	-23	-0,66759	-12	-3,01317	0	-2,52253	-16	-14,6399
-15	0,85297	-19	-0,83171	-19	-1,39974	-22	0,86567	-22	-0,34039	-11	-0,36632	1		-15	0,38759	-15	0,1548	-19	0,48044	-18,9805	0,84553	-22	0,92342	-22	-0,64534	-11	-2,85458	1	-2,16217	-15	-14,0034
-14	-0,08355	-18	-0,1276	-18	0,40592	-21	0,70258	-21	0,33344	-10	-0,70616	2		-14	-0,93956	-14	0,14777	-18	0,46197	-17,9787	0,81293	-21	0,89158	-21	-0,62309	-10	-2,696	2	-1,80181	-14	-13,3669
-13	0,55122	-17	0,36068	-17	0,3737	-20	-0,03961	-20	-0,71929	-9	-0,84776	3		-13	1,24208	-13	0,14073	-17	0,44349	-16,977	0,78033	-20	0,85973	-20	-0,60083	-9	-2,53741	3	-1,44145	-13	-12,7304
-12	-1,00543	-16	-0,16081	-16	1,07096	-19	0,39106	-19	-0,98199	-8	2,21669	4		-12	-0,10069	-12	0,1337	-16	0,42501	-15,9752	0,74772	-19	0,82789	-19	-0,57858	-8	-2,37882	4	-1,08108	-12	-12,0939
-11	-0,08648	-15	-0,04069	-15	0,37174	-18	-0,11871	-18	-0,64703	-7	-0,69347	5	-4,11947	-11	0,88563	-11	0,12666	-15	0,40653	-14,9734	0,71512	-18	0,79605	-18	-0,55633	-7	-2,22023	5	-0,72072	-11	-11,4573
-10	1,2475	-14	-1,00456	-14	-0,99447	-17	0,60981	-17	-0,12359	-6	1,11806	6	-2,77474	-10	0,22743	-10	0,11962	-14	0,38805	-13,9716	0,68252	-17	0,76421	-17	-0,53407	-6	-2,06164	6	-0,36036	-10	-10,8208
-9	0,0395	-13	-1,30632	-13	0,23014	-16	0,92915	-16	0,25141	-5	-0,25206	7	-1,28939	-9	-1,15148	-9	0,11259	-13	0,36957	-12,9699	0,64992	-16	0,73237	-16	-0,51182	-5	-1,90306	7	2,30697	-9	-10,1843
-8	0,19965	-12	0,34896	-12	-1,00423	-15	0,64887	-15	0,53559	-4	-0,19444	8	-1,14388	-8	-0,04894	-8	0,10555	-12	0,35109	-11,9681	0,61731	-15	0,70052	-15	-0,48957	-4	-1,74447	8	4,11217	-8	-9,54779
-7	-0,0523	-11	0,93197	-11	0,16667	-14	-0,97125	-14	-1,87359	-3	-0,30089	9	0,40495	-7	-0,38194	-7	0,09851	-11	0,33261	-10,9663	0,58471	-14	0,66868	-14	-0,46731	-3	-1,58588	9	5,90915	-7	-8,91127
-6	0,45356	-10	0,2181	-10	0,38932	-13	0,41743	-13	-1,08648	-2	0,59657	10	1,94108	-6	1,57704	-6	0,09148	-10	0,31414	-9,96455	0,55211	-13	0,63684	-13	-0,44506	-2	-1,42729	10	7,69795	-6	-8,27475
-5	0,10688	-9	-1,11882	-9	-1,21322	-12	-0,09625	-12	-0,64507	-1	-0,14269	11	2,54069	-5	-0,15734	-5	0,08444	-9	0,29566	-8,96278	0,51951	-12	0,605	-12	-0,42281	-1	-1,2687	11	9,47862	-5	-7,63823
-4	-0,90289	-8	0,82357	-8	1,236	-11	1,2309	-11	0,42426	0		12	4,0778	-4	-0,84972	-4	0,0774	-8	0,27718	-7,961	0,4869	-11	0,57316	-11	-0,40055	0	-1,11012	12	11,2512	-4	-7,00171
-3	0,10688	-7	-1,36296	-7	-0,05501	-10	0,31098	-10	0,65864	1		13	4,78776	-3	-0,25694	-3	0,07037	-7	0,2587	-6,95923	0,4543	-10	0,54131	-10	-0,3783	1	-0,95153	13	13,0157	-3	-6,36519
-2	-0,25152	-6	0,94271	-6	1,30827	-9	-1,2564	-9	-0,91558	2		14	5,10905	-2	-0,64855	-2	0,06333	-6	0,24022	-5,95746	0,4217	-9	0,50947	-9	-0,35605	2	-0,79294	14	14,7723	-2	-5,72867
-1	-0,81793	-5	0,06283	-5	0,33854	-8	-0,34429	-8	0,40473	3		15	6,50065	-1	-0,56261	-1	0,05629	-5	0,22174	-4,95568	0,3891	-8	0,47763	-8	-0,3338	3	-0,63435	15	16,5209	-1	-5,09215
0		-4	-0,84635	-4	-1,16634	-7	-0,15289	-7	-0,01812	4		16	9,6403	0		0	0,04926	-4	0,20326	-3,95391	0,35649	-7	0,44579	-7	-0,31154	4	-0,47576	16	18,2616	0	-4,45563
1		-3	0,23177	-3	0,50944	-6	0,2934	-6	1,75727	5	-2,22374	17	9,84928	1		1	0,04222	-3	0,18479	-2,95214	0,32389	-6	0,41395	-6	-0,28929	5	-0,31718	17	19,9944	1	-3,81912
2		-2	-0,12858	-2	-0,34798	-5	0,5727	-5	-0,60308	6	-1,41319	18	10,9538	2		2	0,03518	-2	0,16631	-1,95037	0,29129	-5	0,3821	-5	-0,26704	6	-0,15859	18	21,7194	2	-3,1826
3		-1	-0,18913	-1	-0,29915	-4	-0,55816	-4	-1,06304	7	-0,79894	19	13,9108	3		3	0,02815	-1	0,14783	-0,94859	0,25869	-4	0,35026	-4	-0,24478	7	-4,41242	19	23,4367	3	-2,54608
4		0		0		-3	-0,7066	-3	-0,36675	8	-1,04503	20	14,5524	4		4	0,02111	0	0,12935	0,05318	0,22608	-3	0,31842	-3	-0,22253	8	-3,53105	20	25,1462	4	-1,90956
5	-0,07769	1		1		-2	-0,99175	-2	-1,13726	9	-0,2423	21	16,3639	5	-7,65343	5	0,01407	1	0,11087	1,05495	0,19348	-2	0,28658	-2	-0,20028	9	-2,65322	21	26,8481	5	-1,27304
6	0,27973	2		2		-1	0,16547	-1	-0,50445	10	-0,15245	22	19,1882	6	-4,81456	6	0,00704	2	0,09239	2,05672	0,16088	-1	0,25474	-1	-0,17802	10	-1,77889	22	28,5423	6	-0,63652
7	0,39887	3		3		0		0		11	-0,04503	23	19,7262	7	-1,91026	7	-1,68799	3	0,07391	3,0585	0,12828	0	0,22289	0	-0,15577	11	-0,90806	23	30,2289	7	4,82245
8	-0,28277	4		4		1		1		12	0,33974	24	20,6979	8	-0,31749	8	-1,67247	4	0,05544	4,06027	0,09567	1	0,19105	1	-0,13352	12	-0,04071	24	31,9079	8	8,34777
9	-0,02593	5	-0,33561	5	-0,7513	2		2		13	-1,26476	25	21,3464	9	2,15614	9	-1,65704	5	0,03696	5,06204	0,06307	2	0,15921	2	-0,11127	13	0,82318	25	33,5795	9	11,852
10	0,5395	6	-0,49967	6	-0,62826	3		3		14	-0,14757	26	24,5592	10	4,97059	10	-1,6417	6	0,01848	6,06381	0,03047	3	0,12737	3	-0,08901	14	1,68363	26	35,2436	10	15,3352
11	0,06293	7	-0,57194	7	-0,69173	4		4		15	-0,41808	27	26,5387	11	7,73817	11	-1,62645	7	-4,49148	7,06559	-8,38663	4	0,09553	4	-0,06676	15	2,54065	27	36,9002	11	18,7976
12	0,21528	8	-1,06803	8	-1,18783	5	-0,48492	5	-0,95171	16	2,50673	28	28,36	12	9,23817	12	-1,6113	8	-4,46474	8,06736	-8,3287	5	0,06368	5	-0,04451	16	3,39426	28	38,5495	12	22,2393
13	-0,7232	9	-0,46061	9	-0,9554	6	-0,81011	6	-0,8648	17	3,09462	29	29,2292	13	11,0927	13	-1,59623	9	-4,43819	9,06913	-8,27115	6	0,03184	6	-0,02225	17	4,24447	29	40,1915	13	25,6606
14	-1,52398	10	0,49935	10	0,27311	7	-0,56597	7	-1,06988	18	3,60145	30	31,2233	14	13,5077	14	-1,58126	10	-4,41182	10,0709	-8,21397	7	-12,1644	7	-11,5623	18	5,09131	30	41,8261	14	29,0614
15	-0,58746	11	0,61263	11	0,86979	8	-0,91363	8	-1,34234	19	5,95399	31	33,1862	15	15,4393	15	-1,56638	11	-4,38563	11,0727	-8,15717	8	-12,0154	8	-11,1784	19	5,93479	31	43,4535	15	32,4421
16	0,51411	12	-0,07389	12	0,74186	9	-0,52496	9	-0,68609	20	5,70204	32	34,8835	16	21,3563	16	-1,55158	12	-4,35964	12,0744	-8,10074	9	-11,8672	9	-10,7962	20	6,77492	32	45,0737	16	35,8027
17	-0,19878	13	-1,26628	13	0,81315	10	0,86079	10	0,03364	21	7,82997	33	36,7438	17	23,3583	17	-1,53688	13	-4,33382	13,0762	-8,04469	10	-11,7198	10	-10,4156	21	7,61173	33	46,6867	17	39,1433
18	0,59321	14	-1,8112	14	-1,27474	11	0,56782	11	-0,44293	22	7,36806	34	39,8073	18	27,3202	18	-1,52226	14	-4,30819	14,078	-7,98901	11	-11,5731	11	-10,0366	22	8,44522	34	48,2926	18	42,4642
19	-0,05035	15	-1,3278	15	-2,80697	12	2,01411	12	-0,55914	23	7,89442	35	39,8835	19	30,4472	19	-1,50774	15	-4,28274	15,0798	-7,93369	12	-11,4272	12	-9,65913	23	9,27542	35	49,8914	19	45,7655
20	-0,82574	16	-1,03678	16	-1,9388	13	0,48579	13	-1,58843	24	6,60829	36	41,3825	20	34,0448	20	-1,4933	16	-4,25747	16,0815	-7,87875	13	-11,2821	13	-9,28329	24	10,1023	36	51,4831	20	49,0472
21	-0,09722	17	-1,22917	17	-3,47884	14	0,57758	14	-2,26226	25	6,98817	37	43,8307	21	37,7001	21	-1,47895	17	-4,23238	17,0833	-7,82416	14	-11,1377	14	-8,90904	25	10,926	37	53,0678	21	52,3097
22	0,06684	18	-0,78288	18	-2,79134	15	-2,48199	15	-2,11285	26	9,58583	38	45,5983	22	41,1317	22	-1,46468	18	-4,20747	18,0851	-7,76995	15	-10,994	15	-8,53636	26	11,7464	38	54,6456	22	55,5529
23	0,12641	19	-0,26432	19	-2,35579	16	-1,82671	16	-1,21148	27	10,8261	39	46,6745	23	44,1327	23	-1,45051	19	-4,18274	19,0869	-7,71609	16	-10,8511	16	-8,16525	27	12,5636	39	56,2164	23	58,777
24	-0,52593	20	-2,4069	20	-2,61458	17	-2,97125	17	-1,48296	28	11,2977	40	48,8981	24	44,1122	24	-1,43642	20	-4,15818	20,0886	-7,6626	17	-10,709	17	-7,79571	28	13,3776	40	57,7803	24	61,9823
25	-0,0855	21	-0,93327	21	-3,34798	18	-2,60699	18	-0,04839	29	11,9804	41	49,194	25	47,6464	25	-1,42242	21	-4,13381	21,0904	-7,60947	18	-10,5676	18	-7,42771	29	14,1883	41	59,3374	25	65,1687
26	0,67426	22	-0,26335	22	-2,03646	19	-3,00933	19	0,8354	30	13,2733	42	53,3044	26	52,2245	26	-1,4085	22	-4,10961	22,0922	-7,5567	19	-10,4269	19	-7,06127	30	14,9959	42	60,8877	26	68,3365
27	0,76606	23	-0,34245	23	-1,61361	20	-3,79644	20	-0,065	31	13,1581	43	54,5299	27	55,0946	27	-1,39467	23	-4,08559	23,0939	-7,50428	20	-10,287	20	-6,69637	31	15,8003	43	62,4312	27	71,4858
28	-0,10601	24	-2,76042	24	-2,89095	21	-2,7525	21	1,29536	32	14,7684	44	57,0983	28	58,8593	28	-1,38093	24	-4,06174	24,0957	-7,45222	21	-10,1478	21	-6,333	32	16,6016	44	63,9679	28	74,6167
29	0,70063	25	-2,36491	25	-2,44466	22	-1,20367	22	2,57075	33	14,3485	45	57,4118	29	62,8397	29	-1,36727	25	-4,03806	25,0975	-7,40051	22	-10,0094	22	-5,97116	33	17,3997	45	65,498	29	77,7294
30	1,02973	26	-1,4987	26	-1,62044	23	-2,25836	23	1,16254	34	15,8485	46	58,8942	30	64,7968	30	-1,35369	26	-4,01456	26,0993	-7,34916	23	-9,87166	23	-5,61084	34	18,1947	46	67,0214	30	80,824
31	-0,04644	27	-1,17643	27	-1,15365	24	-2,34429	24	-0,04449	35	16,0614	47	60,278	31	69,4091	31	-1,3402	27	-3,99124	27,101	-7,29815	24	-9,73466	24	-5,25203	35	18,9866	47	68,5381	31	83,9006
32	0,70551	28	-1,08561	28	-1,77181	25	-3,20464	25	0,38911	36	16,6239	48	62,2438	32	73,3964	32	-1,3268	28	-3,96808	28,1028	-7,2475	25	-9,59837	25	-4,89473	36	19,7754	48	70,0483	32	86,9593
33	0,30219	29	-1,20475	29	-0,73763	26	-0,75347	26	1,86372	37	17,8192	49	63,2448	33	75,8427	33	-1,31347	29	-3,9451	29,1046	-7,19719	26	-9,46281	26	-4,53893	37	20,5611	49	71,552	33	90,0004
34	1,03852	30	-1,41178	30	-0,87142	27	-1,63824	27	3,17719	38	18,2958	50	65,819	34	80,1942	34	-1,30024	30	-3,92229	30,1064	-7,14723	27	-9,32797	27	-4,18462	38	21,3437	50	73,0491	34	93,0238
35	0,01118	31	-0,97917	31	-0,65169	28	-1,02203	28	2,17426	39	18,6317	51	66,6979	35	81,912	35	-1,28708	31	-3,89965	31,1081	-7,09761	28	-9,19383	28	-3,8318	39	22,1233	51	74,5398	35	96,0298
36	-0,24078	32	-0,32682	32	-0,25033	29	-1,42046	29	1,27485	40	20,7821	52	69,5046	36	85,3251	36	-1,27401	32	-3,87718	32,1099	-7,04834	29	-9,06041	29	-3,48046	40	22,8999	52	76,024	36	99,0185
37	0,7104	33	-1,61003	33	-2,29329	30	-0,41753	30	2,89985	41	21,1415	53	71,4977	37	88,5917	37	-1,26102	33	-3,85487	33,1117	-6,99941	30	-8,92769	30	-3,13059	41	23,6735	53	77,5018	37	101,99
38	-0,40484	34	-0,41178	34	0,17643	31	-0,93511	31	2,63618	42	22,2099	54	72,5192	38	91,5741	38	-1,24811	34	-3,83274	34,1134	-6,95083	31	-8,79567	31	-2,78219	42	24,444	54	78,9733	38	104,944
39	0,29829	35	-0,89128	35	-2,77279	32	-0,8775	32	2,72797	43	22,3964	55	73,4772	39	94,6386	39	-1,23528	35	-3,81077	35,1152	-6,90258	32	-8,66436	32	-2,43525	43	25,2116	55	80,4384	39	107,882
40	0,62739	36	-1,38053	36	-0,63607	33	-1,10211	33	3,05512	44	23,7167	56	75,569	40	98,7724	40	-1,22253	36	-3,78897	36,117	-6,85467	33	-8,53374	33	-2,08977	44	25,9762	56	81,8973	40	110,802
41	-0,52203	37	-0,5319	37	-0,97689	34	-0,30914	34	4,60786	45	24,3056	57	78,1999	41	100,666	41	-1,20987	37	-3,76733	37,1188	-6,80709	34	-8,40382	34	-1,74573	45	26,7378	57	83,3499	41	113,706
42	1,10102	38	-2,18717	38	-2,33724	35	-1,60699	35	2,19672	46	24,7235	58	78,9997	42	105,145	42	-1,19729	38	-3,74586	38,1205	-6,75985	35	-8,27459	35	-1,40313	46	27,4965	58	84,7963	42	116,594
43	-0,0523	39	-0,6735	39	-3,07454	36	-1,03179	36	3,97504	47	24,7333	59	80,9479	43	108,479	43	-1,18478	39	-3,72456	39,1223	-6,71295	36	-8,14604	36	-1,06196	47	28,2523	59	86,2365	43	119,465
44	0,38227	40	-0,28483	40	-2,09505	37	-1,64507	37	5,12055	48	25,6581	60	83,4049	44	111,381	44	-1,17236	40	-3,70342	40,1241	-6,66637	37	-8,01819	37	-0,72223	48	29,0051	60	87,6705	44	122,319
45	0,67524	41	-1,62077	41	-2,38216	38	-1,34918	38	4,41254	49	26,5526	61	84,6374	45	115,244	45	-1,16001	41	-3,68244	41,1259	-6,62013	38	-7,89101	38	-0,38391	49	29,7551	61	89,0984	45	125,157
46	-0,61968	42	-0,3112	42	-1,33138	39	-1,23296	39	4,71332	50	28,9774	62	84,1598	46	117,156	46	-1,14775	42	-3,66163	42,1276	-6,57422	39	-7,76452	39	-0,04701	50	30,5021	62	90,5203	46	127,98
47	-0,79742	43	0,14876	43	-2,64486	40	0,26899	40	5,75922	51	28,2372	63	87,6608	47	119,39	47	-1,13556	43	-3,64097	43,1294	-6,52864	40	-7,6387	40	0,28848	51	31,2463	63	91,9361	47	130,786
48	0,58832	44	-1,34733	44	-2,35872	41	-1,78472	41	4,99164	52	30,7772	64	89,6432	48	123,16	48	-1,12346	44	-3,62048	44,1312	-6,48338	41	-7,51355	41	0,62257	52	31,9876	64	93,3459	48	133,576
49	-0,37847	45	-0,69499	45	-2,51888	42	-0,36285	42	5,64399	53	31,1141	65	91,7292	49	125,812	49	-1,11143	45	-3,60015	45,1329	-6,43845	42	-7,38908	42	0,95526	53	32,7261	65	94,7497	49	136,351
50	0,10883	46	-1,8776	46	-2,68685	43	-0,90093	43	6,47602	54	30,286	66	92,2614	50	130,318	50	-1,09948	46	-3,57998	46,1347	-6,39384	43	-7,26527	43	1,28656	54	33,4618	66	96,1476	50	139,11
51	-0,18121	47	-0,97917	47	-2,34603	44	-1,02984	44	6,40375	55	32,4208	67	94,8131	51	132,304	51	-1,08761	47	-3,55997	47,1365	-6,34955	44	-7,14213	44	1,61648	55	34,1946	67	97,5396	51	141,853
52	0,86762	48	-1,06413	48	-1,85775	45	-0,98589	45	6,91645	56	33,1308	68	97,6247	52	136,511	52	-1,07581	48	-3,54011	48,1383	-6,30559	45	-7,01966	45	1,94502	56	34,9246	68	98,9257	52	144,581
53	1,27094	49	-2,12565	49	-2,89486	46	-0,65875	46	5,13227	57	34,1376	69	96,9362	53	139,118	53	-1,0641	49	-3,52042	49,14	-6,26195	46	-6,89784	46	2,27219	57	35,6518	69	100,306	53	147,294
54	0,95356	50	-1,31706	50	-1,24544	47	-1,8316	47	5,86664	58	33,8026	70	98,7184	54	142,621	54	-1,05245	50	-3,50088	50,1418	-6,21862	47	-6,77668	47	2,598	58	36,3763	70	101,68	54	149,992
55	0,46723	51	-0,49772	51	-3,55208	48	-2,1275	48	5,79926	59	35,9872	71	101,743	55	145,396	55	-1,04089	51	-3,4815	51,1436	-6,17561	48	-6,65617	48	2,92244	59	37,098	71	103,049	55	152,674
56	-0,39996	52	-2,08659	52	-2,74935	49	-2,35015	49	5,73383	60	36,3729	72	103,343	56	148,706	56	-1,0294	52	-3,46228	52,1454	-6,13292	49	-6,53631	49	3,24554	60	37,8169	72	104,412	56	155,342
57	-0,1607	53	-1,20768	53	-2,23372	50	-1,10992	50	6,27485	61	37,1132	73	102,719	57	151,108	57	-1,01799	53	-3,44321	53,1471	-6,09055	50	-6,41711	50	3,56728	61	38,5331	73	105,769	57	157,994
58	-0,86285	54	-1,80729	54	-2,50911	51	-2,48296	51	7,29633	62	37,0136	74	105,535	58	153,318	58	-1,00665	54	-3,42429	54,1489	-6,04848	51	-6,29854	51	3,88769	62	39,2466	74	107,121	58	160,632
59	0,92524	55	-1,69108	55	-1,64876	52	-1,03863	52	7,53559	63	38,4022	75	107,795	59	158,314	59	-0,99539	55	-3,40553	55,1507	-6,00673	52	-6,18062	52	4,20676	63	39,9574	75	108,467	59	163,256
60	0,6225	56	-1,39616	56	-1,68685	53	-1,21539	53	7,63129	64	39,0175	76	108,607	60	160,147	60	-0,98421	56	-3,38692	56,1524	-5,96529	53	-6,06334	53	4,5245	64	40,6655	76	109,807	60	165,864
61	0,40571	57	-0,39323	57	-2,31185	54	-0,72222	54	8,72602	65	40,6122	77	110,766	61	163,134	61	-0,97309	57	-3,36847	57,1542	-5,92416	54	-5,9467	54	4,84092	65	41,3709	77	111,142	61	168,459
62	-1,02007	58	-3,27604	58	-3,4388	55	-0,80816	55	8,69086	66	41,8026	78	111,755	62	164,33	62	-0,96206	58	-3,35017	58,156	-5,88334	55	-5,8307	55	5,15602	66	42,0736	78	112,471	62	171,039
63	0,05805	59	-1,28776	59	-1,11165	56	0,16743	56	8,52485	67	40,5272	79	113,688	63	168,395	63	-0,95109	59	-3,33202	59,1578	-5,84282	56	-5,71532	56	5,46981	67	42,7737	79	113,795	63	173,605
64	-1,41753	60	-1,43815	60	-2,72396	57	-0,74566	57	8,65961	68	43,6884	80	115,123	64	171,317	64	-0,9402	60	-3,31402	60,1595	-5,80261	57	-5,60058	57	5,7823	68	43,4711	80	115,113	64	176,156
65	-0,00933	61	-1,4528	61	-2,52474	58	-2,28668	58	7,73969	69	41,4823	81	117,494	65	174,843	65	-0,92939	61	-3,29617	61,1613	-5,76271	58	-5,48646	58	6,09348	69	44,1659	81	116,426	65	178,694
66	-0,10601	62	-3,25456	62	-3,84603	59	-1,41753	59	9,54633	70	42,5311	82	116,979	66	177,038	66	-0,91864	62	-3,27847	62,1631	-5,7231	59	-5,37296	59	6,40338	70	44,8581	82	117,733	66	181,218
67	-1,32867	63	-0,86882	63	-2,78158	60	-0,68218	60	9,62836	71	45,1825	83	119,945	67	180,308	67	-0,90797	63	-3,26092	63,1649	-5,6838	60	-5,26009	60	6,71198	71	45,5477	83	119,035	67	183,728
68	1,51899	64	-0,40983	64	-1,55111	61	-0,04253	61	9,59223	72	46,077	84	120,594	68	184,876	68	-0,89738	64	-3,24352	64,1666	-5,6448	61	-5,14783	61	7,0193	72	46,2346	84	120,331	68	186,224
69	-1,19976	65	-2,1237	65	-1,91341	62	-3,10992	62	8,61176	73	45,6815	85	123,46	69	185,454	69	-0,88685	65	-3,22626	65,1684	-5,6061	62	-5,03619	62	7,32535	73	46,919	85	121,623	69	188,707
70	-1,52105	66	-1,60417	66	-3,01302	63	-0,68316	63	9,72309	74	45,2753	86	124,629	70	189,093	70	-0,8764	66	-3,20916	66,1702	-5,5677	63	-4,92516	63	7,63012	74	47,6009	86	122,908	70	191,176
71	0,96137	67	-2,81999	67	-2,97689	64	-0,31304	64	10,0258	75	47,6786	87	126,537	71	192,026	71	-0,86602	67	-3,1922	67,1719	-5,52959	64	-4,81475	64	7,93363	75	48,2802	87	124,189	71	193,632
72	0,15961	68	-1,63737	68	-1,39779	65	-1,49273	65	11,2358	76	48,7167	88	126,661	72	195,714	72	-0,85571	68	-3,17538	68,1737	-5,49178	65	-4,70494	65	8,23589	76	48,9569	88	125,465	72	196,074
73	-0,99664	69	-2,45866	69	-3,67122	66	-1,14117	66	10,3891	77	50,2704	89	129,984	73	196,52	73	-0,84547	69	-3,15872	69,1755	-5,45427	66	-4,59574	66	8,53688	77	49,6311	89	126,735	73	198,504
74	-0,98589	70	-2,07194	70	-2,93197	67	-1,81207	67	10,2758	78	49,7772	90	132,487	74	199,237	74	-0,8353	70	-3,14219	70,1773	-5,41704	67	-4,48714	67	8,83663	78	50,3028	90	128	74	200,92
75	0,58149	71	-2,04167	71	-2,10482	68	0,41352	68	12,7573	79	50,8974	91	133,004	75	202,86	75	-0,8252	71	-3,12581	71,179	-5,38011	68	-4,37914	68	9,13514	79	50,972	91	129,26	75	203,323
76	-0,32769	72	-0,74967	72	-2,47786	69	-1,54253	69	10,8364	80	51,6942	92	133,508	76	205,623	76	-0,81517	72	-3,10958	72,1808	-5,34347	69	-4,27174	69	9,43241	80	51,6387	92	130,514	76	205,713
77	0,17133	73	-2,50651	73	-4,98958	70	-1,89507	70	11,4887	81	52,7724	93	134,967	77	208,956	77	-0,80521	73	-3,09349	73,1826	-5,30712	70	-4,16493	70	9,72845	81	52,3029	93	131,764	77	208,091
78	-0,19683	74	-3,80436	74	-3,78255	71	-0,34625	71	11,7377	82	52,7382	94	137,3	78	211,079	78	-0,79532	74	-3,07754	74,1844	-5,27106	71	-4,05872	71	10,0233	82	52,9646	94	133,009	78	210,455
79	0,4311	75	-0,58854	75	-1,98079	72	0,10102	72	13,6108	83	54,4647	95	138,982	79	213,93	79	-0,78551	75	-3,06173	75,1861	-5,23528	72	-3,9531	72	10,3169	83	53,6239	95	134,248	79	212,807
80	0,09125	76	-2,16374	76	-3,21322	73	-1,35894	73	11,976	84	54,7147	96	139,263	80	216,97	80	-0,77576	76	-3,04606	76,1879	-5,19979	73	-3,84806	73	10,6092	84	54,2807	96	135,483	80	215,147
81	-0,95269	77	-0,54753	77	-2,97493	74	-1,65777	74	12,5463	85	55,5106	97	140,814	81	219,487	81	-0,76607	77	-3,03054	77,1897	-5,16459	74	-3,74361	74	10,9004	85	54,9351	97	136,712	81	217,474
82	-1,42339	78	-2,66569	78	-3,52181	75	0,8354	75	14,1489	86	57,2304	98	142,614	82	221,306	82	-0,75646	78	-3,01515	78,1914	-5,12967	75	-3,63974	75	11,1904	86	55,5871	98	137,937	82	219,789
83	-0,61285	79	-3,03971	79	-2,6097	76	0,32954	76	12,6528	87	58,0741	99	144,728	83	223,741	83	-0,74692	79	-2,9999	79,1932	-5,09503	76	-3,53645	76	11,4791	87	56,2367	99	139,157	83	222,091
84	-0,26226	80	-1,28971	80	-3,70443	77	-1,42339	77	15,1528	88	57,414	100	146,37	84	227,468	84	-0,73744	80	-2,9848	80,195	-5,06067	77	-3,43374	77	11,7667	88	56,8839	100	140,371	84	224,381
85	-0,7525	81	-1,77702	81	-3,87923	78	-1,54351	78	14,395	89	58,5761	101	147,148	85	230,487	85	-0,72803	81	-2,96983	81,1968	-5,02659	78	-3,33161	78	12,0531	89	57,5287	101	141,581	85	226,659
86	-0,64214	82	-3,13835	82	-4,36068	79	-0,82671	79	13,7993	90	60,3925	102	148,258	86	232,483	86	-0,71869	82	-2,955	82,1985	-4,99279	79	-3,23004	79	12,3383	90	58,1711	102	142,787	86	228,926
87	0,52582	83	-2,76921	83	-3,34603	80	-0,7066	80	13,0932	91	61,0741	103	150,409	87	236,69	87	-0,70942	83	-2,9403	83,2003	-4,95927	80	-3,12905	80	12,6223	91	58,8111	103	143,987	87	231,18
88	-0,36773	84	-1,64128	84	-2,03255	81	-1,27105	81	14,0805	92	60,8251	104	152,588	88	236,74	88	-0,70021	84	-2,92575	84,2021	-4,92602	81	-3,02863	81	12,9052	92	59,4488	104	145,182	88	233,422
89	-0,68804	85	-1,57878	85	-3,75716	82	-1,83941	82	14,2465	93	62,1962	105	153,444	89	240,304	89	-0,69107	85	-2,91133	85,2039	-4,89305	82	-2,92877	82	13,1869	93	60,0842	105	146,373	89	235,653
90	0,31098	86	-2,27507	86	-4,79915	83	-0,7398	83	14,768	94	61,9696	106	155,653	90	244,037	90	-0,68199	86	-2,89704	86,2056	-4,86036	83	-2,82947	83	13,4674	94	60,7172	106	147,559	90	237,872
91	0,32856	87	-0,77214	87	-1,32943	84	0,352	84	14,8364	95	63,1786	107	155,661	91	246,417	91	-0,67298	87	-2,88289	87,2074	-4,82793	84	-2,73074	84	13,7468	95	61,348	107	148,741	91	240,079
92	-1,59332	88	-2,39421	88	-3,75716	85	-0,77496	85	14,9477	96	63,8944	108	157,986	92	247,823	92	-0,66404	88	-2,86888	88,2092	-4,79578	85	-2,63256	85	14,025	96	61,9764	108	149,917	92	242,275
93	-0,42339	89	-0,68229	89	-2,07552	86	-0,61773	86	15,4965	97	63,8446	109	157,606	93	251,698	93	-0,65516	89	-2,855	89,2109	-4,7639	86	-2,53493	86	14,302	97	62,6025	109	151,089	93	244,46
94	0,28364	90	-1,52507	90	-2,30599	87	0,40864	87	16,8354	98	65,5722	110	159,399	94	253,476	94	-0,64635	90	-2,84125	90,2127	-4,73229	87	-2,43787	87	14,578	98	63,2263	110	152,257	94	246,633
95	-0,19586	91	-1,58464	91	-1,28646	88	-1,16851	88	16,0649	99	66,5058	111	161,128	95	256,831	95	-0,6376	91	-2,82763	91,2145	-4,70095	88	-2,34135	88	14,8528	99	63,8479	111	153,419	95	248,795
96	0,39497	92	-1,66862	92	-4,07747	89	0,1352	89	16,8315	100	67,0702	112	162,136	96	258,212	96	-0,62892	92	-2,81415	92,2163	-4,66987	89	-2,24538	89	15,1264	100	64,4672	112	154,578	96	250,946
97	-0,37847	93	-2,4694	93	-3,50814	90	-0,59918	90	17,2055	101	68,0028	113	163,602	97	259,847	97	-0,6203	93	-2,8008	93,218	-4,63906	90	-2,14996	90	15,399	101	65,0843	113	155,731	97	253,085
98	0,25922	94	-0,90592	94	-2,40169	91	1,09125	91	16,8227	102	68,3104	114	165,484	98	264,413	98	-0,61175	94	-2,78758	94,2198	-4,60852	91	-2,05508	91	15,6704	102	65,6991	114	156,881	98	255,214
99	0,60493	95	-1,87663	95	-3,13802	92	-0,72125	92	17,7797	103	68,5487	115	165,414	99	267,034	99	-0,60326	95	-2,77449	95,2216	-4,57824	92	-1,96074	92	15,9407	103	66,3117	115	158,025	99	257,332
100	-0,05621	96	-2,80924	96	-3,99447	93	-0,43804	93	16,7446	104	70,4423	116	165,986	100	268,932	100	-0,59483	96	-2,76153	96,2233	-4,54822	93	-1,86694	93	16,2099	104	66,9221	116	159,165	100	259,439
101	-0,77984	97	-2,46842	97	-5,03255	94	0,10297	94	18,436	105	70,5858	117	170,252	101	271,384	101	-0,58647	97	-2,7487	97,2251	-4,51846	94	-1,77368	94	16,478	105	67,5302	117	160,301	101	261,535
102	-0,19195	98	-3,10612	98	-3,54622	95	0,40571	95	18,2045	106	71,1483	118	170,149	102	274,263	102	-0,57817	98	-2,736	98,2269	-4,48897	95	-1,68096	95	16,745	106	68,1362	118	161,433	102	263,621
103	-1,39117	99	-1,58854	99	-3,37923	96	-1,65777	96	17,7026	107	71,1981	119	169,256	103	275,157	103	-0,56993	99	-2,72343	99,2287	-4,45973	96	-1,58876	96	17,0108	107	68,74	119	162,56	103	265,696
104	0,65961	100	-1,90885	100	-3,20833	97	-2,22222	97	17,4331	108	75,0038	120	170,802	104	279,066	104	-0,56175	100	-2,71099	100,23	-4,43076	97	-1,4971	97	17,2756	108	69,3416	120	163,682	104	267,76
105	0,63325	101	-1,17155	101	-4,48861	98	-1,15972	98	19,1831	109	73,1122	121	171,655	105	280,588	105	-0,55364	101	-2,69867	101,232	-4,40204	98	-1,40596	98	17,5394	109	69,9411	121	164,8	105	269,814
106	-1,19976	102	-2,37565	102	-4,33333	99	0,6352	99	20,2885	110	73,578	122	174,967	106	282,056	106	-0,54559	102	-2,68648	102,234	-4,37357	99	-1,31535	99	17,802	110	70,5383	122	165,914	106	271,858
107	-1,10894	103	-2,73112	103	-4,92415	100	-0,34625	100	19,7817	111	74,6376	123	176,249	107	283,678	107	-0,5376	103	-2,67442	103,236	-4,34536	100	-1,22527	100	18,0635	111	71,1335	123	167,024	107	273,891
108	0,78168	104	-2,43522	104	-3,01888	101	-0,07378	101	19,3491	112	75,0858	124	177,508	108	288,801	108	-0,52967	104	-2,66248	104,238	-4,31741	101	-1,1357	101	18,324	112	71,7265	124	168,129	108	275,914
109	-0,76714	105	-1,10807	105	-3,74154	102	0,62348	102	20,7797	113	76,1171	125	178,48	109	289,123	109	-0,52181	105	-2,65067	105,239	-4,28971	102	-1,04665	102	18,5835	113	72,3174	125	169,231	109	277,927
110	-1,00445	106	-2,88151	106	-4,3304	103	-2,31109	103	19,1127	114	78,2372	126	179,4	110	291,812	110	-0,514	106	-2,63898	106,241	-4,26226	103	-0,95813	103	18,8418	114	72,9062	126	170,327	110	279,93
111	0,4809	107	-2,61198	107	-4,09798	104	0,22016	104	21,1088	115	77,371	127	180,221	111	295,029	111	-0,50626	107	-2,62742	107,243	-4,23506	104	-0,87011	104	19,0991	115	73,4929	127	171,42	111	281,923
112	-0,54644	108	-1,62663	108	-4,79232	105	-0,84625	105	20,5688	116	77,8114	128	180,575	112	296,137	112	-0,49858	108	-2,61598	108,245	-4,20812	105	-0,78261	105	19,3554	116	74,0775	128	172,509	112	283,906
113	-0,76519	109	-1,80534	109	-4,23854	106	-1,81109	106	19,5122	117	78,6249	129	181,305	113	297,299	113	-0,49095	109	-2,60466	109,246	-4,18142	106	-0,69561	106	19,6106	117	74,66	129	173,593	113	285,879
114	0,06977	110	-3,61198	110	-4,46224	107	0,03852	107	20,4262	118	79,204	130	183,968	114	299,978	114	-0,48339	110	-2,59347	110,248	-4,15497	107	-0,60913	107	19,8647	118	75,2405	130	174,674	114	287,843
115	-0,42144	111	-2,56706	111	-3,84417	108	0,30122	108	22,767	119	78,3036	131	184,041	115	302,407	115	-0,47589	111	-2,5824	111,25	-4,12876	108	-0,52315	108	20,1178	119	75,8189	131	175,75	115	289,797
116	-2,55523	112	-3,00065	112	-4,67086	109	-0,85308	109	22,7084	120	79,0985	132	185,803	116	303,065	116	-0,46844	112	-2,57145	112,252	-4,10281	109	-0,43767	109	20,3699	120	76,3952	132	176,822	116	291,741
117	0,01997	113	-3,25065	113	-5,27972	110	-1,37359	110	21,562	121	80,62	133	185,003	117	306,795	117	-0,46106	113	-2,56063	113,253	-4,07709	110	-0,3527	110	20,621	121	76,9695	133	177,89	117	293,675
118	-1,6441	114	-1,5651	114	-4,52296	111	-1,05035	111	22,2729	122	82,1308	134	187,664	118	309,156	118	-0,45373	114	-2,54992	114,255	-4,05162	111	-0,26822	111	20,871	122	77,5418	134	178,954	118	295,6
119	-2,34332	115	-3,1862	115	-6,21091	112	-0,52789	112	21,0454	123	83,9618	135	186,927	119	309,03	119	-0,44647	115	-2,53933	115,257	-4,0264	112	-0,18425	112	21,12	123	78,1121	135	180,014	119	297,516
120	-1,28277	116	-3,11393	116	-6,44536	113	-1,01714	113	21,8881	124	83,1757	136	190,474	120	312,054	120	-0,43926	116	-2,52887	116,259	-4,00141	113	-0,10076	113	21,368	124	78,6803	136	181,07	120	299,422
121	-0,7564	117	-2,57292	117	-4,48633	114	-0,29058	114	23,5541	125	83,6005	137	190,875	121	313,903	121	-0,43211	117	-2,51852	117,261	-3,97667	114	-0,01778	114	21,615	125	79,2465	137	182,122	121	301,319
122	0,10786	118	-3,52702	118	-5,1836	115	-0,51519	115	21,7143	126	84,2645	138	191,688	122	316,268	122	-0,42502	118	-2,50829	118,262	-3,95216	115	0,06472	115	21,861	126	79,8108	138	183,17	122	303,207
123	0,43305	119	-4,21159	119	-6,64763	116	-0,92437	116	21,9741	127	84,4735	139	191,736	123	319,458	123	-0,41798	119	-2,49818	119,264	-3,9279	116	0,14673	116	22,1059	127	80,3731	139	184,215	123	305,085
124	-0,20367	120	-2,90007	120	-5,83826	117	0,80903	117	23,4614	128	85,1786	140	192,886	124	320,854	124	-0,41101	120	-2,48819	120,266	-3,90387	117	0,22826	117	22,3499	128	80,9334	140	185,255	124	306,955
125	-0,28961	121	-3,60124	121	-4,67441	118	-1,10699	118	23,4311	129	84,744	141	192,97	125	323,057	125	-0,40409	121	-2,47832	121,268	-3,88008	118	0,3093	118	22,5929	129	81,4917	141	186,291	125	308,815
126	-1,85503	122	-1,83268	122	-4,29429	119	-0,93023	119	22,559	130	86,6522	142	196,784	126	323,775	126	-0,39723	122	-2,46856	122,269	-3,85652	119	0,38985	119	22,8349	130	82,0481	142	187,324	126	310,667
127	-0,36675	123	-2,17057	123	-4,16749	120	-0,78082	120	23,1118	131	85,4423	143	196,411	127	325,138	127	-0,39042	123	-2,45892	123,271	-3,8332	120	0,46993	120	23,0759	131	82,6025	143	188,353	127	312,509
128	-1,02398	124	-2,89128	124	-5,27757	121	-1,47418	121	23,5873	132	89,1288	144	196,964	128	326,995	128	-0,38367	124	-2,44939	124,273	-3,81011	121	0,54953	121	23,316	132	83,155	144	189,378	128	314,343
129	-1,57769	125	-2,82975	125	-3,98859	122	-0,22222	122	23,8911	133	85,3759	145	198,384	129	328,503	129	-0,37698	125	-2,43998	125,275	-3,78726	122	0,62865	122	23,555	133	83,7056	145	190,399	129	316,168
130	-0,35406	126	-3,11686	126	-4,75523	123	0,79731	123	26,5541	134	89,1268	146	199,214	130	332,059	130	-0,37035	126	-2,43069	126,277	-3,76464	123	0,70729	123	23,7931	134	84,2543	146	191,417	130	317,985
131	-0,66558	127	-2,43424	127	-3,78266	124	0,91743	124	26,2934	135	87,2323	147	200,3	131	332,073	131	-0,36377	127	-2,42151	127,278	-3,74225	124	0,78547	124	24,0302	135	84,8011	147	192,43	131	319,792
132	-0,0523	128	-3,37467	128	-5,12992	125	1,28266	125	25,642	136	89,4716	148	199,814	132	336,139	132	-0,35725	128	-2,41244	128,28	-3,72008	125	0,86317	125	24,2664	136	85,3459	148	193,44	132	321,592
133	-1,75543	129	-3,12663	129	-5,19187	126	0,0727	126	25,4653	137	89,4237	149	200,768	133	334,606	133	-0,35078	129	-2,40349	129,282	-3,69815	126	0,94041	126	24,5016	137	85,8889	149	194,447	133	323,382
134	-0,1607	130	-2,15495	130	-3,93389	127	-0,3941	127	26,1938	138	90,5116	150	202,812	134	338,107	134	-0,34437	130	-2,39465	130,284	-3,67645	127	1,01718	127	24,7359	138	86,43	150	195,449	134	325,165
135	-0,75152	131	-3,35221	131	-4,65262	128	-0,45074	128	25,9321	139	90,1015	151	201,881	135	338,498	135	-0,33801	131	-2,38592	131,285	-3,65497	128	1,09349	128	24,9692	139	86,9693	151	196,448	135	326,938
136	-0,93414	132	-1,49284	132	-3,80331	129	-0,00836	129	25,06	140	90,3866	152	204,798	136	341,198	136	-0,33171	132	-2,3773	132,287	-3,63372	129	1,16933	129	25,2015	140	87,5067	152	197,443	136	328,704
137	-0,07476	133	-4,69889	133	-6,60716	130	-0,81793	130	25,8305	141	91,9501	153	205,222	137	342,72	137	-0,32546	133	-2,3688	133,289	-3,61269	130	1,24471	130	25,4329	141	88,0422	153	198,435	137	330,461
138	-1,52984	134	-1,95573	134	-4,49879	131	1,06098	131	25,352	142	93,161	154	205,271	138	343,498	138	-0,31927	134	-2,36041	134,291	-3,59189	131	1,31964	131	25,6634	142	88,5759	154	199,423	138	332,21
139	-0,57183	135	-3,85417	135	-6,33208	132	0,76997	132	25,7622	143	91,9061	155	206,315	139	345,129	139	-0,31313	135	-2,35213	135,292	-3,57131	132	1,39411	132	25,893	143	89,1078	155	200,408	139	333,951
140	-1,33941	136	-2,11882	136	-3,906	133	-1,28765	133	25,0112	144	93,8056	156	205,447	140	347,25	140	-0,30704	136	-2,34396	136,294	-3,55095	133	1,46812	133	26,1216	144	89,6378	156	201,389	140	335,684
141	-0,88433	137	-3,23307	137	-5,07718	134	1,28071	134	26,3901	145	94,663	157	207,643	141	348,243	141	-0,30101	137	-2,33589	137,296	-3,53082	134	1,54168	134	26,3493	145	90,166	157	202,366	141	337,409
142	0,73969	138	-2,43327	138	-5,1097	135	-1,31109	135	25,3676	146	95,0712	158	208,872	142	351,18	142	-0,29503	138	-2,32794	138,298	-3,5109	135	1,61479	135	26,5761	146	90,6924	158	203,34	142	339,126
143	-0,29351	139	-3,26237	139	-4,71323	136	0,32172	136	27,3774	147	94,5155	159	210,09	143	351,903	143	-0,28911	139	-2,3201	139,3	-3,49121	136	1,68745	136	26,8019	147	91,2171	159	204,311	143	340,835
144	0,02387	140	-2,32682	140	-4,30615	137	0,40766	137	26,8305	148	95,7079	160	209,62	144	353,96	144	-0,28324	140	-2,31236	140,301	-3,47173	137	1,75967	137	27,0269	148	91,7399	160	205,278	144	342,536
145	-0,39507	141	-3,12272	141	-5,16331	138	0,03852	138	26,7631	149	96,3475	161	210,986	145	354,984	145	-0,27742	141	-2,30474	141,303	-3,45247	138	1,83144	138	27,2509	149	92,261	161	206,241	145	344,23
146	0,48969	142	-2,34342	142	-4,64214	139	0,76997	139	26,0903	150	96,8436	162	210,772	146	358,551	146	-0,27165	142	-2,29722	142,305	-3,43343	139	1,90277	139	27,474	150	92,7803	162	207,201	146	345,915
147	-1,73589	143	-3,32878	143	-5,5186	140	-0,17535	140	26,0903	151	95,1308	163	211,035	147	357,958	147	-0,26594	143	-2,28981	143,307	-3,4146	140	1,97366	140	27,6963	151	93,2978	163	208,158	147	347,593
148	0,102	144	-2,77799	144	-4,94666	141	-0,38824	141	26,7368	152	97,2411	164	212,441	148	359,763	148	-0,26028	144	-2,2825	144,308	-3,39599	141	2,04411	141	27,9176	152	93,8136	164	209,111	148	349,264
149	-0,9273	145	-3,48112	145	-5,75517	142	0,4809	142	27,6743	153	97,4901	165	213,49	149	361,525	149	-0,25467	145	-2,2753	145,31	-3,37759	142	2,11412	142	28,1381	153	94,3276	165	210,061	149	350,926
150	-0,55035	146	-2,51237	146	-4,16177	143	1,05512	143	27,895	154	98,2958	166	213,501	150	363,424	150	-0,24911	146	-2,26821	146,312	-3,35941	143	2,18369	143	28,3576	154	94,8399	166	211,007	150	352,582
151	-0,86968	147	-2,54948	147	-4,75692	144	-0,49273	144	29,1938	155	98,535	167	216,521	151	363,386	151	-0,2436	147	-2,26122	147,314	-3,34144	144	2,25283	144	28,5763	155	95,3505	167	211,951	151	354,23
152	-0,9273	148	-2,98503	148	-5,53148	145	0,15766	145	27,1489	156	97,6112	168	215,668	152	365,866	152	-0,23815	148	-2,25434	148,316	-3,32368	145	2,32154	145	28,7941	156	95,8593	168	212,891	152	355,87
153	-1,59039	149	-3,42253	149	-4,95645	146	0,6811	146	29,2836	157	98,2001	169	215,97	153	366,535	153	-0,23275	149	-2,24756	149,317	-3,30613	146	2,38982	146	29,011	157	96,3665	169	213,827	153	357,503
154	0,72407	150	-2,88053	150	-4,79533	147	0,9018	147	28,2514	158	99,2089	170	218,044	154	367,501	154	-0,22739	150	-2,24089	150,319	-3,28878	147	2,45768	147	29,2271	158	96,8719	170	214,76	154	359,129
155	-0,76031	151	-4,90299	151	-7,78881	148	-0,30816	148	28,1645	159	99,5155	171	217,257	155	368,659	155	-0,22209	151	-2,23432	151,321	-3,27165	148	2,5251	148	29,4423	159	97,3756	171	215,69	155	360,748
156	-1,66753	152	-2,78581	152	-4,83584	149	0,7309	149	28,6918	160	98,8319	172	218,564	156	369,775	156	-0,21684	152	-2,22785	152,323	-3,25473	149	2,59211	149	29,6566	160	97,8777	172	216,617	156	362,359
157	0,08637	153	-2,28874	153	-5,15747	150	1,61372	150	29,4213	161	99,785	173	220,344	157	372,213	157	-0,21164	153	-2,22149	153,324	-3,23801	150	2,65869	150	29,8701	161	98,3781	173	217,541	157	363,963
158	-0,3941	154	-1,56315	154	-4,41062	151	-1,70855	151	27,6303	162	100,596	174	218,348	158	373,542	158	-0,20649	154	-2,21523	154,326	-3,2215	151	2,72485	151	30,0827	162	98,8768	174	218,461	158	365,56
159	-0,17144	155	-3,95866	155	-5,89253	152	1,18989	152	29,3071	163	100,634	175	221,835	159	374,9	159	-0,20139	155	-2,20907	155,328	-3,2052	152	2,79059	152	30,2944	163	99,3738	175	219,378	159	367,151
160	-2,74664	156	-4,76335	156	-5,08253	153	0,37055	153	29,7915	164	100,255	176	219,315	160	374,732	160	-0,19634	156	-2,20301	156,33	-3,1891	153	2,85591	153	30,5053	164	99,8692	176	220,292	160	368,734
161	-0,06988	157	-2,68717	157	-4,13517	154	1,41059	154	29,5239	165	101,604	177	221,675	161	376,349	161	-0,19134	157	-2,19705	157,331	-3,1732	154	2,92082	154	30,7154	165	100,363	177	221,203	161	370,31
162	-2,31207	158	-3,75358	158	-5,06585	155	0,57661	155	29,3207	166	100,985	178	221,288	162	376,435	162	-0,18639	158	-2,1912	158,333	-3,15751	155	2,98531	155	30,9246	166	100,855	178	222,111	162	371,879
163	-1,04546	159	-3,93815	159	-4,90353	156	0,52387	156	28,5932	167	102,866	179	223,174	163	378,522	163	-0,18148	159	-2,18544	159,335	-3,14201	156	3,04939	156	31,133	167	101,346	179	223,016	163	373,442
164	-1,17242	160	-4,23112	160	-6,3536	157	0,70551	157	29,2563	168	102,656	180	221,289	164	379,026	164	-0,17663	160	-2,17978	160,337	-3,12672	157	3,11307	157	31,3405	168	101,834	180	223,917	164	374,998
165	-1,50152	161	-3,32292	161	-4,37465	158	1,685	158	30,4487	169	103,644	181	222,775	165	381,185	165	-0,17182	161	-2,17423	161,339	-3,11163	158	3,17633	158	31,5473	169	102,322	181	224,816	165	376,547
166	-2,54937	162	-3,86393	162	-6,25868	159	0,68012	159	30,7582	170	103,922	182	223,346	166	381,356	166	-0,16707	162	-2,16877	162,34	-3,09674	159	3,23919	159	31,7532	170	102,807	182	225,711	166	378,089
167	0,6518	163	-4,78581	163	-6,80196	160	0,53266	160	29,6948	171	103,747	183	225,476	167	384,583	167	-0,16236	163	-2,16341	163,342	-3,08204	160	3,30164	160	31,9582	171	103,291	183	226,603	167	379,625
168	-1,33355	164	-4,70182	164	-5,34729	161	0,08832	161	29,5092	172	104,895	184	223,65	168	385,243	168	-0,1577	164	-2,15815	164,344	-3,06755	161	3,36369	161	32,1625	172	103,774	184	227,493	168	381,154
169	-1,45757	165	-3,49186	165	-6,48941	162	0,29047	162	30,6147	173	104,984	185	225,054	169	385,313	169	-0,15309	165	-2,15299	165,346	-3,05325	162	3,42534	162	32,3659	173	104,255	185	228,379	169	382,677
170	0,54633	166	-4,4821	166	-6,01994	163	0,21528	163	31,102	174	104,163	186	226,429	170	386,748	170	-0,14852	166	-2,14792	166,347	-3,03915	163	3,48659	163	32,5686	174	104,734	186	229,262	170	384,193
171	-1,49273	167	-2,10026	167	-3,97641	164	0,0434	164	29,6811	175	106,223	187	227,292	171	387,972	171	-0,144	167	-2,14296	167,349	-3,02524	164	3,54744	164	32,7704	175	105,212	187	230,142	171	385,703
172	-1,74566	168	-3,95768	168	-4,70532	165	0,56	165	30,3002	176	104,697	188	226,977	172	388,593	172	-0,13953	168	-2,13808	168,351	-3,01153	165	3,60789	165	32,9714	176	105,688	188	231,02	172	387,206
173	-0,06988	169	-3,46257	169	-6,10352	166	-0,82086	166	31,0356	177	104,94	189	226,263	173	389,781	173	-0,13511	169	-2,13331	169,353	-2,99801	166	3,66795	166	33,1716	177	106,163	189	231,894	173	388,703
174	-1,7525	170	-2,78483	170	-4,36964	167	2,46918	167	32,4301	178	106,319	190	227,827	174	390,17	174	-0,13073	170	-2,12863	170,355	-2,98468	167	3,72762	167	33,371	178	106,636	190	232,766	174	390,194
175	0,59223	171	-4,08756	171	-4,55222	168	0,80512	168	32,5786	179	106,437	191	228,295	175	393,269	175	-0,12641	171	-2,12405	171,356	-2,97155	168	3,7869	168	33,5697	179	107,107	191	233,634	175	391,679
176	-1,60406	172	-2,8444	172	-4,42407	169	1,56684	169	32,2104	180	104,762	192	229,09	176	391,862	176	-0,12212	172	-2,11956	172,358	-2,9586	169	3,84578	169	33,7675	180	107,577	192	234,5	176	393,157
177	-1,63531	173	-3,17643	173	-5,08535	170	1,29243	170	32,0961	181	106,762	193	230,721	177	394	177	-0,11789	173	-2,11516	173,36	-2,94585	170	3,90428	170	33,9645	181	108,046	193	235,363	177	394,629
178	-0,85406	174	-3,69792	174	-5,67774	171	0,64497	171	32,2202	182	106,19	194	231,265	178	395,168	178	-0,1137	174	-2,11086	174,362	-2,93329	171	3,9624	171	34,1608	182	108,513	194	236,223	178	396,095
179	-0,10894	175	-1,47624	175	-3,59464	172	0,45356	172	32,4448	183	107,801	195	229,958	179	396,086	179	-0,10955	175	-2,10666	175,363	-2,92091	172	4,02013	172	34,3563	183	108,978	195	237,08	179	397,555
180	-2,32086	176	-4,11198	176	-6,15584	173	0,82856	173	33,9995	184	106,982	196	230,882	180	395,123	180	-0,10546	176	-2,10254	176,365	-2,90872	173	4,07747	173	34,551	184	109,442	196	237,934	180	399,009
181	-0,89996	177	-4,13053	177	-4,99472	174	-0,43609	174	31,7182	185	107,204	197	231,579	181	396,65	181	-0,1014	177	-2,09853	177,367	-2,89673	174	4,13444	174	34,7449	185	109,905	197	238,785	181	400,457
182	-2,09332	178	-3,73796	178	-6,2883	175	1,59711	175	33,8481	186	108,105	198	231,908	182	396,914	182	-0,0974	178	-2,0946	178,369	-2,88491	175	4,19102	175	34,9381	186	110,366	198	239,634	182	401,899
183	-0,50836	179	-3,07096	179	-6,3559	176	0,185	176	31,476	187	108,264	199	232,148	183	399,088	183	-0,09343	179	-2,09076	179,37	-2,87329	176	4,24723	176	35,1305	187	110,825	199	240,48	183	403,335
184	-2,02105	180	-4,44889	180	-6,63186	177	1,25434	177	32,2094	188	109,707	200	233,72	184	399,5	184	-0,08952	180	-2,08702	180,372	-2,86184	177	4,30306	177	35,3222	188	111,283	200	241,323	184	404,766
185	-0,61285	181	-4,6071	181	-5,58257	178	-0,00152	178	32,6254	189	108,512	201	232,707	185	400,191	185	-0,08565	181	-2,08337	181,374	-2,85058	178	4,35851	178	35,5131	189	111,74	201	242,163	185	406,19
186	-0,94683	182	-4,52409	182	-5,73179	179	1,43891	179	34,019	190	107,144	202	233,709	186	402,148	186	-0,08182	182	-2,07981	182,376	-2,83951	179	4,4136	179	35,7032	190	112,195	202	243,001	186	407,609
187	-1,56304	183	-3,69303	183	-6,18387	180	0,77778	180	32,3588	191	109,773	203	233,987	187	402,785	187	-0,07804	183	-2,07634	183,378	-2,82862	180	4,46831	180	35,8926	191	112,649	203	243,836	187	409,022
188	-1,09429	184	-3,36784	184	-7,11434	181	-0,07769	181	32,2485	192	110,38	204	234,78	188	403,646	188	-0,0743	184	-2,07297	184,379	-2,81791	181	4,52265	181	36,0812	192	113,101	204	244,668	188	410,429
189	-2,19878	185	-4,53971	185	-7,03065	182	0,40082	182	33,2338	193	110,968	205	235,861	189	403,393	189	-0,0706	185	-2,06968	185,381	-2,80738	182	4,57662	182	36,2691	193	113,552	205	245,498	189	411,831
190	-1,8941	186	-3,73503	186	-5,92926	183	0,61372	183	32,936	194	110,433	206	236,407	190	403,854	190	-0,06695	186	-2,06648	186,383	-2,79703	183	4,63023	183	36,4562	194	114,001	206	246,324	190	413,227
191	-1,17339	187	-4,23991	187	-6,24938	184	-0,33355	184	32,6909	195	110,592	207	236,399	191	405,867	191	-0,06335	187	-2,06337	187,385	-2,78686	184	4,68347	184	36,6426	195	114,449	207	247,149	191	414,618
192	-1,0523	188	-3,26628	188	-5,02108	185	0,56586	185	32,3911	196	109,743	208	237,215	192	405,795	192	-0,05978	188	-2,06035	188,386	-2,77687	185	4,73634	185	36,8283	196	114,896	208	247,97	192	416,003
193	-0,79644	189	-5,56217	189	-6,16302	186	0,92817	186	33,5903	197	112,122	209	237,009	193	407,503	193	-0,05626	189	-2,05742	189,388	-2,76705	186	4,78886	186	37,0133	197	115,341	209	248,789	193	417,382
194	0,59321	190	-4,09635	190	-6,30976	187	0,49653	187	33,5131	198	109,605	210	237,257	194	409,22	194	-0,05279	190	-2,05458	190,39	-2,75742	187	4,84101	187	37,1975	198	115,785	210	249,605	194	418,756
195	-0,89898	191	-3,96647	191	-5,7291	188	1,29438	188	34,0034	199	112,019	211	237,558	195	407,993	195	-0,04935	191	-2,05182	191,392	-2,74796	188	4,89281	188	37,381	199	116,227	211	250,419	195	420,125
196	-0,28668	192	-2,85905	192	-4,70657	189	0,66938	189	34,4702	200	112,002	212	239,549	196	409,457	196	-0,04596	192	-2,04915	192,394	-2,73868	189	4,94425	189	37,5637	200	116,668	212	251,23	196	421,488
197	-0,23492	193	-3,63835	193	-4,51399	190	0,06098	190	32,5327	201	111,047	213	238,803	197	409,973	197	-0,04262	193	-2,04657	193,395	-2,72957	190	4,99533	190	37,7458	201	117,108	213	252,039	197	422,846
198	-1,79742	194	-3,04655	194	-5,39883	191	1,33344	191	34,1713	202	112,111	214	239,533	198	410,824	198	-0,03931	194	-2,04408	194,397	-2,72064	191	5,04606	191	37,9271	202	117,546	214	252,845	198	424,199
199	-0,3941	195	-4,16374	195	-5,42696	192	0,61079	192	33,935	203	111,857	215	240,146	199	411,445	199	-0,03605	195	-2,04167	195,399	-2,71188	192	5,09643	192	38,1077	203	117,983	215	253,648	199	425,547
200	-0,63433	196	-4,34147	196	-5,52856	193	1,19575	193	35,6723	204	112,358	216	240,304	200	412,854	200	-0,03283	196	-2,03935	196,401	-2,70329	193	5,14645	193	38,2876	204	118,418	216	254,449	200	426,889
201	-1,67144	197	-3,76432	197	-6,39766	194	3,43891	194	35,27	205	113,468	217	239,507	201	413,067	201	-0,02965	197	-2,03711	197,402	-2,69487	194	5,19613	194	38,4668	205	118,853	217	255,248	201	428,226
202	-0,91753	198	-4,01237	198	-5,50433	195	0,6977	195	33,5336	206	113,489	218	239,742	202	415,113	202	-0,02651	198	-2,03496	198,404	-2,68663	195	5,24545	195	38,6453	206	119,285	218	256,044	202	429,558
203	-2,02593	199	-2,8571	199	-5,15068	196	1,49848	196	34,5834	207	113,632	219	241,897	203	414,982	203	-0,02342	199	-2,0329	199,406	-2,67856	196	5,29443	196	38,8231	207	119,717	219	256,837	203	430,885
204	-0,14117	200	-2,74967	200	-5,5278	197	0,19379	197	34,7436	208	114,39	220	241,172	204	416,309	204	-0,02037	200	-2,03092	200,408	-2,67065	197	5,34306	197	39,0002	208	120,147	220	257,628	204	432,207
205	-2,15777	201	-2,95378	201	-5,50695	198	1,57661	198	33,9985	209	113,454	221	243,834	205	416,15	205	-0,01735	201	-2,02902	201,409	-2,66292	198	5,39135	198	39,1766	209	120,576	221	258,417	205	433,524
206	-0,94488	202	-4,03288	202	-4,87062	199	2,05805	199	34,7944	210	113,713	222	242,052	206	416,951	206	-0,01438	202	-2,02721	202,411	-2,65536	199	5,4393	199	39,3524	210	121,003	222	259,203	206	434,836
207	0,05414	203	-4,13249	203	-6,05287	200	1,77192	200	36,352	211	114,543	223	242,143	207	417,242	207	-0,01145	203	-2,02548	203,413	-2,64796	200	5,4869	200	39,5274	211	121,43	223	259,987	207	436,143
208	-0,68218	204	-2,85905	204	-4,79644	201	1,49164	201	35,9702	212	115,038	224	242,357	208	419,429	208	-0,00856	204	-2,02384	204,415	-2,64073	201	5,53417	201	39,7018	212	121,854	224	260,768	208	437,445
209	-0,29156	205	-3,34147	205	-5,02769	202	0,19575	202	34,3823	213	114,091	225	243,539	209	419,906	209	-0,00572	205	-2,02228	205,417	-2,63367	202	5,58109	202	39,8754	213	122,278	225	261,547	209	438,743
210	-0,29253	206	-4,08073	206	-4,4632	203	1,35395	203	35,1655	214	115,442	226	245,077	210	419,424	210	-0,00291	206	-2,0208	206,418	-2,62677	203	5,62768	203	40,0484	214	122,7	226	262,323	210	440,035
211	-0,95855	207	-2,56413	207	-4,96231	204	3,34321	204	36,0161	215	115,565	227	244,035	211	420,894	211	-1,4E-4	207	-2,0194	207,42	-2,62004	204	5,67394	204	40,2207	215	123,121	227	263,097	211	441,323
212	-0,82671	208	-3,49772	208	-5,04817	205	1,64692	205	34,937	216	115,16	228	244,964	212	421,55	212	0,00259	208	-2,01808	208,422	-2,61347	205	5,71986	205	40,3924	216	123,541	228	263,869	212	442,605
213	-0,70757	209	-3,24089	209	-4,29628	206	1,5893	206	36,9448	217	114,109	229	245,904	213	421,743	213	0,00527	209	-2,01685	209,424	-2,60707	206	5,76545	206	40,5634	217	123,959	229	264,639	213	443,883
214	-0,83062	210	-4,76139	210	-5,05684	207	2,97797	207	35,8686	218	115,292	230	246,774	214	422,12	214	0,00792	210	-2,0157	210,425	-2,60082	207	5,81071	207	40,7337	218	124,377	230	265,406	214	445,157
215	0,98383	211	-4,09831	211	-6,72662	208	2,47407	208	37,0434	219	115,693	231	248,679	215	423,491	215	0,01053	211	-2,01463	211,427	-2,59475	208	5,85564	208	40,9033	219	124,793	231	266,171	215	446,426
216	-0,34332	212	-2,6901	212	-3,40602	209	2,10883	209	36,2612	220	116,721	232	247,782	216	424,023	216	0,0131	212	-2,01363	212,429	-2,58883	209	5,90024	209	41,0723	220	125,207	232	266,933	216	447,69
217	-1,29742	213	-4,27409	213	-6,40216	210	2,45454	210	36,1997	221	118,915	233	248,281	217	423,373	217	0,01563	213	-2,01272	213,431	-2,58307	210	5,94451	210	41,2406	221	125,621	233	267,693	217	448,949
218	0,39692	214	-3,4235	214	-5,77599	211	2,07661	211	35,0405	222	116,171	234	249,243	218	425,373	218	0,01812	214	-2,01189	214,433	-2,57748	211	5,98846	211	41,4083	222	126,033	234	268,451	218	450,204
219	-0,24175	215	-3,56608	215	-4,77186	212	2,435	212	35,7338	223	117,317	235	248,649	219	426,512	219	0,02057	215	-2,01114	215,434	-2,57204	212	6,03208	212	41,5753	223	126,444	235	269,207	219	451,455
220	-0,54156	216	-2,90299	216	-4,84621	213	0,98383	213	35,3842	224	115,939	236	250,39	220	426,328	220	0,02298	216	-2,01047	216,436	-2,56677	213	6,07539	213	41,7417	224	126,853	236	269,96	220	452,701
221	0,91352	217	-4,15006	217	-6,67353	214	1,20649	214	35,6118	225	117,09	237	248,376	221	430,016	221	0,02535	217	-2,00988	217,438	-2,56165	214	6,11837	214	41,9074	225	127,262	237	270,711	221	453,942
222	-2,36675	218	-3,69108	218	-5,31322	215	0,96528	215	36,5463	226	117,382	238	249,974	222	427,659	222	0,02769	218	-2,00936	218,44	-2,55669	215	6,16103	215	42,0725	226	127,669	238	271,46	222	455,179
223	-0,09039	219	-3,3444	219	-4,85185	216	2,63813	216	36,5024	227	118,996	239		223	428,953	223	0,02998	219	-2,00893	219,441	-2,55188	216	6,20337	216	42,237	227	128,075	239	272,207	223	456,412
224	-0,5357	220	-3,56999	220	-6,35081	217	0,45454	217	34,7426	228	118,424	240		224	428,348	224	0,03224	220	-2,00857	220,443	-2,54723	217	6,24539	217	42,4008	228	128,48	240	272,952	224	457,641
225	-0,29449	221	-1,8776	221	-4,28587	218	1,91254	218	37,4477	229	118,832	241		225	430,371	225	0,03446	221	-2,00829	221,445	-2,54274	218	6,2871	218	42,564	229	128,883	241	273,694	225	458,865
226	-1,57086	222	-4,33561	222	-6,18054	219	2,30903	219	36,0873	230	119,349	242		226	429,451	226	0,03664	222	-2,00808	222,447	-2,53841	219	6,3285	219	42,7265	230	129,286	242	274,434	226	460,084
227	-1,55621	223	-2,90299	223	-5,14607	220	1,87348	220	36,6918	231	120,32	243		227	430,688	227	0,03879	223	-2,00796	223,448	-2,53422	220	6,36958	220	42,8884	231	129,687	243	275,172	227	461,3
228	-0,81109	224	-4,54948	224	-6,88577	221	3,27875	221	38,8832	232	118,825	244	255,131	228	432,425	228	0,0409	224	-2,00791	224,45	-2,5302	221	6,41035	221	43,0497	232	130,087	244	275,908	228	462,511
229	-0,71636	225	-2,7526	225	-4,87663	222	2,602	222	36,3598	233	119,008	245	254,707	229	434,865	229	0,04296	225	-2,00794	225,452	-2,52632	222	6,45081	222	43,2104	233	130,486	245	273,385	229	463,718
230	-0,92925	226	-2,5778	226	-5,52848	223	2,34516	223	36,7456	234	119,728	246	254,729	230	434,924	230	0,045	226	-2,00804	226,454	-2,5226	223	6,49096	223	43,3705	234	130,884	246	272,982	230	464,921
231	1,27094	227	-2,97819	227	-5,76385	224	1,84516	224	36,5024	235	120,617	247	254,845	231	436,587	231	0,04699	227	-2,00822	227,456	-2,51903	224	6,53081	224	43,5299	235	131,28	247	272,582	231	466,12
232	-0,66461	228	-4,65495	228	-6,35292	225	2,43891	225	37,4702	236	119,5	248	253,751	232	436,419	232	0,04895	228	-2,00847	228,457	-2,51561	225	6,57034	225	43,6887	236	131,676	248	272,184	232	467,314
233	-0,66558	229	-2,23893	229	-5,4478	226	2,05219	226	37,3002	237	121,16	249	254,267	233	436,555	233	0,05087	229	-2,0088	229,459	-2,51234	226	6,60957	226	43,8469	237	132,07	249	271,79	233	468,505
234	-0,33355	230	-3,80729	230	-4,59804	227	2,62446	227	37,1059	238	121,309	250	254,888	234	438,149	234	0,05275	230	-2,00921	230,461	-2,50922	227	6,6485	227	44,0045	238	132,463	250	271,399	234	469,691
235	-0,62066	231	-2,14616	231	-3,38443	228	2,47407	228	36,3647	239		251	252,591	235	437,925	235	0,0546	231	-2,00968	231,463	-2,50625	228	6,68713	228	44,1615	239	132,855	251	271,011	235	470,874
236	-0,65875	232	-1,85612	232	-4,88865	229	2,76215	229	37,9116	240		252	254,349	236	438,386	236	0,05641	232	-2,01024	232,464	-2,50343	229	6,72545	229	44,3179	240	133,246	252	270,626	236	472,052
237	-1,60503	233	-3,66178	233	-7,01849	230	2,45551	230	38,059	241		253	252,907	237	439,966	237	0,05819	233	-2,01086	233,466	-2,50075	230	6,76348	230	44,4737	241	133,635	253	270,244	237	473,227
238	0,2895	234	-1,55729	234	-4,67362	231	3,18891	231	38,77	242		254	253,828	238	439,764	238	0,05993	234	-2,01156	234,468	-2,49823	231	6,8012	231	44,6289	242	134,024	254	269,865	238	474,397
239		235	-3,0944	235	-4,98353	232	2,82856	232	38,7573	243		255	253,465	239		239	0,06163	235	-2,01234	235,47	-2,49585	232	6,83863	232	44,7835	243	134,411	255	269,489	239	475,564
240		236	-4,08561	236	-5,80492	233	3,19379	233	38,2836	244	123,201	256	253,36	240		240	0,0633	236	-2,01318	236,472	-2,49362	233	6,87576	233	44,9375	244	134,797	256	269,116	240	476,727
241		237	-3,10221	237	-6,10179	234	3,5893	234	38,2817	245	122,972	257	253,889	241		241	0,06493	237	-2,0141	237,473	-2,49153	234	6,9126	234	45,0909	245	139,052	257	268,746	241	477,885
242		238	-3,10514	238	-6,65653	235	2,43598	235	38,5366	246	123,131	258	252,509	242		242	0,06653	238	-2,0151	238,475	-2,48959	235	6,94914	235	45,2438	246	138,798	258	268,379	242	479,041
243		239		239		236	2,35395	236	37,4809	247	122,928	259	254,872	243		243	0,06809	239	-2,01616	239,477	-2,48779	236	6,9854	236	45,396	247	138,546	259	268,015	243	480,192
244	-0,53668	240		240		237	1,54145	237	38,4956	248	122,605	260	252,191	244	450,802	244	0,06961	240	-2,01729	240,479	-2,48614	237	7,02136	237	45,5477	248	138,296	260	267,654	244	481,339
245	-0,86187	241		241		238	3,16352	238	38,3872	249	122,338	261	254,892	245	450,15	245	1,74078	241	-2,0185	241,48	-2,48463	238	7,05703	238	45,6987	249	138,047	261	267,295	245	475,926
246	-0,45953	242		242		239		239		250	123,322	262	254,287	246	449,574	246	1,71984	242	-2,01978	242,482	-2,48326	239	7,09241	239	45,8493	250	137,8	262	266,94	246	475,242
247	-0,36675	243		243		240		240		251	121,595	263	252,677	247	449,615	247	1,69895	243	-2,02113	243,484	-2,48203	240	7,1275	240	45,9992	251	137,554	263	266,588	247	474,563
248	-1,20367	244	-3,44499	244	-5,76784	241		241		252	122,306	264	253,465	248	448,556	248	1,67812	244	-2,02255	244,486	5,86435	241	7,16231	241	46,1485	252	137,31	264	266,238	248	473,889
249	-0,55718	245	-3,29655	245	-5,13427	242		242		253	121,881	265	253,549	249	448,039	249	1,65735	245	2,42061	245,487	5,77631	242	7,19684	242	46,2973	253	137,068	265	265,892	249	473,221
250	0,0893	246	-2,64128	246	-4,69768	243		243		254	122,276	266	253,933	250	448,169	250	1,63663	246	2,37437	246,489	5,68849	243	7,23108	243	46,4456	254	136,827	266	265,548	250	472,558
251	-1,29253	247	-3,15983	247	-4,88016	244	2,87934	244	39,6176	255	122,054	267	254,038	251	447,534	251	1,61597	247	2,32825	247,491	5,6009	244	7,26504	244	46,5932	255	136,588	267	265,207	251	471,9
252	0,09907	248	-3,94401	248	-6,09379	245	3,17719	245	39,7114	256	122,453	268	253,781	252	448,654	252	1,59536	248	2,28223	248,493	5,51353	245	19,3025	245	57,9913	256	136,351	268	264,869	252	471,247
253	-0,67437	249	-2,90788	249	-6,56089	246	3,31293	246	40,2612	257	122,891	269	252,885	253	446,725	253	1,57481	249	2,23633	249,495	5,42638	246	19,1612	246	57,7991	257	136,115	269	264,534	253	470,6
254	-0,52691	250	-2,72038	250	-4,10316	247	3,03657	247	39,6079	258	121,507	270	253,877	254	447,786	254	1,55432	250	2,19054	250,496	5,33946	247	19,0204	247	57,6076	258	135,881	270	264,202	254	469,958
255	-0,33062	251	-5,41081	251	-6,20998	248	2,09516	248	38,7563	259	123,767	271	253,33	255	447,681	255	1,53388	251	2,14486	251,498	5,25276	248	18,88	248	57,4171	259	135,648	271	263,873	255	469,321
256	-0,63921	252	-3,4235	252	-5,14118	249	2,26606	249	38,8373	260	121,942	272	254,188	256	447,884	256	1,51349	252	2,09929	252,5	5,16628	249	18,7401	249	57,2274	260	135,417	272	263,546	256	468,69
257	-0,79156	253	-4,33952	253	-5,73951	250	2,95454	250	39,3676	261	123,88	273	252,751	257	446,794	257	1,49316	253	2,05384	253,502	5,08001	250	18,6005	250	57,0386	261	135,188	273	263,222	257	468,063
258	-2,30621	254	-3,27214	254	-5,05612	251	1,75532	251	39,2036	262	123,282	274	252,203	258	446,659	258	1,47288	254	2,00849	254,503	4,99397	251	18,4615	251	56,8506	262	134,96	274	262,901	258	467,442
259	-0,86382	255	-2,12565	255	-6,4023	252	3,00239	252	39,7123	263	122,678	275	251,776	259	448,1	259	1,45266	255	1,96325	255,505	4,90815	252	18,3228	252	56,6635	263	134,734	275	262,583	259	466,826
260	-1,52203	256	-4,08854	256	-6,42118	253	2,99067	253	39,3969	264	123,215	276	252,115	260	446,122	260	1,43249	256	1,91812	256,507	4,82254	253	18,1846	253	56,4773	264	134,509	276	262,267	260	466,215
261	-0,15777	257	-3,62956	257	-4,59636	254	1,6684	254	38,4047	265	123,01	277	253,683	261	446,931	261	1,41237	257	1,8731	257,509	4,73715	254	18,0469	254	56,2919	265	134,286	277	261,955	261	465,609
262	1,29633	258	-3,50944	258	-6,78018	255	3,08442	255	38,7993	266	123,325	278	253,368	262	447,633	262	1,3923	258	1,82818	258,511	4,65197	255	17,9095	255	56,1073	266	134,065	278	261,645	262	465,008
263	-0,86578	259	-3,45378	259	-4,89608	256	2,2309	256	38,7163	267	122,85	279	253,591	263	444,686	263	1,37229	259	1,78338	259,512	4,56701	256	17,7726	256	55,9236	267	133,844	279	261,337	263	464,412
264	0,32856	260	-5,07194	260	-5,46019	257	2,73969	257	38,1772	268	122,605	280	253,724	264	445,259	264	1,35234	260	1,73868	260,514	4,48227	257	17,6361	257	55,7407	268	133,626	280	261,033	264	463,821
265	0,45551	261	-3,52995	261	-4,15982	258	1,88715	258	37,6254	269	122,665	281	253,424	265	446,455	265	1,33243	261	1,69409	261,516	4,39773	258	17,5001	258	55,5587	269	133,409	281	260,731	265	463,235
266	0,5268	262	-2,65495	262	-4,90831	259	2,50239	259	40,0112	270	123,048	282	252,228	266	446,85	266	1,31258	262	1,6496	262,518	4,31341	259	17,3644	259	55,3775	270	133,194	282	260,432	266	462,655
267	-0,06304	263	-4,26725	263	-6,59294	260	1,63715	260	39,0239	271	123,344	283	251,933	267	446,566	267	1,29278	263	1,60522	263,519	4,2293	260	17,2292	260	55,1971	271	132,98	283	260,135	267	462,079
268	0,35297	264	-4,13932	264	-4,81597	261	3,48774	261	39,8774	272	123,016	284	253,152	268	445,417	268	1,27303	264	1,56095	264,521	4,14539	261	17,0944	261	55,0176	272	132,767	284	259,841	268	461,508
269	-1,57964	265	-2,78385	265	-6,17304	262	3,16352	262	40,4741	273	121,267	285	251,915	269	445,375	269	1,25333	265	1,51678	265,523	4,0617	262	16,9601	262	54,8388	273	132,557	285	259,55	269	460,942
270	-0,96636	266	-3,27995	266	-5,06306	263	1,5561	263	39,1196	274	120,874	286	252,007	270	446,168	270	1,23369	266	1,47272	266,525	3,97822	263	16,8261	263	54,6609	274	132,347	286	259,262	270	460,38
271	-0,95367	267	-3,66178	267	-5,24829	264	2,57661	264	40,3227	275	120,951	287	251,883	271	445,191	271	1,21409	267	1,42876	267,526	3,89494	264	16,6926	264	54,4838	275	132,139	287	258,976	271	459,824
272	0,27778	268	-3,22721	268	-5,80874	265	2,61664	265	39,4135	276	121,612	288	252,806	272	445,962	272	1,19455	268	1,3849	268,528	3,81187	265	16,5595	265	54,3075	276	131,933	288	258,693	272	459,273
273	-1,82476	269	-3,37858	269	-6,14572	266	3,62348	266	39,8618	277	122,896	289	252,411	273	443,473	273	1,17506	269	1,34115	269,53	3,729	266	16,4267	266	54,132	277	131,728	289	258,412	273	458,726
274	-0,96343	270	-2,54557	270	-4,79168	267	3,52094	267	40,4584	278	121,802	290	252,308	274	443,417	274	1,15562	270	1,2975	270,532	3,64634	267	16,2944	267	53,9574	278	131,525	290	258,134	274	458,184
275	-2,09429	271	-2,86003	271	-4,02072	268	1,49164	268	39,1674	279	122,272	291	252,677	275	442,681	275	1,13623	271	1,25395	271,534	3,56389	268	16,1626	268	53,7835	279	131,323	291	257,859	275	457,647
276	-0,35503	272	-2,27799	272	-5,56263	269	1,55414	269	38,9692	280	123,733	292	252,824	276	443,825	276	1,11689	272	1,2105	272,535	3,48164	269	16,0311	269	53,6104	280	131,122	292	257,586	276	457,115
277	0,35688	273	-5,20573	273	-6,61518	270	3,18305	270	39,6069	281	121,565	293	251,752	277	444,578	277	1,0976	273	1,16716	273,537	3,39959	270	15,9	270	53,4381	281	130,923	293	257,316	277	456,588
278	-0,76128	274	-3,45475	274	-5,48701	271	3,36274	271	40,0668	282	121,49	294	252,792	278	444,609	278	1,07835	274	1,12392	274,539	3,31774	271	15,7693	271	53,2666	282	130,726	294	257,048	278	456,065
279	-0,18902	275	-5,42936	275	-6,62992	272	3,21137	272	39,5747	283	120,925	295	252,589	279	445,136	279	1,05916	275	1,08077	275,541	3,23609	272	15,6391	272	53,0959	283	130,53	295	256,783	279	455,547
280	1,36957	276	-3,55143	276	-5,48005	273	2,28559	273	37,6655	284	121,726	296	250,98	280	444,863	280	1,04002	276	1,03773	276,542	3,15465	273	15,5092	273	52,926	284	130,335	296	256,52	280	455,034
281	-0,70757	277	-1,58757	277	-4,59238	274	1,90082	274	38,186	285	121,056	297	251,883	281	444,212	281	1,02093	277	0,99479	277,544	3,0734	274	15,3797	274	52,7569	285	130,142	297	256,26	281	454,525
282	-2,23296	278	-3,73698	278	-5,13701	275	2,71235	275	38,2495	286	121,389	298	252,35	282	443,102	282	1,00189	278	0,95195	278,546	2,99235	275	15,2506	275	52,5886	286	129,95	298	256,003	282	454,021
283	-0,85796	279	-2,38737	279	-4,26008	276	1,92036	276	39,2622	287	121,287	299	253,407	283	442,33	283	0,98289	279	0,90921	279,548	2,9115	276	15,122	276	52,421	287	129,76	299	255,748	283	453,522
284	-0,58355	280	-3,17448	280	-4,53149	277	3,22016	277	39,5893	288	120,613	300	252,094	284	443,424	284	0,96395	280	0,86656	280,55	2,83084	277	14,9937	277	52,2542	288	129,571	300	255,495	284	453,027
285	-0,3355	281	-2,45573	281	-5,08239	278	2,19477	278	39,8461	289	122,497	301	251,242	285	444,002	285	0,94505	281	0,82402	281,551	2,75038	278	14,8658	278	52,0881	289	129,383	301	255,245	285	452,537
286	-1,46539	282	-3,97917	282	-6,04183	279	3,04438	279	39,0864	290	121,653	302	251,37	286	441,81	286	0,9262	282	0,78157	282,553	2,67012	279	14,7383	279	51,9229	290	129,197	302	254,998	286	452,051
287	-1,1314	283	-4,00358	283	-5,70168	280	3,03071	280	40,1157	291	122,72	303	251,992	287	443,282	287	0,9074	283	0,73922	283,555	2,59005	280	14,6112	280	51,7584	291	129,012	303	254,753	287	451,57
288	-0,14312	284	-3,6735	284	-5,46614	281	2,76313	281	40,0913	292	121,254	304	250,994	288	443,445	288	0,88865	284	0,69697	284,557	2,51017	281	14,4845	281	51,5946	292	128,829	304	254,51	288	451,094
289	0,70454	285	-3,27311	285	-4,64595	282	1,41645	282	38,5825	293	121,777	305	250,793	289	443,349	289	0,86994	285	0,65481	285,558	2,43049	282	14,3581	282	51,4316	293	128,647	305	254,27	289	450,622
290	0,61957	286	-3,97135	286	-5,87129	283	3,44575	283	39,5551	294	122,108	306	252,159	290	442,709	290	0,85129	286	0,61275	286,56	2,351	283	14,2322	283	51,2694	294	128,467	306	254,032	290	450,155
291	-0,69976	287	-4,19694	287	-6,54795	284	3,17817	284	39,6225	295	122,019	307	251,664	291	442,361	291	0,83268	287	0,57079	287,562	2,2717	284	14,1066	284	51,1079	295	128,288	307	253,797	291	449,692
292	-0,56988	288	-2,92643	288	-5,81696	285	2,95844	285	39,3481	296	120,455	308	251,927	292	442,273	292	0,81411	288	0,52892	288,564	2,19259	285	13,9814	285	50,9472	296	128,11	308	253,564	292	449,234
293	0,06098	289	-2,61491	289	-4,58084	286	1,1352	286	38,0346	297	121,442	309	251,548	293	442,168	293	0,7956	289	0,48715	289,565	2,11367	286	13,8566	286	50,7872	297	127,933	309	253,334	293	448,78
294	-0,15777	290	-3,89128	290	-4,23838	287	1,4184	287	38,309	298	122,167	310	250,539	294	441,356	294	0,77713	290	0,44547	290,567	2,03494	287	13,7322	287	50,628	298	127,758	310	253,106	294	448,33
295	-0,34918	291	-3,67057	291	-4,91619	288	2,46625	288	39,726	299	122,083	311	249,847	295	442,101	295	0,75871	291	0,40388	291,569	1,9564	288	13,6081	288	50,4695	299	127,585	311	252,881	295	447,885
296	-0,99957	292	-3,49382	292	-6,47665	289	3,06	289	40,1782	300	122,126	312	251,278	296	442,366	296	0,74033	292	0,3624	292,571	1,87804	289	13,4845	289	50,3117	300	127,412	312	252,657	296	447,445
297	-0,27886	293	-2,94694	293	-4,91278	290	3,38129	290	38,2338	301	121,914	313	251,821	297	441,635	297	0,722	293	0,321	293,573	1,79987	290	13,3612	290	50,1547	301	127,241	313	252,436	297	447,008
298	-0,565	294	-4,1276	294	-6,6221	291	3,05317	291	39,7329	302	120,989	314	250,055	298	441,413	298	0,70372	294	0,2797	294,574	1,72189	291	13,2382	291	49,9983	302	127,072	314	252,218	298	446,576
299	0,66157	295	-3,13249	295	-4,58754	292	1,83637	292	38,8432	303	122,298	315	251,324	299	442,599	299	0,68548	295	0,23849	295,576	1,64409	292	13,1157	292	49,8428	303	126,903	315	252,002	299	446,149
300	0,75922	296	-3,33561	296	-5,54414	293	2,19965	293	38,4682	304	121,821	316	252,119	300	441,88	300	0,66728	296	0,19737	296,578	1,56648	293	12,9935	293	49,6879	304	126,737	316	251,788	300	445,726
301	-1,28668	297	-3,76139	297	-6,11726	294	2,63032	294	38,56	305	122,399	317	251,291	301	442,17	301	0,64914	297	0,15635	297,58	1,48905	294	12,8717	294	49,5338	305	126,571	317	251,577	301	445,307
302	-1,70757	298	-4,28581	298	-5,68794	295	1,61762	295	38,3627	306	120,265	318	250,931	302	440,722	302	0,63104	298	0,11541	298,581	1,4118	295	12,7502	295	49,3804	306	126,407	318	251,368	302	444,892
303	-0,5064	299	-1,75846	299	-4,07686	296	1,9184	296	38,1723	307	122,271	319	250,606	303	440,738	303	0,61298	299	0,07457	299,583	1,33474	296	12,6291	296	49,2277	307	126,244	319	251,161	303	444,482
304	-1,15679	300	-3,42253	300	-5,62595	297	3,01508	297	38,9262	308	121,836	320	251,821	304	441,658	304	0,59496	300	0,03382	300,585	1,25786	297	12,5084	297	49,0757	308	126,082	320	250,956	304	444,076
305	-0,53277	301	-3,99284	301	-4,94576	298	2,67524	298	37,9858	309	121,027	321	249,071	305	441,138	305	0,577	301	-0,00684	301,587	1,18115	298	12,388	298	48,9244	309	125,921	321	250,754	305	443,674
306	-0,8814	302	-3,83952	302	-6,42391	299	2,7934	299	39,3413	310	120,453	322	250,654	306	440,256	306	0,55907	302	-0,04741	302,589	1,10463	299	12,268	299	48,7738	310	125,762	322	250,554	306	443,276
307	-1,56793	303	-3,86003	303	-6,52377	300	3,32465	300	38,9028	311	121,479	323	250,624	307	440,89	307	0,5412	303	-0,08789	303,59	1,02829	300	12,1484	300	48,6239	311	125,605	323	250,357	307	442,883
308	-1,58453	304	-3,46647	304	-5,78948	301	1,99555	301	38,31	312	121,303	324	250,712	308	440,847	308	0,52336	304	-0,12828	304,592	0,95212	301	12,0291	301	48,4748	312	125,448	324	250,162	308	442,494
309	-0,49761	305	-2,93229	305	-5,6047	302	1,227	302	38,6508	313	121,063	325	249,749	309	439,937	309	0,50557	305	-0,16858	305,594	0,87613	302	11,9101	302	48,3263	313	125,293	325	249,968	309	442,109
310	-1,17535	306	-2,99089	306	-5,24842	303	2,81196	303	39,0952	314	120,87	326	249,556	310	439,497	310	0,48782	306	-0,20879	306,596	0,80032	303	11,7916	303	48,1785	314	125,139	326	249,778	310	441,728
311	-0,09625	307	-3,15397	307	-4,81981	304	1,55414	304	38,4077	315	122,842	327	249,146	311	439,443	311	0,47012	307	-0,24891	307,597	0,72469	304	11,6733	304	48,0314	315	124,986	327	249,589	311	441,351
312	-0,39898	308	-4,23698	308	-6,03344	305	2,24457	305	38,2622	316	122,331	328	249,987	312	440,33	312	0,45246	308	-0,28895	308,599	0,64923	305	11,5555	305	47,8851	316	124,835	328	249,403	312	440,979
313	-0,88043	309	-3,57975	309	-6,31544	306	2,32758	306	38,5991	317	120,465	329	248,825	313	439,476	313	0,43484	309	-0,3289	309,601	0,57395	306	11,438	306	47,7393	317	124,685	329	249,219	313	440,61
314	-0,6607	310	-4,51725	310	-6,095	307	3,00532	307	38,7104	318	121,424	330	248,725	314	439,118	314	0,41727	310	-0,36876	310,603	0,49883	307	11,3208	307	47,5943	318	124,536	330	249,037	314	440,246
315	0,33344	311	-4,40397	311	-4,70478	308	1,49653	308	38,7807	319	121,007	331	250,031	315	439,774	315	0,39974	311	-0,40853	311,604	0,4239	308	11,204	308	47,45	319	124,388	331	248,857	315	439,886
316	-1,02593	312	-3,8737	312	-5,88785	309	2,21039	309	37,7084	320	120,982	332	248,812	316	439,486	316	0,38225	312	-0,44822	312,606	0,34913	309	11,0875	309	47,3063	320	124,242	332	248,68	316	439,529
317	-0,76324	313	-3,21354	313	-5,33533	310	1,185	310	38,8627	321	120,276	333	250,441	317	439,086	317	0,36481	313	-0,48782	313,608	0,27454	310	10,9713	310	47,1633	321	124,097	333	248,504	317	439,177
318	-0,93218	314	-3,71061	314	-4,68709	311	1,53364	311	38,6567	322	121,872	334	249,549	318	440,788	318	0,3474	314	-0,52733	314,61	0,20012	311	10,8555	311	47,021	322	123,953	334	248,331	318	438,829
319	-0,64117	315	-1,9235	315	-4,75027	312	2,57954	312	38,0913	323	120,437	335	250,07	319	439,291	319	0,33004	315	-0,56676	315,612	0,12587	312	10,7401	312	46,8794	323	123,81	335	248,16	319	438,485
320	-0,47906	316	-2,86589	316	-4,75125	313	3,18403	313	38,9086	324	120,911	336	250,575	320	440	320	0,31272	316	-0,6061	316,613	0,05179	313	10,625	313	46,7384	324	123,668	336	247,992	320	438,145
321	-1,2525	317	-2,89421	317	-6,19232	314	2,3227	314	39,2827	325	121,976	337	249,604	321	437,517	321	0,29545	317	-0,64536	317,615	-0,02212	314	10,5102	314	46,5981	325	123,528	337	247,825	321	437,808
322	-0,06402	318	-2,28385	318	-5,54845	315	2,80903	315	40,2016	326	119,113	338	249,182	322	439,63	322	0,27821	318	-0,68453	318,617	-0,09586	315	10,3958	315	46,4584	326	123,389	338	247,661	322	437,476
323	-1,44878	319	-4,25749	319	-5,96783	316	3,10786	316	38,9897	327	120,422	339	250,225	323	438,063	323	0,26102	319	-0,72362	319,619	-0,16944	316	10,2817	316	46,3194	327	123,251	339	247,498	323	437,148
324	-0,75543	320	-3,6735	320	-4,61391	317	1,99555	317	38,2495	328	120,088	340	248,009	324	437,967	324	0,24387	320	-0,76263	320,62	-0,24285	317	10,1679	317	46,1811	328	123,115	340	247,338	324	436,824
325	-0,04742	321	-2,84733	321	-7,15723	318	2,32172	318	39,0844	329	120,779	341	249,748	325	437,025	325	0,22676	321	-0,80155	321,622	-0,31609	318	10,0545	318	46,0434	329	122,979	341	247,18	325	436,503
326	-2,23785	322	-3,42643	322	-5,35607	319	2,83344	319	38,0385	330	120,125	342	249,146	326	437,258	326	0,20969	322	-0,84039	322,624	-0,38916	319	9,94139	319	45,9064	330	122,845	342	247,024	326	436,187
327	-0,64605	323	-3,57194	323	-6,36915	320	3,82075	320	39,1391	331	121,547	343	249,214	327	437,092	327	0,19266	323	-0,87914	323,626	-0,46208	320	9,82863	320	45,77	331	122,712	343	246,87	327	435,874
328	-2,49566	324	-4,32096	324	-6,75924	321	1,31489	321	38,1372	332	120,078	344	251,258	328	436,588	328	0,17567	324	-0,91782	324,628	-0,53482	321	9,71619	321	45,6343	332	122,58	344	246,718	328	435,565
329	-0,56109	325	-3,95085	325	-6,27273	322	2,01801	322	40,0698	333	120,12	345	249,256	329	436,343	329	0,15872	325	-0,95641	325,629	-0,6074	322	9,60408	322	45,4992	333	122,45	345	246,569	329	435,26
330	-1,32671	326	-4,62174	326	-6,96993	323	2,06391	323	38,394	334	120,59	346	249,542	330	436,69	330	0,14181	326	-0,99492	326,631	-0,67982	323	9,4923	323	45,3647	334	122,32	346	246,421	330	434,959
331	0,08539	327	-4,38151	327	-6,77762	324	2,14497	324	38,1909	335	121,214	347	247,547	331	438,323	331	0,12495	327	-1,03334	327,633	-0,75208	324	9,38085	324	45,2309	335	122,192	347	246,275	331	434,662
332	-0,63726	328	-4,16374	328	-5,68015	325	3,79145	325	38,4379	336	120,294	348	248,458	332	436,638	332	0,10812	328	-1,07169	328,635	-0,82418	325	9,26972	325	45,0977	336	122,065	348	246,132	332	434,368
333	-0,36871	329	-3,8278	329	-6,56766	326	0,92036	326	36,8071	337	121,064	349	248,222	333	438,234	333	0,09133	329	-1,10996	329,636	-0,89611	326	9,15891	326	44,9652	337	121,939	349	245,991	333	434,078
334	-1,01812	330	-3,56413	330	-6,05115	327	1,60395	327	37,4604	338	120,864	350	249,337	334	437,836	334	0,07458	330	-1,14814	330,638	-0,96788	327	9,04842	327	44,8332	338	121,814	350	245,851	334	433,792
335	-0,65875	331	-2,3737	331	-5,77483	328	2,03657	328	37,4604	339	120,519	351	249,093	335	436,648	335	0,05787	331	-1,18625	331,64	-1,0395	328	8,93825	328	44,702	339	121,69	351	245,714	335	433,51
336	-0,57281	332	-4,40397	332	-5,86826	329	2,51215	329	37,8051	340	118,855	352	249,455	336	435,57	336	0,0412	332	-1,22427	332,642	-1,11095	329	8,8284	329	44,5713	340	121,568	352	245,578	336	433,232
337	-2,06109	333	-2,23893	333	-4,61886	330	1,35981	330	38,7709	341	120,766	353	247,43	337	436,066	337	0,02457	333	-1,26222	333,643	-1,18225	330	8,71887	330	44,4413	341	121,447	353	245,445	337	432,957
338	-0,95464	334	-3,08952	334	-5,77844	331	2,28461	331	38,7348	342	119,879	354	249,152	338	437,145	338	0,00798	334	-1,30008	334,645	-1,25339	331	8,60966	331	44,3118	342	121,326	354	245,314	338	432,686
339	-0,24664	335	-4,38249	335	-5,5404	332	2,19086	332	37,4702	343	119,566	355	246,988	339	437,466	339	-0,00857	335	-1,33787	335,647	-1,32437	332	8,50076	332	44,183	343	121,207	355	245,185	339	432,419
340	-2,69	336	-3,97526	336	-5,30591	333	2,22504	333	39,5913	344	121,776	356	250,033	340	434,385	340	-0,02508	336	-1,37558	336,649	-1,39519	333	8,39217	333	44,0548	344	121,089	356	245,057	340	432,155
341	-0,96441	337	-3,27702	337	-5,70051	334	2,89399	334	38,6245	345	119,558	357	248,712	341	435,948	341	-0,04156	337	-1,41321	337,651	-1,46586	334	8,2839	334	43,9273	345	120,973	357	244,932	341	431,895
342	-1,53082	338	-4,46061	338	-5,08441	335	2,31098	335	38,3637	346	120,822	358	248,598	342	435,437	342	-0,05799	338	-1,45076	338,652	-1,53638	335	8,17594	335	43,8003	346	120,857	358	244,809	342	431,639
343	-1,82183	339	-3,30924	339	-5,42316	336	2,33442	336	39,1	347	117,886	359	248,697	343	434,661	343	-0,07439	339	-1,48823	339,654	-1,60674	336	8,06829	336	43,6739	347	120,742	359	244,687	343	431,386
344	0,57368	340	-4,8737	340	-6,14851	337	1,94965	337	38,5991	348	119,954	360	248,127	344	437,042	344	-0,09075	340	-1,52563	340,656	-1,67694	337	7,96094	337	43,5482	348	120,629	360	244,568	344	431,137
345	-0,23199	341	-2,90592	341	-6,05116	338	2,37836	338	38,8051	349	118,308	361	248,217	345	435,045	345	-0,10707	341	-1,56295	341,658	-1,74699	338	7,85391	338	43,423	349	120,516	361	244,45	345	430,892
346	-0,15875	342	-4,51725	342	-6,36642	339	2,00434	339	37,9877	350	120,396	362	247,528	346	436,469	346	-0,12335	342	-1,60019	342,659	-1,81689	339	7,74718	339	43,2985	350	120,405	362	244,335	346	430,65
347	-2,65484	343	-3,29264	343	-6,22105	340	1,25532	340	37,0551	351	119,842	363	247,051	347	432,962	347	-0,1396	343	-1,63736	343,661	-1,88664	340	7,64075	340	43,1745	351	120,295	363	244,221	347	430,411
348	-1,56793	344	-1,95964	344	-2,86826	341	2,95747	341	37,9506	352	120,226	364	247,278	348	435,941	348	-0,15581	344	-1,67445	344,663	-1,95624	341	7,53463	341	43,0512	352	120,186	364	244,11	348	430,177
349	-0,61089	345	-4,25553	345	-6,59422	342	2,12641	342	37,8706	353	119,076	365	248,188	349	433,468	349	-0,17198	345	-1,71147	345,665	-2,02568	342	7,42881	342	42,9284	353	120,078	365	244	349	429,945
350	-0,19683	346	-3,6403	346	-5,00083	343	2,59223	343	37,7739	354	120,9	366	247,761	350	435,346	350	-0,18812	346	-1,74841	346,667	-2,09497	343	7,32329	343	42,8062	354	119,971	366	243,892	350	429,718
351	-0,90191	347	-5,1237	347	-6,31425	344	3,28461	344	39,5981	355	119,065	367	248,36	351	434,847	351	-0,20421	347	-1,78527	347,668	-2,16412	344	7,21808	344	42,6846	355	119,865	367	243,786	351	429,494
352	0,04829	348	-3,84928	348	-6,09703	345	2,02582	345	38,6323	356	120,725	368	248,62	352	435,029	352	-0,22027	348	-1,82206	348,67	-2,23311	345	7,11316	345	42,5636	356	119,76	368	243,682	352	429,273
353	-1,69195	349	-4,14616	349	-5,29055	346	3,99262	346	38,3491	357	120,421	369	247,878	353	434,273	353	-0,2363	349	-1,85877	349,672	-2,30196	346	7,00854	346	42,4432	357	119,657	369	243,58	353	429,056
354	-1,13043	350	-2,10514	350	-3,93022	347	0,43305	347	37,1645	358	119,927	370	245,716	354	435,489	354	-0,25228	350	-1,89542	350,674	-2,37066	347	6,90421	347	42,3234	358	119,554	370	243,48	354	428,842
355	-0,05328	351	-3,21452	351	-5,71104	348	1,94086	348	38,603	359	119,921	371	247,985	355	434,583	355	-0,26823	351	-1,93198	351,675	-2,43921	348	6,80018	348	42,2041	359	119,453	371	243,381	355	428,632
356	-0,398	352	-3,13444	352	-5,38326	349	0,9936	349	37,2856	360	119,944	372	246,999	356	435,032	356	-0,28415	352	-1,96848	352,677	-2,50762	349	6,69645	349	42,0854	360	119,352	372	243,285	356	428,425
357	-0,27398	353	-3,78776	353	-5,59383	350	2,4018	350	39,2436	361	119,445	373	246,824	357	434,309	357	-0,30003	353	-2,0049	353,679	-2,57588	350	6,593	350	41,9673	361	119,253	373	243,19	357	428,222
358	-0,55621	354	-2,82682	354	-4,33571	351	1,38227	351	39,143	362	118,435	374	245,232	358	434,574	358	-0,31587	354	-2,04124	354,681	-2,64399	351	6,48985	351	41,8498	362	119,154	374	243,098	358	428,022
359	0,15375	355	-2,57975	355	-6,66685	352	2,20747	352	38,7963	363	119,789	375	246,135	359	434,432	359	-0,33167	355	-2,07752	355,682	-2,71196	352	6,38699	352	41,7328	363	119,057	375	243,007	359	427,825
360	0,07661	356	-1,84831	356	-4,92264	353	1,94379	353	38,4536	364	119,083	376	247,941	360	433,716	360	-0,34745	356	-2,11372	356,684	-2,77979	353	6,28442	353	41,6164	364	118,961	376	242,918	360	427,632
361	-1,31695	357	-2,62565	357	-4,25223	354	1,9311	354	38,0307	365	118,55	377	247,116	361	433,358	361	-0,36318	357	-2,14985	357,686	-2,84747	354	6,18213	354	41,5006	365	118,866	377	242,83	361	427,443
362	-0,52007	358	-2,76823	358	-6,09767	355	3,04145	355	38,5727	366	119,679	378	246,658	362	432,938	362	-0,37888	358	-2,1859	358,688	-2,91501	355	6,08013	355	41,3853	366	118,771	378	242,745	362	427,256
363	-0,30425	359	-2,48991	359	-4,01719	356	3,70942	356	38,5678	367	119,773	379	246,809	363	433,442	363	-0,39454	359	-2,22189	359,69	-2,9824	356	5,97842	356	41,2706	367	118,678	379	242,661	363	427,073
364	-2,05914	360	-3,63444	360	-5,38882	357	2,50922	357	38,4057	368	119,375	380	245,113	364	432,656	364	-0,41017	360	-2,25781	360,691	-3,04966	357	5,87699	357	41,1565	368	118,586	380	242,579	364	426,893
365	-0,04156	361	-3,28776	361	-5,14192	358	3,36274	358	38,9047	369	118,569	381	246,195	365	433,796	365	-0,42577	361	-2,29365	361,693	-3,11677	358	5,77585	358	41,0429	369	118,495	381	242,499	365	426,717
366	-0,47515	362	-3,861	362	-5,49143	359	2,94672	359	38,2924	370	118,916	382	246,301	366	434,987	366	-0,44133	362	-2,32942	362,695	-3,18374	359	5,67499	359	40,9298	370	118,405	382	242,421	366	426,544
367	-0,24859	363	-3,68424	363	-6,6309	360	1,95161	360	37,2123	371	119,772	383	244,386	367	433,642	367	-0,45685	363	-2,36512	363,697	-3,25057	360	5,57441	360	40,8173	371	118,316	383	242,345	367	426,374
368	-0,06695	364	-4,36491	364	-6,97778	361	1,65375	361	36,9741	372	119,174	384	245,049	368	433,12	368	-0,47234	364	-2,40076	364,698	-3,31726	361	5,47411	361	40,7054	372	118,228	384	242,27	368	426,208
369	0,50727	365	-3,50846	365	-6,19002	362	0,98969	362	37,8735	373	118,866	385	244,322	369	433,481	369	-0,4878	365	-2,43632	365,7	-3,38382	362	5,37408	362	40,594	373	118,14	385	242,197	369	426,045
370	-0,84722	366	-2,81999	366	-5,33739	363	2,33832	363	36,7817	374	117,773	386	245,814	370	432,404	370	-0,50322	366	-2,47181	366,702	-3,45023	363	5,27434	363	40,4831	374	118,054	386	242,126	370	425,885
371	0,62348	367	-1,82878	367	-5,60384	364	1,0395	364	37,354	375	117,736	387	246,398	371	433,575	371	-0,5186	367	-2,50724	367,704	-3,51651	364	5,17487	364	40,3728	375	117,969	387	242,057	371	425,728
372	-0,19097	368	-2,09928	368	-4,3004	365	2,42817	365	37,767	376	119,858	388	245,401	372	432,038	372	-0,53396	368	-2,54259	368,706	-3,58265	365	5,07568	365	40,263	376	117,885	388	241,989	372	425,574
373	-0,77593	369	-2,1735	369	-5,18465	366	3,03364	366	38,9438	377	118,079	389	245,153	373	432,071	373	-0,54928	369	-2,57788	369,707	-3,64865	366	4,97676	366	40,1538	377	117,802	389	241,923	373	425,424
374	-0,47613	370	-3,58952	370	-5,50805	367	3,24555	367	38,6635	378	117,754	390	246,287	374	431,703	374	-0,56456	370	-2,6131	370,709	-3,71452	367	4,87811	367	40,0451	378	117,72	390	241,859	374	425,277
375	-1,29449	371	-3,23698	371	-4,94173	368	2,06	368	39,6772	379	118,898	391	244,575	375	432,229	375	-0,57981	371	-2,64824	371,711	-3,78025	368	4,77974	368	39,9369	379	117,639	391	241,797	375	425,133
376	0,13715	372	-4,3151	372	-6,31954	369	3,37446	369	38,5375	380	118,405	392	245,936	376	432,697	376	-0,59503	372	-2,68333	372,713	-3,84584	369	4,68164	369	39,8293	380	117,559	392	241,736	376	424,993
377	-2,22711	373	-3,83171	373	-5,91429	370	2,58247	370	37,5024	381	117,536	393	245,804	377	431,416	377	-0,61022	373	-2,71834	373,714	-3,9113	370	4,5838	370	39,7221	381	117,479	393	241,677	377	424,855
378	-1,02007	374	-4,7946	374	-5,81487	371	2,72211	371	37,2758	382	118,808	394	245,421	378	429,987	378	-0,62537	374	-2,75329	374,716	-3,97663	371	4,48624	371	39,6156	382	117,401	394	241,62	378	424,721
379	-0,79253	375	-3,22428	375	-4,38236	372	2,51508	372	38,3364	383	117,396	395	245,049	379	430,504	379	-0,64049	375	-2,78817	375,718	-4,04182	372	4,38894	372	39,5095	383	117,324	395	241,564	379	424,589
380	-2,08843	376	-1,5651	376	-4,91932	373	1,51411	373	38,2797	384	117,596	396	244,754	380	430,704	380	-0,65558	376	-2,82298	376,72	-4,10688	373	4,29191	373	39,404	384	117,248	396	241,51	380	424,461
381	-1,66656	377	-3,91862	377	-5,40918	374	1,78461	374	37,9282	385	118,174	397	245,406	381	430,457	381	-0,67063	377	-2,85773	377,721	-4,17181	374	4,19515	374	39,2989	385	117,172	397	241,458	381	424,336
382	-0,49859	378	-3,47038	378	-5,45159	375	2,64301	375	37,5102	386	117,494	398	244,971	382	431,291	382	-0,68565	378	-2,89241	378,723	-4,23661	375	4,09864	375	39,1944	386	117,098	398	241,407	382	424,214
383	-2,11285	379	-4,15299	379	-5,11655	376	2,98676	376	37,1264	387	118,839	399	244,417	383	430,577	383	-0,70064	379	-2,92702	379,725	-4,30127	376	4,00241	376	39,0905	387	117,024	399	241,359	383	424,096
384	-0,08746	380	-3,40397	380	-5,55691	377	1,48481	377	36,8696	388	117,636	400	245,45	384	431,124	384	-0,71559	380	-2,96157	380,727	-4,36581	377	3,90643	377	38,987	388	116,952	400	241,311	384	423,98
385	-2,49957	381	-4,20378	381	-6,78223	378	2,92231	378	37,4497	389	116,688	401	244,101	385	430,235	385	-0,73052	381	-2,99605	381,729	-4,43021	378	3,81072	378	38,884	389	116,88	401	241,266	385	423,867
386	-0,815	382	-3,07975	382	-4,5037	379	1,64497	379	37,2592	390	117,143	402	244,051	386	429,804	386	-0,74541	382	-3,03047	382,73	-4,49449	379	3,71526	379	38,7816	390	116,81	402	241,222	386	423,758
387	-0,15679	383	-4,06608	383	-6,25002	380	1,60883	380	37,6977	391	117,036	403	244,678	387	430,676	387	-0,76027	383	-3,06482	383,732	-4,55863	380	3,62007	380	38,6797	391	116,74	403	241,18	387	423,651
388	-2,07867	384	-2,3903	384	-6,77865	381	0,79047	381	37,0844	392	117,258	404	244,51	388	429,38	388	-0,7751	384	-3,09911	384,734	-4,62265	381	3,52513	381	38,5782	392	116,671	404	241,139	388	423,548
389	-1,62652	385	-4,72428	385	-5,39019	382	2,57368	382	37,5288	393	118,726	405	243,806	389	429,571	389	-0,78989	385	-3,13334	385,736	-4,68654	382	3,43045	382	38,4773	393	116,603	405	241,1	389	423,447
390	-1,45855	386	-4,64811	386	-5,82934	383	2,41059	383	36,7631	394	118,057	406	243,802	390	430,593	390	-0,80466	386	-3,1675	386,737	-4,7503	383	3,33603	383	38,3769	394	116,536	406	241,063	390	423,349
391	-1,94683	387	-2,55924	387	-5,2523	384	2,06489	384	38,187	395	117,879	407	245,257	391	428,37	391	-0,81939	387	-3,20159	387,739	-4,81393	384	3,24186	384	38,2769	395	116,47	407	241,027	391	423,255
392	-1,25445	388	-3,35124	388	-4,91357	385	2,02973	385	37,7622	396	117,321	408	245,403	392	428,974	392	-0,83409	388	-3,23562	388,741	-4,87744	385	3,14794	385	38,1775	396	116,405	408	240,993	392	423,163
393	-0,77203	389	-3,91178	389	-5,89846	386	2,05512	386	37,5024	397	118,666	409	244,189	393	430,247	393	-0,84876	389	-3,26959	389,743	-4,94082	386	3,05428	386	38,0786	397	116,341	409	240,961	393	423,075
394	-1,14214	390	-4,14616	390	-6,09989	387	3,14887	387	38,5366	398	118,725	410	243,937	394	429,377	394	-0,8634	390	-3,3035	390,744	-5,00407	387	2,96087	387	37,9801	398	116,278	410	240,93	394	422,989
395	-1,57476	391	-4,32389	391	-6,22196	388	2,02973	388	38,0258	399	118,588	411	244,768	395	429,352	395	-0,87801	391	-3,33734	391,746	-5,0672	388	2,86771	388	37,8822	399	116,216	411	240,901	395	422,906
396	-2,13043	392	-2,55729	392	-5,57364	389	1,90864	389	36,4116	400	116,912	412	242,866	396	428,922	396	-0,89259	392	-3,37112	392,748	-5,13021	389	2,7748	389	37,7847	400	116,154	412	240,873	396	422,827
397	-1,04156	393	-3,31803	393	-5,21227	390	2,07465	390	37,0561	401	118,306	413	243,62	397	428,683	397	-0,90714	393	-3,40484	393,75	-5,19309	390	2,68213	390	37,6877	401	116,093	413	240,847	397	422,75
398	-0,63726	394	-4,09049	394	-5,81469	391	0,17133	391	37,2329	402	116,365	414	243,284	398	429,041	398	-0,92165	394	-3,4385	394,752	-5,25585	391	2,58972	391	37,5912	402	116,034	414	240,822	398	422,676
399	-0,34429	395	-4,30631	395	-7,10467	392	1,85297	392	37,1821	403	116,841	415	243,361	399	428,09	399	-0,93614	395	-3,47209	395,753	-5,31849	392	2,49755	392	37,4952	403	115,975	415	240,799	399	422,605
400	-1,37652	396	-4,88249	396	-6,02493	393	2,75043	393	38,6342	404	117,613	416	241,967	400	429,465	400	-0,95059	396	-3,50563	396,755	-5,381	393	2,40563	393	37,3997	404	115,917	416	240,778	400	422,536
401	-0,45953	397	-2,18424	397	-4,76222	394	2,2475	394	38,2905	405	116,266	417	243,757	401	429,052	401	-0,96502	397	-3,5391	397,757	-5,44339	394	2,31395	394	37,3047	405	115,86	417	240,758	401	422,471
402	0,18012	398	-2,91276	398	-5,0793	395	1,89301	395	36,3823	406	117,429	418	243,84	402	427,742	402	-0,97941	398	-3,57251	398,759	-5,50566	395	2,22252	395	37,2101	406	115,804	418	240,74	402	422,409
403	-1,50738	399	-3,91276	399	-5,65361	396	2,19965	396	37,6381	407	117,656	419	244,58	403	427,274	403	-0,99378	399	-3,60586	399,76	-5,56781	396	2,13132	396	37,116	407	115,749	419	240,723	403	422,349
404	0,04243	400	-3,22917	400	-5,74539	397	2,57954	397	38,5727	408	117,496	420	244,329	404	428,508	404	-1,00811	400	-3,63915	400,762	-5,62984	397	2,04037	397	37,0224	408	115,694	420	240,708	404	422,292
405	-2,57378	401	-2,31022	401	-5,35878	398	3,67719	398	37,6606	409	118,754	421	243,416	405	426,43	405	-1,02242	401	-3,67238	401,764	-5,69174	398	1,94966	398	36,9292	409	115,641	421	240,694	405	422,238
406	-1,44781	402	-2,96452	402	-5,10078	399	1,82856	399	37,0844	410	116,708	422	243,088	406	427,836	406	-1,03669	402	-3,70554	402,766	-5,75353	399	1,85919	399	36,8366	410	115,588	422	240,682	406	422,187
407	-2,01324	403	-4,30827	403	-6,45237	400	2,06977	400	38,2104	411	117,562	423	243,441	407	427,106	407	-1,05094	403	-3,73865	403,768	-5,8152	400	1,76896	400	36,7444	411	115,536	423	240,671	407	422,139
408	-0,77203	404	-3,82585	404	-5,92624	401	0,97309	401	37,9985	412	117,563	424	242,945	408	428,696	408	-1,06516	404	-3,7717	404,769	-5,87675	401	1,67897	401	36,6526	412	115,485	424	240,662	408	422,093
409	-0,04937	405	-4,71842	405	-6,29604	402	1,92524	402	37,0717	413	118,493	425	243,129	409	427,906	409	-1,07935	405	-3,80469	405,771	-5,93818	402	1,58921	402	36,5613	413	115,435	425	240,654	409	422,05
410	-0,12652	406	-3,62174	406	-5,56092	403	-0,11773	403	36,3852	414	116,597	426	242,752	410	427,082	410	-1,09351	406	-3,83763	406,773	-5,9995	403	1,49969	403	36,4705	414	115,386	426	240,648	410	422,01
411	-2,16168	407	-4,35514	407	-5,68792	404	1,03852	404	36,3354	415	117,374	427	242,243	411	427,749	411	-1,10764	407	-3,8705	407,775	-6,0607	404	1,41041	404	36,3802	415	115,338	427	240,643	411	421,973
412	-1,6939	408	-2,19596	408	-5,0502	405	1,00239	405	36,0942	416	116,125	428	243,596	412	426,451	412	-1,12174	408	-3,90331	408,776	-6,12178	405	1,32135	405	36,2903	416	115,29	428	240,64	412	421,939
413	-0,42535	409	-3,42839	409	-4,38917	406	2,51606	406	37,3471	417	117,286	429	242,821	413	425,967	413	-1,13581	409	-3,93607	409,778	-6,18274	406	1,23254	406	36,2008	417	115,243	429	240,638	413	421,907
414	-1,51812	410	-3,86784	410	-5,96003	407	2,71918	407	37,6928	418	117,192	430	243,91	414	426,087	414	-1,14985	410	-3,96876	410,78	-6,24359	407	1,14395	407	36,1119	418	115,197	430	240,638	414	421,878
415	-0,23589	411	-4,03776	411	-5,45742	408	2,08247	408	38,727	419	118,889	431	243,603	415	426,67	415	-1,16387	411	-4,0014	411,782	-6,30433	408	1,05559	408	36,0233	419	115,152	431	240,639	415	421,851
416	-2,15582	412	-4,18131	412	-5,45333	409	2,65864	409	38,2641	420	117,663	432	241,989	416	425,754	416	-1,17785	412	-4,03399	412,783	-6,36495	409	0,96747	409	35,9352	420	115,108	432	240,642	416	421,828
417	-2,07086	413	-4,69987	413	-5,55704	410	1,36762	410	39,0961	421	116,49	433	242,024	417	426,742	417	-1,19181	413	-4,06651	413,785	-6,42545	410	0,87957	410	35,8476	421	115,065	433	240,646	417	421,807
418	-1,02203	414	-3,59538	414	-5,63215	411	2,17329	411	37,4165	422	116,925	434	242,197	418	426,471	418	-1,20574	414	-4,09898	414,787	-6,48585	411	0,7919	411	35,7604	422	115,022	434	240,652	418	421,788
419	0,44965	415	-3,78678	415	-5,23577	412	1,06391	412	37,436	423	117,567	435	240,778	419	428,675	419	-1,21964	415	-4,13139	415,789	-6,54612	412	0,70446	412	35,6737	423	114,98	435	240,659	419	421,773
420	-0,08257	416	-4,20671	416	-6,4981	413	1,38618	413	37,645	424	116,948	436	242,462	420	427,802	420	-1,23352	416	-4,16374	416,791	-6,60629	413	0,61724	413	35,5874	424	114,939	436	240,667	420	421,76
421	0,59125	417	-4,60905	417	-5,80696	414	0,76118	414	36,7748	425	117,016	437	242,283	421	425,896	421	-1,24736	417	-4,19604	417,792	-6,66634	414	0,53025	414	35,5015	425	114,899	437	240,677	421	421,749
422	0,11958	418	-3,6276	418	-6,13901	415	1,37055	415	37,2905	426	115,905	438	241,835	422	426,125	422	-1,26118	418	-4,22828	418,794	-6,72628	415	0,44349	415	35,4161	426	114,86	438	240,689	422	421,742
423	-0,1314	419	-1,43424	419	-4,15977	416	1,31879	416	37,5112	427	115,873	439	242,601	423	426,331	423	-1,27497	419	-4,26046	419,796	-6,78611	416	0,35695	416	35,3311	427	114,821	439	240,702	423	421,737
424	-0,91753	420	-2,58464	420	-4,05118	417	2,63325	417	38,2875	428	117,093	440	241,586	424	425,466	424	-1,28874	420	-4,29259	420,798	-6,84583	417	0,27063	417	35,2466	428	114,784	440	240,716	424	421,734
425	-1,24957	421	-2,56315	421	-6,00493	418	1,42914	418	38,0043	429	117,298	441	242,682	425	425,4	425	-1,30247	421	-4,32466	421,799	-6,90544	418	0,18453	418	35,1625	429	114,747	441	240,731	425	421,734
426	-1,2398	422	-3,05143	422	-5,11454	419	3,57172	419	38,5053	430	117,323	442	241,342	426	423,674	426	-1,31618	422	-4,35668	422,801	-6,96494	419	0,09866	419	35,0788	430	114,711	442	240,748	426	421,737
427	-1,10503	423	-3,64714	423	-5,5375	420	2,42036	420	37,9243	431	115,889	443	241,855	427	424,601	427	-1,32986	423	-4,38865	423,803	-7,02432	420	0,013	420	34,9956	431	114,675	443	240,767	427	421,742
428	-0,8648	424	-4,05827	424	-4,72877	421	2,89106	421	37,9985	432	116,844	444	242,029	428	425,865	428	-1,34352	424	-4,42055	424,805	-7,0836	421	-0,07244	421	34,9128	432	114,641	444	240,787	428	421,75
429	0,24262	425	-3,78288	425	-5,02277	422	1,47602	422	37,0141	433	115,937	445	242,344	429	425,954	429	-1,35715	425	-4,45241	425,807	-7,14277	422	-0,15766	422	34,8304	433	114,607	445	240,808	429	421,761
430	-0,34039	426	-3,51823	426	-5,139	423	2,50434	423	37,9897	434	115,847	446	241,64	430	425,5	430	-1,37075	426	-4,48421	426,808	-7,20183	423	-0,24266	423	34,7484	434	114,574	446	240,83	430	421,774
431	-0,02105	427	-2,22038	427	-4,40176	424	1,62934	424	36,2973	435	116,216	447	241,155	431	424,285	431	-1,38432	427	-4,51595	427,81	-7,26079	424	-0,32744	424	34,6669	435	114,542	447	240,854	431	421,789
432	-1,27007	428	-3,80241	428	-4,11965	425	2,39594	425	37,1518	436	117,699	448	241,205	432	423,949	432	-1,39787	428	-4,54764	428,812	-7,31963	425	-0,41201	425	34,5858	436	114,511	448	240,88	432	421,807
433	-0,35113	429	-3,38444	429	-4,91026	426	1,37641	426	36,7202	437	116,476	449	241,398	433	423,34	433	-1,41139	429	-4,57928	429,814	-7,37837	426	-0,49637	426	34,5051	437	114,48	449	240,906	433	421,828
434	-0,34625	430	-3,14909	430	-4,6294	427	1,77289	427	37,2817	438	115,703	450	241,312	434	424,264	434	-1,42488	430	-4,61086	430,815	-7,43701	427	-0,58051	427	34,4248	438	114,45	450	240,934	434	421,851
435	-1,35308	431	-3,64811	431	-4,4993	428	3,12446	428	36,8168	439	116,943	451	239,76	435	424,052	435	-1,43835	431	-4,64239	431,817	-7,49553	428	-0,66444	428	34,345	439	114,421	451	240,964	435	421,876
436	-0,29351	432	-3,26725	432	-4,90051	429	2,34125	429	37,5151	440	115,694	452	240,926	436	424,976	436	-1,4518	432	-4,67387	432,819	-7,55395	429	-0,74815	429	34,2656	440	114,393	452	240,994	436	421,904
437	-0,99371	433	-5,04948	433	-5,18484	430	3,44184	430	37,601	441	116,767	453	240,978	437	423,967	437	-1,46521	433	-4,70529	433,821	-7,61227	430	-0,83166	430	34,1865	441	114,365	453	241,026	437	421,935
438	-1,23394	434	-3,16569	434	-4,85983	431	1,89985	431	37,229	442	116,567	454	240,234	438	423,701	438	-1,4786	434	-4,73666	434,822	-7,67048	431	-0,91495	431	34,1079	442	114,338	454	241,06	438	421,968
439	-0,9273	435	-3,83464	435	-5,7766	432	2,22211	432	37,5219	443	116,483	455	240,583	439	423,653	439	-1,49197	435	-4,76798	435,824	-7,72858	432	-0,99804	432	34,0297	443	114,312	455	241,095	439	422,003
440	-1,10406	436	-2,52214	436	-4,83543	433	3,14301	433	36,4946	444	115,867	456	240,512	440	423,406	440	-1,5053	436	-4,79925	436,826	-7,78659	433	-1,08091	433	33,9519	444	114,287	456	241,131	440	422,041
441	0,94965	437	-4,6862	437	-5,63875	434	0,6225	434	37,3998	445	117,172	457	240,877	441	424,706	441	-1,51862	437	-4,83046	437,828	-7,84449	434	-1,16358	434	33,8745	445	114,262	457	241,168	441	422,082
442	-0,24859	438	-3,43132	438	-4,8599	435	1,477	435	37,1088	446	116,221	458	240,014	442	422,971	442	-1,5319	438	-4,86162	438,83	-7,90228	435	-1,24604	435	33,7976	446	114,238	458	241,207	442	422,125
443	0,07661	439	-4,34342	439	-5,08612	436	2,74262	436	37,5864	447	115,954	459	241,239	443	424,269	443	-1,54517	439	-4,89273	439,831	-7,95997	436	-1,3283	436	33,721	447	114,215	459	241,247	443	422,17
444	-0,98394	440	-3,02799	440	-5,94352	437	1,8725	437	37,0864	448	115,595	460	238,58	444	423,326	444	-1,5584	440	-4,92379	440,833	-8,01756	437	-1,41035	437	33,6448	448	114,193	460	241,288	444	422,217
445	-0,0816	441	-3,33073	441	-5,2428	438	1,87543	438	36,3364	449	116,598	461	240,066	445	424,631	445	-1,57161	441	-4,9548	441,835	-8,07505	438	-1,49219	438	33,5691	449	114,171	461	241,331	445	422,267
446	-1,12945	442	-4,27409	442	-5,50505	439	2,81782	439	37,1137	450	114,727	462	239,215	446	422,131	446	-1,5848	442	-4,98576	442,837	-8,13244	439	-1,57384	439	33,4937	450	114,151	462	241,375	446	422,32
447	-0,71832	443	-2,65592	443	-5,01877	440	0,43403	440	37,0873	451	115,005	463	239,298	447	422,865	447	-1,59796	443	-5,01666	443,838	-8,18972	440	-1,65527	440	33,4187	451	114,13	463	241,42	447	422,374
448	-1,88433	444	-3,47135	444	-5,23565	441	2,81684	441	37,2133	452	115,094	464	240,341	448	422,307	448	-1,6111	444	-5,04752	444,84	-8,24691	441	-1,73651	441	33,3441	452	114,111	464	241,466	448	422,432
449	-1,43316	445	-2,26823	445	-4,50082	442	1,6977	442	36,2143	453	117,054	465	241,05	449	422,538	449	-1,62421	445	-5,07833	445,842	-8,30399	442	-1,81755	442	33,2699	453	114,092	465	241,514	449	422,491
450	-1,63043	446	-4,55143	446	-5,73028	443	2,57954	443	36,9243	454	115,923	466	241,247	450	422,268	450	-1,63729	446	-5,10908	446,844	-8,36098	443	-1,89839	443	33,1962	454	114,074	466	241,563	450	422,553
451	-0,7066	447	-3,2526	447	-4,74073	444	2,13227	444	36,6596	455	115,452	467	239,935	451	422,188	451	-1,65036	447	-5,13979	447,846	-8,41786	444	-1,97902	444	33,1228	455	114,057	467	241,613	451	422,617
452	-0,64507	448	-2,47135	448	-5,94843	445	2,89789	445	37,0151	456	115,633	468	240,618	452	421,973	452	-1,66339	448	-5,17044	448,847	-8,47465	445	-2,05946	445	33,0497	456	114,041	468	241,665	452	422,684
453	0,1977	449	-4,34831	449	-6,50996	446	1,5727	446	36,4565	457	116,238	469	239,969	453	423,617	453	-1,67641	449	-5,20105	449,849	-8,53134	446	-2,1397	446	32,9771	457	114,025	469	241,718	453	422,752
454	-0,88043	450	-4,15495	450	-5,71524	447	1,99555	447	37,4838	458	116,427	470	238,872	454	421,727	454	-1,68939	450	-5,2316	450,851	-8,58793	447	-2,21974	447	32,9049	458	114,01	470	241,772	454	422,824
455	-1,51128	451	-4,53385	451	-5,93484	448	2,22407	448	36,7827	459	115,726	471	240,702	455	422,743	455	-1,70236	451	-5,26211	451,853	-8,64442	448	-2,29959	448	32,833	459	113,995	471	241,827	455	422,897
456	-0,86382	452	-4,26237	452	-4,91056	449	1,3393	449	36,6928	460	115,72	472	239,79	456	422,528	456	-1,7153	452	-5,29257	452,854	-8,70081	449	-2,37924	449	32,7616	460	113,982	472	241,884	456	422,973
457	-0,58746	453	-2,05632	453	-3,88935	450	1,25629	450	37,3784	461	116,133	473	239,435	457	422,073	457	-1,72821	453	-5,32298	453,856	-8,75711	450	-2,4587	450	32,6905	461	113,969	473	241,941	457	423,051
458	-1,02984	454	-5,07389	454	-6,31909	451	1,14692	451	35,2182	462	115,169	474	239,25	458	422,725	458	-1,74111	454	-5,35334	454,858	-8,81331	451	-2,53796	451	32,6198	462	113,956	474	242	458	423,131
459	-1,85894	455	-3,5612	455	-5,17931	452	2,29633	452	35,769	463	115,161	475	240,307	459	420,525	459	-1,75398	455	-5,38365	455,86	-8,86942	452	-2,61703	452	32,5494	463	113,945	475	242,061	459	423,214
460	-0,85796	456	-3,67936	456	-4,88703	453	3,69868	453	37,4614	464	115,378	476	239,314	460	422,318	460	-1,76682	456	-5,41392	456,861	-8,92542	453	-2,69591	453	32,4795	464	113,934	476	242,122	460	423,298
461	-1,69	457	-3,21549	457	-4,69164	454	1,59907	454	36,561	465	116,852	477	238,573	461	422,313	461	-1,77964	457	-5,44413	457,863	-8,98134	454	-2,77459	454	32,4099	465	113,924	477	242,185	461	423,386
462	-2,10894	458	-3,43522	458	-5,82761	455	2,37153	455	36,0424	466	116,611	478	238,967	462	420,475	462	-1,79244	458	-5,4743	458,865	-9,03715	455	-2,85309	455	32,3407	466	113,914	478	242,249	462	423,475
463	-1,16656	459	-4,88444	459	-5,6875	456	1,46528	456	36,8237	467	115,885	479	240,011	463	420,699	463	-1,80521	459	-5,50442	459,867	-9,09288	456	-2,93139	456	32,2719	467	113,905	479	242,314	463	423,566
464	-0,59136	460	-3,87858	460	-6,60476	457	2,09516	457	36,476	468	116,464	480	239,28	464	422,206	464	-1,81796	460	-5,5345	460,869	-9,14851	457	-3,00951	457	32,2034	468	113,897	480	242,38	464	423,66
465	-0,03765	461	-3,78483	461	-5,22129	458	1,99555	458	36,975	469	115,697	481	238,709	465	421,043	465	-1,83069	461	-5,56452	461,87	-9,20404	458	-3,08744	458	32,1353	469	113,89	481	242,448	465	423,756
466	1,04243	462	-3,96257	462	-5,35862	459	1,81391	459	36,7582	470	116,034	482	240,448	466	422,546	466	-1,84339	462	-5,5945	462,872	-9,25948	459	-3,16518	459	32,0676	470	113,883	482	242,516	466	423,854
467	0,1479	463	-5,14323	463	-5,25429	460	1,7895	460	37,0698	471	115,656	483	237,405	467	420,733	467	-1,85608	463	-5,62443	463,874	-9,31483	460	-3,24273	460	32,0003	471	113,877	483	242,586	467	423,955
468	-1,148	464	-2,90202	464	-4,46236	461	2,57563	461	36,6235	472	115,725	484	239,452	468	420,098	468	-1,86873	464	-5,65432	464,876	-9,37009	461	-3,3201	461	31,9333	472	113,871	484	242,657	468	424,057
469	-1,44	465	-3,41081	465	-4,82543	462	1,01606	462	37,935	473	115,305	485	239,296	469	421,69	469	-1,88137	465	-5,68416	465,877	-9,42525	462	-3,39728	462	31,8666	473	113,867	485	242,73	469	424,162
470	-1,20171	466	-2,51335	466	-3,4176	463	2,08149	463	36,6332	474	115,805	486	238,278	470	419,695	470	-1,89398	466	-5,71395	466,879	-9,48032	463	-3,47428	463	31,8004	474	113,862	486	242,803	470	424,269
471	-0,87945	467	-3,55924	467	-5,27738	464	2,27192	464	37,3725	475	116,502	487	239,141	471	420,152	471	-1,90657	467	-5,7437	467,881	-9,5353	464	-3,55109	464	31,7345	475	113,859	487	242,878	471	424,378
472	-1,08062	468	-2,97233	468	-4,7514	465	2,13813	465	37,1938	476	115,395	488	237,516	472	420,796	472	-1,91914	468	-5,7734	468,883	-9,59019	465	-3,62772	465	31,6689	476	113,856	488	242,953	472	424,489
473	-1,27399	469	-3,38542	469	-4,93088	466	2,65375	466	36,9877	477	114,368	489	236,434	473	419,515	473	-1,93168	469	-5,80306	469,885	-9,64499	466	-3,70417	466	31,6037	477	113,854	489	243,03	473	424,602
474	-0,95851	470	-3,67643	470	-4,57171	467	1,8725	467	37,1225	478	114,413	490	238,085	474	418,76	474	-1,94421	470	-5,83267	470,886	-9,69969	467	-3,78044	467	31,5389	478	113,853	490	243,108	474	424,718
475	-1,15685	471	-2,95671	471	-4,53749	468	1,86274	468	35,9575	479	116,589	491	238,275	475	419,791	475	-1,9567	471	-5,86223	471,888	-9,75431	468	-3,85652	468	31,4744	479	113,852	491	243,188	475	424,835
476	-1,47317	472	-3,10319	472	-4,68766	469	2,47211	469	37,4702	480	115,63	492	238,383	476	419,765	476	-1,96918	472	-5,89175	472,89	-9,80884	469	-3,93243	469	31,4103	480	113,851	492	243,268	476	424,955
477	-0,72899	473	-3,1784	473	-5,67003	470	0,53852	470	35,7895	481	114,835	493	238,867	477	418,597	477	-1,98164	473	-5,92122	473,892	-9,86328	470	-4,00815	470	31,3465	481	113,852	493	243,349	477	425,077
478	-1,91655	474	-4,11683	474	-4,89496	471	3,29633	471	37,1313	482	115,468	494	239,831	478	419,196	478	-1,99407	474	-5,95065	474,893	-9,91762	471	-4,0837	471	31,2831	482	113,853	494	243,432	478	425,201
479	1,00717	475	-3,75754	475	-4,41953	472	2,74848	472	36,8911	483	115,232	495	238,895	479	420,18	479	-2,00648	475	-5,98004	475,895	-9,97188	472	-4,15907	472	31,22	483	113,855	495	243,516	479	425,326
480	0,64597	476	-2,66761	476	-5,45516	473	2,02581	473	36,9164	484	115,735	496	238,129	480	419,866	480	-2,01887	476	-6,00938	476,897	-10,0261	473	-4,23426	473	31,1573	484	113,857	496	243,601	480	425,455
481	-1,8218	477	-3,27988	477	-6,6797	474	2,04832	474	37,3804	485	115,059	497	237,788	481	418,435	481	-2,03124	477	-6,03868	477,899	-10,0801	474	-4,30928	474	31,0949	485	113,86	497	243,687	481	425,585
482	-0,14803	478	-3,44986	478	-5,85293	475	2,43104	475	36,1361	486	114,02	498	237,955	482	419,316	482	-2,04359	478	-6,06793	478,9	-10,1341	475	-4,38412	475	31,0329	486	113,864	498	243,774	482	425,717
483	-0,59328	479	-3,60232	479	-4,96166	476	3,4487	476	36,7895	487	114,824	499	238,53	483	418,984	483	-2,05591	479	-6,09714	479,902	-10,188	476	-4,45878	476	30,9712	487	113,868	499	243,862	483	425,851
484	-0,86874	480	-3,38539	480	-4,28349	477	2,03859	477	36,1587	488	114,821	500	239,253	484	418,025	484	-2,06821	480	-6,1263	480,904	-10,2419	477	-4,53327	477	30,9098	488	113,873	500	243,951	484	425,987
485	-1,69481	481	-3,3141	481	-3,97005	478	1,43697	478	36,6186	489	112,857	501	238,445	485	418,666	485	-2,08049	481	-6,15543	481,906	-10,2956	478	-4,60759	478	30,8488	489	113,879	501	244,042	485	426,126
486	-2,31696	482	-3,58173	482	-4,48081	479	1,34799	479	37,3831	490	115,12	502	237,257	486	418,732	486	-2,09275	482	-6,1845	482,908	-10,3492	479	-4,68173	479	30,7882	490	113,885	502	244,133	486	426,266
487	-0,97419	483	-3,30433	483	-4,02171	480	2,2573	480	37,144	491	114,492	503	237,393	487	419,296	487	-2,10499	483	-6,21354	483,909	-10,4028	480	-4,7557	480	30,7278	491	113,891	503	244,226	487	426,408
488	-0,81698	484	-2,87471	484	-5,02952	481	2,8491	481	36,0942	492	115,747	504	237,441	488	418,148	488	-2,11721	484	-6,24253	484,911	-10,4563	481	-4,8295	481	30,6678	492	113,899	504	244,32	488	426,553
489	-1,62053	485	-2,94004	485	-4,81667	482	2,8549	482	37,6762	493	116,169	505	236,57	489	416,526	489	-2,12941	485	-6,27148	485,913	-10,5097	482	-4,90313	482	30,6082	493	113,907	505	244,415	489	426,699
490	-0,59338	486	-5,07781	486	-6,12018	483	2,25242	483	36,8315	494	115,157	506	237,759	490	417,506	490	-2,14158	486	-6,30039	486,915	-10,563	483	-4,97659	483	30,5488	494	113,916	506	244,511	490	426,847
491	-0,4742	487	-3,05145	487	-5,25848	484	1,75431	484	36,2943	495	115,152	507	235,573	491	418,032	491	-2,15374	487	-6,32925	487,916	-10,6162	484	-5,04988	484	30,4898	495	113,925	507	244,608	491	426,998
492	-1,88533	488	-4,81904	488	-5,49818	485	1,67921	485	36,1177	496	115,713	508	237,148	492	419,056	492	-2,16587	488	-6,35807	488,918	-10,6694	485	-5,123	485	30,4312	496	113,935	508	244,706	492	427,15
493	-0,69873	489	-5,19095	489	-6,41697	486	0,8725	486	35,9526	497	113,182	509	235,553	493	417,769	493	-2,17798	489	-6,38685	489,92	-10,7224	486	-5,19596	486	30,3728	497	113,945	509	244,805	493	427,304
494	-1,18026	490	-3,48216	490	-4,54369	487	1,57073	487	37,7641	498	114,151	510	237,752	494	418,673	494	-2,19008	490	-6,41559	490,922	-10,7754	487	-5,26874	487	30,3148	498	113,956	510	244,905	494	427,461
495	-0,58259	491	-3,89619	491	-5,23367	488	3,52189	488	36,7699	499	115,308	511	236,598	495	418,065	495	-2,20215	491	-6,44429	491,924	-10,8283	488	-5,34136	488	30,2571	499	113,968	511	245,006	495	427,619
496	0,04832	492	-2,5661	492	-4,80308	489	0,31501	489	35,5826	500	113,869	512	236,443	496	417,593	496	-2,2142	492	-6,47294	492,925	-10,8811	489	-5,41381	489	30,1998	500	113,98	512	245,108	496	427,779
497	-2,08941	493	-3,0836	493	-5,64285	490	1,50525	490	36,3851	501	115,144	513	236,978	497	416,959	497	-2,22623	493	-6,50155	493,927	-10,9338	490	-5,4861	490	30,1427	501	113,993	513	245,212	497	427,941
498	-1,66847	494	-2,83759	494	-4,40089	491	2,05119	491	36,9252	502	113,506	514	235,051	498	415,849	498	-2,23824	494	-6,53013	494,929	-10,9864	491	-5,55822	491	30,086	502	114,006	514	245,316	498	428,105
499	-1,04452	495	-2,43914	495	-4,95137	492	2,56779	492	37,2768	503	114,148	515	236,235	499	416,579	499	-2,25023	495	-6,55866	495,931	-11,039	492	-5,63018	492	30,0296	503	114,02	515	245,422	499	428,271
500	-1,44981	496	-1,63636	496	-5,28636	493	3,21241	493	36,8853	504	115,229	516	235,102	500	416,805	500	-2,2622	496	-6,58715	496,932	-11,0915	493	-5,70198	493	29,9736	504	114,035	516	245,528	500	428,439
501	-1,36869	497	-4,55534	497	-4,60079	494	2,87052	494	37,1791	505	113,412	517	234,945	501	416,164	501	-2,27415	497	-6,61559	497,934	-11,1439	494	-5,77361	494	29,9178	505	114,05	517	245,636	501	428,609
502	-1,96335	498	-4,13635	498	-5,2475	495	3,41155	495	37,2768	506	114,069	518	236,607	502	416,053	502	-2,28608	498	-6,644	498,936	-11,1962	495	-5,84508	495	29,8624	506	114,066	518	245,744	502	428,781
503	-1,79648	499	-3,51729	499	-5,54606	496	2,27976	496	37,1987	507	113,776	519	236,376	503	418,031	503	-2,29799	499	-6,67237	499,938	-11,2484	496	-5,91639	496	29,8073	507	114,082	519	245,854	503	428,954
504	-1,21153	500	-2,06711	500	-4,90989	497	2,08442	497	36,726	508	114,038	520	237,249	504	416,312	504	-2,30988	500	-6,7007	500,939	-11,3006	497	-5,98754	497	29,7525	508	114,099	520	245,964	504	429,13
505	-1,17916	501	-5,07583	501	-5,75401	498	2,22607	498	35,5542	509	111,964	521	236,401	505	416,246	505	-2,32175	501	-6,72899	501,941	-11,3527	498	-6,05853	498	29,698	509	114,117	521	246,076	505	429,307
506	-1,66762	502	-3,16561	502	-5,97563	499	2,36564	499	36,9682	510	114,438	522	237,733	506	418,587	506	-2,3336	502	-6,75723	502,943	-11,4047	499	-6,12936	499	29,6438	510	114,135	522	246,188	506	429,486
507	-1,78951	503	-4,00166	503	-4,84322	500	3,03554	500	37,2094	511	113,436	523	234,998	507	415,919	507	-2,34543	503	-6,78544	503,945	-11,4566	500	-6,20003	500	29,59	511	114,154	523	246,302	507	429,667
508	-0,72326	504	-3,78391	504	-5,60979	501	1,23483	501	36,0337	512	114,21	524	237,404	508	417,018	508	-2,35725	504	-6,81361	504,947	-11,5084	501	-6,27054	501	29,5364	512	114,173	524	246,417	508	429,85
509	-1,98287	505	-4,30232	505	-5,28621	502	1,31009	502	36,6431	513	113,291	525	236,657	509	414,778	509	-2,36904	505	-6,84174	505,948	-11,5602	502	-6,3409	502	29,4832	513	114,193	525	246,532	509	430,035
510	-1,526	506	-3,26832	506	-5,41365	503	3,17325	503	37,7279	514	112,255	526	234,97	510	415,9	510	-2,38081	506	-6,86983	506,95	-11,6119	503	-6,41109	503	29,4302	514	114,213	526	246,649	510	430,222
511	-0,55523	507	-4,9322	507	-5,35863	504	2,7494	504	35,7396	515	113,306	527	236,347	511	415,415	511	-2,39257	507	-6,89788	507,952	-11,6635	504	-6,48114	504	29,3776	515	114,234	527	246,767	511	430,41
512	0,06687	508	-3,35228	508	-4,43687	505	1,74857	505	35,4576	516	112,925	528	235,819	512	415,139	512	-2,4043	508	-6,92589	508,954	-11,715	505	-6,55102	505	29,3253	516	114,255	528	246,885	512	430,6
513	-1,31209	509	-3,29059	509	-6,24619	506	3,14976	506	36,6546	517	113,658	529	236,494	513	414,787	513	-2,41602	509	-6,95386	509,955	-11,7664	506	-6,62075	506	29,2732	517	114,278	529	247,005	513	430,792
514	-1,72711	510	-4,30345	510	-4,89301	507	1,97123	507	36,1001	518	114,213	530	237,656	514	415,622	514	-2,42771	510	-6,9818	510,957	-11,8178	507	-6,69033	507	29,2215	518	114,3	530	247,125	514	430,986
515	-1,23786	511	-3,09733	511	-5,30806	508	3,03553	508	36,6469	519	114,369	531	234,382	515	415,058	515	-2,43939	511	-7,00969	511,959	-11,8691	508	-6,75976	508	29,1701	519	114,323	531	247,247	515	431,182
516	-3,41941	512	-3,92054	512	-4,90828	509	1,33744	509	34,9869	520	115,153	532	235,135	516	413,69	516	-2,45105	512	-7,03755	512,961	-11,9203	509	-6,82903	509	29,119	520	114,347	532	247,369	516	431,38
517	-1,5826	513	-4,90692	513	-4,72798	510	2,39002	510	36,0472	521	113,964	533	234,883	517	414,461	517	-2,46269	513	-7,06537	513,963	-11,9715	510	-6,89814	510	29,0682	521	114,371	533	247,493	517	431,579
518	-0,66562	514	-3,86101	514	-4,78647	511	2,03364	511	35,8881	522	114,6	534	234,781	518	415,51	518	-2,47431	514	-7,09315	514,964	-12,0225	511	-6,96711	511	29,0176	522	114,396	534	247,617	518	431,78
519	-0,47708	515	-2,4157	515	-5,30979	512	1,30418	512	36,3794	523	113,011	535	235,417	519	415,104	519	-2,48591	515	-7,12089	515,966	-12,0735	512	-7,03593	512	28,9674	523	114,421	535	247,743	519	431,983
520	0,75039	516	-3,86483	516	-6,13872	513	1,0844	513	36,2377	524	113,064			520	416,399	520	-2,49749	516	-7,1486	516,968	-12,1245	513	-7,10459	513	28,9175	524	114,447			520	432,187
521	-0,08646	517	-2,86787	517	-4,81902	514	1,26898	514	35,2182	525	113,958			521	416,003	521	-2,50906	517	-7,17627	517,97	-12,1753	514	-7,17311	514	28,8678	525	114,474			521	432,394
522	-1,14708	518	-3,67745	518	-3,84249	515	3,02386	515	35,6381	526	112,795			522	415,437	522	-2,5206	518	-7,2039	518,971	-12,2261	515	-7,24147	515	28,8185	526	114,501			522	432,602
523	-1,41938	519	-2,51333	519	-4,60557	516	1,19192	516	34,9722	527	114,206			523	414,297	523	-2,53213	519	-7,23149	519,973	-12,2768	516	-7,30969	516	28,7694	527	114,528			523	432,812
524	0,28459	520	-1,75362	520	-3,86573	517	2,03068	517	34,5512	528	113,604			524	414,568	524	-2,54364	520	-7,25905	520,975	-12,3274	517	-7,37776	517	28,7207	528	114,556			524	433,023
525	-0,37464	521	-3,27505	521	-4,42401	518	2,24844	518	35,9809	529	114,02			525	415,031	525	-2,55513	521	-7,28656	521,977	-12,3779	518	-7,44568	518	28,6722	529	114,585			525	433,237
526	-2,27584	522	-1,55929	522	-2,99655	519	2,47116	519	35,5561	530	114,188			526	412,841	526	-2,56661	522	-7,31405	522,978	-12,4284	519	-7,51345	519	28,624	530	114,614			526	433,452
527	-1,90487	523	-3,77105	523	-5,23236	520	4,02578	520	36,8871	531	112,794			527	413,727	527	-2,57806	523	-7,34149	523,98	-12,4788	520	-7,58108	520	28,5761	531	114,644			527	433,668
528	-0,59429	524	-1,93427	524	-3,96444	521	3,41159	521	37,2485	532	113,664			528	413,724	528	-2,5895	524	-7,3689	524,982	-12,5291	521	-7,64856	521	28,5285	532	114,674			528	433,887
529	-1,75051	525	-1,9685	525	-4,45156	522	3,51992	522	37,8705	533	112,953			529	413,28	529	-2,60092	525	-7,39627	525,984	-12,5794	522	-7,7159	522	28,4812	533	114,704			529	434,107
530	0,25228	526	-4,89704	526	-5,5126	523	1,27887	523	35,7964	534	112,14			530	415,153	530	-2,61232	526	-7,42361	526,986	-12,6296	523	-7,7831	523	28,4341	534	114,736			530	434,329
531	-1,48482	527	-3,94892	527	-5,82848	524	1,9174	524	36,3324	535	114,319			531	413,649	531	-2,62371	527	-7,45091	527,987	-12,6797	524	-7,85014	524	28,3874	535	114,767			531	434,552
532	-1,66559	528	-4,39127	528	-5,69869	525	2,84704	525	36,6898					532	412,792	532	-2,63507	528	-7,47818	528,989	-12,7297	525	-7,91705	525	28,3409					532	434,778
533	-0,95948	529	-3,12171	529	-4,63504	526	2,35795	526	34,8794					533	412,482	533	-2,64642	529	-7,5054	529,991	-12,7797	526	-7,98381	526	28,2947					533	435,005
534	-0,15198	530	-3,01736	530	-2,43545	527	1,38517	527	34,8236					534	414,112	534	-2,65775	530	-7,5326	530,993	-12,8296	527	-8,05043	527	28,2488					534	435,233
535	0,72698	531	-4,67731	531	-5,89408	528	1,91938	528	37,1977					535	414,142	535	-2,66907	531	-7,55975	531,994	-12,8794	528	-8,11691	528	28,2031					535	435,463
		532	-2,92937	532	-5,47011	529	1,13133	529	36,31									532	-7,58688	532,996	-12,9292	529	-8,18325	529	28,1577
		533	-4,45666	533	-6,72169	530	4,49446	530	37,7845									533	-7,61396	533,998	-12,9789	530	-8,24945	530	28,1126
		534	-3,27122	534	-4,42273	531	1,06304	531	35,3414									534	-7,64102	535	-13,0285	531	-8,31551	531	28,0678
		535	-2,93134	535	-3,57472	532	1,93499	532	36,5092									535	-7,66803			532	-8,38142	532	28,0233
						533	1,03173	533	36,2153													533	-8,4472	533	27,979
						534	1,51502	534	36,2084													534	-8,51285	534	27,935
						535	3,60002	535	36,7983													535	-8,57835	535	27,8913
						536		536														536	-8,64372	536	27,8478
						537		537														537	-8,70895	537	27,8046
						538		538														538	-8,77404	538	27,7617
						539		539														539	-8,839	539	27,719
						540		540														540	-8,90382	540	27,6766
						541		541														541	-8,96851	541	27,6345
						542		542														542	-9,03307	542	27,5926
						543		543														543	-9,09749	543	27,551
						544		544														544	-9,16178	544	27,5096
						545		545														545	-9,22594	545	27,4685
						546		546														546	-9,28997	546	27,4277
						547		547														547	-9,35386	547	27,3871
						548		548														548	-9,41763	548	27,3468
						549		549														549	-9,48126	549	27,3067
						550		550														550	-9,54477	550	27,2669
						551		551														551	-9,60815	551	27,2273
						552		552														552	-9,67139	552	27,188
						553		553														553	-9,73451	553	27,1489
						554		554														554	-9,79751	554	27,1101
						555		555														555	-9,86037	555	27,0716
						556		556														556	-9,92311	556	27,0332
						557		557														557	-9,98573	557	26,9952
						558		558														558	-10,0482	558	26,9573
						559		559														559	-10,1106	559	26,9198
						560		560														560	-10,1728	560	26,8824
						561		561														561	-10,2349	561	26,8453
						562		562														562	-10,2969	562	26,8085
						563		563														563	-10,3588	563	26,7719
						564		564														564	-10,4205	564	26,7355
						565																565	-10,4822
