# Supplementary material for: TCTP regulates genotoxic stress and tumorigenicity via intercellular vesicular signaling
Source: EMBO Rep. 2024 Mar 28;25(4):20. doi: 10.1038/s44319-024-00108-7 (PMC11014985; doi:10.1038/s44319-024-00108-7)
Supplement: Supplementary file 12 — EV and Appendix Figure Source Data [file 44319_2024_108_MOESM12_ESM.zip › EMBOR-2023-58195V3-EV_and_Appendix_Figure_Source_Data-sd/Source Data EV/Source Data EV1 .xlsx]

## Sheet: Feuil1
Fig EV1					TUNEL assay (%)
			reporter cells without sEV		wild type sEV on reporter cells		Tctp–/f– sEV on reporter cells
			TUNEL of sEV on reporter cells (%)
		n
		1	26.6		79.2		29.9
		2	18.4		99		28.8
		3	18.7		100		26.4
		4	20.6		100		29.1
Mean			21.075		94.55		28.55
Std. Deviation			3.80997		10.2442		1.50665
Std. Error of Mean			1.90498		5.12209		0.753326
