# Supplementary material for: TCTP regulates genotoxic stress and tumorigenicity via intercellular vesicular signaling
Source: EMBO Rep. 2024 Mar 28;25(4):20. doi: 10.1038/s44319-024-00108-7 (PMC11014985; doi:10.1038/s44319-024-00108-7)
Supplement: Supplementary file 12 — EV and Appendix Figure Source Data [file 44319_2024_108_MOESM12_ESM.zip › EMBOR-2023-58195V3-EV_and_Appendix_Figure_Source_Data-sd/Source Data EV/Source Data EV3 .xlsx]

## Sheet: Feuil1
Fig EV3					Relative growth (ATP production)
Days		ITR-1		ITR-1 + 4-OHT		ITR-1 + 4-OHT +		ITR-1 + 4-OHT + 500x sEVs
						sEVs from parental ITR-1		from ITR-1 + 4-OHT cells
		Mean n=3	Std. Error of Mean	Mean n=3	Std. Error of Mean	Mean n=3	Std. Error of Mean	Mean n=3
1		3	0.43	3	0.36	3	0.38	3	0.33
2		4.22	0.53	2.4	0.38	2.55	0.43	2.7	0.42
3		5.12	0.5	2.22	0.49	1.83	0.9	2.7	0.53
4		7.43	0.6	1.82	0.53	1.5	0.54	2.4	0.55
5		9.22	0.66	0.63	0.62	0.7	0.62	0.81	0.6
